# Supplementary material for: Global Metabolic Responses to Salt Stress in Fifteen Species
Source: PLoS One. 2016 Feb 5;11(2):e0148888. doi: 10.1371/journal.pone.0148888 (PMC4743995; doi:10.1371/journal.pone.0148888)
Supplement: S1 Data — (XLSX) [file pone.0148888.s001.xlsx]

## Sheet: S1 Data
Agrobacterium tumefaciens	Agrobacterium tumefaciens	Agrobacterium tumefaciens	Agrobacterium tumefaciens	Agrobacterium tumefaciens	Agrobacterium tumefaciens	Agrobacterium tumefaciens	Agrobacterium tumefaciens	Agrobacterium tumefaciens	Agrobacterium tumefaciens	Paracoccus versutus	Paracoccus versutus	Paracoccus versutus	Paracoccus versutus	Paracoccus versutus	Paracoccus versutus	Paracoccus versutus	Paracoccus versutus	Paracoccus versutus	Paracoccus versutus	Rhodobacter sphaeroides	Rhodobacter sphaeroides	Rhodobacter sphaeroides	Rhodobacter sphaeroides	Rhodobacter sphaeroides	Rhodobacter sphaeroides	Rhodobacter sphaeroides	Rhodobacter sphaeroides	Rhodobacter sphaeroides	Rhodobacter sphaeroides	Sinorhizobium meliloti	Sinorhizobium meliloti	Sinorhizobium meliloti	Sinorhizobium meliloti	Sinorhizobium meliloti	Sinorhizobium meliloti	Sinorhizobium meliloti	Sinorhizobium meliloti	Sinorhizobium meliloti	Sinorhizobium meliloti	Zymomonas mobilis	Zymomonas mobilis	Zymomonas mobilis	Zymomonas mobilis	Zymomonas mobilis	Zymomonas mobilis	Zymomonas mobilis	Zymomonas mobilis	Zymomonas mobilis	Zymomonas mobilis
.	.	.	.	IC10	IC10	IC25	IC25	IC50	IC50	.	.	.	.	IC10	IC10	IC25	IC25	IC50	IC50	.	.	.	.	IC10	IC10	IC25	IC25	IC50	IC50	.	.	.	.	IC10	IC10	IC25	IC25	IC50	IC50	.	.	.	.	IC10	IC10	IC25	IC25	IC50	IC50
metabolite	KEGG id	ion	ion m/z	log2 fc	qval	log2 fc	qval	log2 fc	qval	metabolite	KEGG id	ion	ion m/z	log2 fc	qval	log2 fc	qval	log2 fc	qval	metabolite	KEGG id	ion	ion m/z	log2 fc	qval	log2 fc	qval	log2 fc	qval	metabolite	KEGG id	ion	ion m/z	log2 fc	qval	log2 fc	qval	log2 fc	qval	metabolite	KEGG id	ion	ion m/z	log2 fc	qval	log2 fc	qval	log2 fc	qval
ATP	cpd:C00002	[-H(+) ]	505.988	-0.123	0.231623	-0.125	0.300883	-0.542	0.001778	ATP	cpd:C00002	[-H(+) ]	505.988	0.649	0.010871	0.743	0.000494	0.655	0.000283	ATP	cpd:C00002	[-H(+) ]	505.988	-0.537	0.10055	-0.649	0.055194	-0.791	0.055695	ATP	cpd:C00002	[-H(+) ]	505.988	0.11	0.274083	0.509	4.3e-05	0.639	3e-05	ATP	cpd:C00002	[-H(+) ]	505.988	0.063	0.596505	0.199	0.257458	0.336	0.037005
ATP	cpd:C00002	[-H(+) +1]	506.991	-0.189	0.162542	-0.194	0.144558	-0.565	0.02741	ATP	cpd:C00002	[-H(+) +1]	506.991	-0.009	0.950033	0.142	0.50775	-0.202	0.30577	ATP	cpd:C00002	[-H(+) +1]	506.991	-0.185	0.13641	-0.336	0.021986	-0.49	0.003353	ATP	cpd:C00002	[-H(+) +1]	506.991	-0.358	0.030898	-0.196	0.163476	0.059	0.786515	ATP	cpd:C00002	[-H(+) +1]	506.991	-0.024	0.802549	-0.313	0.165888	-0.388	0.035607
NAD+	cpd:C00003	[-H(+) +1]	664.117	-0.071	0.746847	-1.098	0.011539	-2.79	0.00022	NAD+	cpd:C00003	[-H(+) +1]	664.117	-0.838	0.354526	-0.95	0.319411	-2.33	0.10792	NAD+	cpd:C00003	[-H(+) +1]	664.117	3.47	0.35592	6.344	0.28994	9.496	0.045874	NAD+	cpd:C00003	[-H(+) +1]	664.117	-0.554	0.012715	-1.24	0.013005	-0.854	0.009455	NAD+	cpd:C00003	[-H(+) +1]	664.117	0.071	0.718491	-1.772	0.000549	-2.67	0.000192
NADH	cpd:C00004	[-H(+) ]	664.117	-0.071	0.746847	-1.098	0.011539	-2.79	0.00022	NADH	cpd:C00004	[-H(+) ]	664.117	-0.838	0.354526	-0.95	0.319411	-2.33	0.10792	NADH	cpd:C00004	[-H(+) ]	664.117	3.47	0.35592	6.344	0.28994	9.496	0.045874	NADH	cpd:C00004	[-H(+) ]	664.117	-0.554	0.012715	-1.24	0.013005	-0.854	0.009455	NADH	cpd:C00004	[-H(+) ]	664.117	0.071	0.718491	-1.772	0.000549	-2.67	0.000192
NADH	cpd:C00004	[-H(+) +1]	665.12	-0.367	0.079543	-1.028	0.00277	-1.51	0.000797	NADH	cpd:C00004	[-H(+) +1]	665.12	-1.048	0.047831	-0.972	0.053685	-1.286	0.030459	NADH	cpd:C00004	[-H(+) +1]	665.12	-0.151	0.63101	-0.323	0.42947	-0.503	0.21854	NADH	cpd:C00004	[-H(+) +1]	665.12	-0.341	0.052387	-0.986	0.001433	-0.766	0.013132	NADH	cpd:C00004	[-H(+) +1]	665.12	0.241	0.098455	-1.091	4e-06	-0.64	0.005144
NADPH	cpd:C00005	[-H(+) ]	744.082	-0.167	0.344411	-0.508	0.109206	-1.897	0.000557	NADPH	cpd:C00005	[-H(+) ]	744.082	-0.338	0.431227	-0.125	0.761728	-1.024	0.017834	NADPH	cpd:C00005	[-H(+) ]	744.082	-0.221	0.75161	-1.188	0.079033	-1.3	0.061488	NADPH	cpd:C00005	[-H(+) ]	744.082	-0.181	0.51641	-0.565	0.025801	-0.709	0.00706	NADPH	cpd:C00005	[-H(+) ]	744.082	0.166	0.296174	-0.523	0.03185	-1.394	0.001058
NADPH	cpd:C00005	[-H(+) +1]	745.085	-0.019	0.941821	-0.548	0.243621	-1.434	0.015575	NADPH	cpd:C00005	[-H(+) +1]	745.085	-0.344	0.504927	-1.768	0.031373	-1.963	0.016764	NADPH	cpd:C00005	[-H(+) +1]	745.085	0.335	0.72983	-0.402	0.7096	-0.154	0.84777	NADPH	cpd:C00005	[-H(+) +1]	745.085	-0.586	0.125599	-1.035	0.039063	-1.968	0.013161	NADPH	cpd:C00005	[-H(+) +1]	745.085	0.236	0.353094	-0.851	0.050582	-1.435	0.011782
NADP+	cpd:C00006	[-H(+) +1]	744.082	-0.167	0.344411	-0.508	0.109206	-1.897	0.000557	NADP+	cpd:C00006	[-H(+) +1]	744.082	-0.338	0.431227	-0.125	0.761728	-1.024	0.017834	NADP+	cpd:C00006	[-H(+) +1]	744.082	-0.221	0.75161	-1.188	0.079033	-1.3	0.061488	NADP+	cpd:C00006	[-H(+) +1]	744.082	-0.181	0.51641	-0.565	0.025801	-0.709	0.00706	NADP+	cpd:C00006	[-H(+) +1]	744.082	0.166	0.296174	-0.523	0.03185	-1.394	0.001058
ADP	cpd:C00008	[-H(+) ]	426.022	-0.163	0.040467	-0.397	0.00103	-0.93	0.000278	ADP	cpd:C00008	[-H(+) ]	426.022	0.862	0.020077	0.869	0.002001	0.386	0.023864	ADP	cpd:C00008	[-H(+) ]	426.022	-0.22	0.40684	-0.603	0.072235	-0.726	0.044764	ADP	cpd:C00008	[-H(+) ]	426.022	0.325	0.005476	0.615	0.00034	0.744	4.3e-05	ADP	cpd:C00008	[-H(+) ]	426.022	-0.172	0.058251	-0.284	0.074461	-0.341	0.021843
ADP	cpd:C00008	[-H(+) +1]	427.025	-0.159	0.036969	-0.354	0.001343	-0.947	7.4e-05	ADP	cpd:C00008	[-H(+) +1]	427.025	0.448	0.049813	0.402	0.042909	0.183	0.34434	ADP	cpd:C00008	[-H(+) +1]	427.025	-0.155	0.21102	-0.446	0.013411	-0.422	0.041246	ADP	cpd:C00008	[-H(+) +1]	427.025	0.348	0.029532	0.54	0.002298	0.596	0.006749	ADP	cpd:C00008	[-H(+) +1]	427.025	-0.143	0.243817	-0.31	0.100251	-0.283	0.194248
Orthophosphate	cpd:C00009	[-H(+) ]	96.9689	0	NaN	0	NaN	0	NaN	Orthophosphate	cpd:C00009	[-H(+) ]	96.9689	0.39	0.024008	0.39	0.024008	0.39	0.024008	Orthophosphate	cpd:C00009	[-H(+) ]	96.9689	-1.185	0.16167	-0.602	0.39732	-0.016	0.97748	Orthophosphate	cpd:C00009	[-H(+) ]	96.9689	0	NaN	0	NaN	0	NaN	Orthophosphate	cpd:C00009	[-H(+) ]	96.9689	0	NaN	0	NaN	0	NaN
Orthophosphate	cpd:C00009	[-H(+) +1]	97.9711	0.315	0.581823	0.475	0.454898	0.874	0.137115	Orthophosphate	cpd:C00009	[-H(+) +1]	97.9711	0.117	0.800957	0.866	0.085865	0.637	0.29116	Orthophosphate	cpd:C00009	[-H(+) +1]	97.9711	-0.124	0.46214	0.454	0.072466	0.176	0.71196	Orthophosphate	cpd:C00009	[-H(+) +1]	97.9711	-0.189	0.704838	0.587	0.29274	0.488	0.168655	Orthophosphate	cpd:C00009	[-H(+) +1]	97.9711	-0.434	0.31664	-0.628	0.044391	0.165	0.761669
Orthophosphate	cpd:C00009	[-H(+) +1]	97.9759	-0.141	0.388038	0.141	0.198516	0.18	0.194061	Orthophosphate	cpd:C00009	[-H(+) +1]	97.9759	0.658	0.001216	0.668	0.003683	0.883	0.000248	Orthophosphate	cpd:C00009	[-H(+) +1]	97.9759	0.072	0.51652	0.586	0.020722	0.85	0.00075	Orthophosphate	cpd:C00009	[-H(+) +1]	97.9759	-0.087	0.555313	0.335	0.040404	0.368	0.01027	Orthophosphate	cpd:C00009	[-H(+) +1]	97.9759	-0.01	0.948598	0.136	0.445037	0.636	0.001138
CoA	cpd:C00010	[-H(+) ]	766.107	0.687	0.023666	0.496	0.046712	-0.988	0.015731	CoA	cpd:C00010	[-H(+) ]	766.107	-0.013	0.968528	-0.096	0.754615	-1.222	0.012438	CoA	cpd:C00010	[-H(+) ]	766.107	-0.333	0.78247	1.665	0.043635	1.934	0.007434	CoA	cpd:C00010	[-H(+) ]	766.107	-0.561	0.005042	-0.942	0.000556	-0.929	0.000834	CoA	cpd:C00010	[-H(+) ]	766.107	-0.002	0.992956	-1.495	0.002539	-2.563	0.000665
CoA	cpd:C00010	[-H(+) +1]	767.11	0.776	0.028663	0.55	0.0268	-0.595	0.09578	CoA	cpd:C00010	[-H(+) +1]	767.11	-0.556	0.207723	-0.517	0.070167	-1.223	0.006151	CoA	cpd:C00010	[-H(+) +1]	767.11	2.109	0.02994	1.596	0.038349	1.826	0.010475	CoA	cpd:C00010	[-H(+) +1]	767.11	-0.596	0.039027	-0.612	0.035627	-0.54	0.026276	CoA	cpd:C00010	[-H(+) +1]	767.11	-0.108	0.672084	-1.616	0.005991	-3.273	0.001203
Diphosphate	cpd:C00013	[-H(+) ]	176.936	0	1	0.273	0.024008	0.273	0.024008	Diphosphate	cpd:C00013	[-H(+) ]	176.936	0.346	0.020275	0.431	0.000101	0.515	0.003004	Diphosphate	cpd:C00013	[-H(+) ]	176.936	-1.041	0.077022	-1.229	0.05493	-1.236	0.05407	Diphosphate	cpd:C00013	[-H(+) ]	176.936	0	NaN	0.54	0.002318	0.615	0.00048	Diphosphate	cpd:C00013	[-H(+) ]	176.936	0.101	0.66289	0.512	0.005429	0.583	0.000372
Diphosphate	cpd:C00013	[-H(+) +1]	177.941	-0.054	0.364151	0.029	0.689916	0.145	0.093456	Diphosphate	cpd:C00013	[-H(+) +1]	177.941	0.485	0.003701	0.682	0.000998	0.963	7.4e-05	Diphosphate	cpd:C00013	[-H(+) +1]	177.941	0.261	0.57042	0.619	0.15725	0.444	0.30062	Diphosphate	cpd:C00013	[-H(+) +1]	177.941	0.009	0.891018	0.291	0.003783	0.559	0.007768	Diphosphate	cpd:C00013	[-H(+) +1]	177.941	-0.018	0.764544	0.168	0.032356	0.662	4.1e-05
UDP	cpd:C00015	[-H(+) ]	402.995	0.212	0.073763	0.159	0.246644	-0.57	0.026182	UDP	cpd:C00015	[-H(+) ]	402.995	0.013	0.957067	-0.052	0.826588	-0.393	0.18673	UDP	cpd:C00015	[-H(+) ]	402.995	-0.48	0.29469	-0.5	0.27225	-0.676	0.18032	UDP	cpd:C00015	[-H(+) ]	402.995	0.007	0.836812	0.099	0.118169	0.358	0.000436	UDP	cpd:C00015	[-H(+) ]	402.995	0.061	0.583842	0.019	0.856805	-0.119	0.364856
FAD	cpd:C00016	[-H(+) ]	784.149	-0.121	0.502529	-0.304	0.014428	-1.993	8.2e-05	FAD	cpd:C00016	[-H(+) ]	784.149	-0.753	0.215381	-1.21	0.092383	-2.78	0.018123	FAD	cpd:C00016	[-H(+) ]	784.149	-0.614	0.090829	-1.539	0.007313	-2.379	0.002906	FAD	cpd:C00016	[-H(+) ]	784.149	-0.137	0.378173	-0.345	0.041686	0.115	0.474826	FAD	cpd:C00016	[-H(+) ]	784.149	-0.048	0.670805	-0.445	0.138354	-1.215	0.000107
FAD	cpd:C00016	[-H(+) +1]	785.153	0.001	0.996433	-0.37	0.042015	-1.585	0.001235	FAD	cpd:C00016	[-H(+) +1]	785.153	-0.75	0.17934	-1.373	0.057392	-2.051	0.022278	FAD	cpd:C00016	[-H(+) +1]	785.153	-0.569	0.16744	0.073	0.78517	-0.349	0.31784	FAD	cpd:C00016	[-H(+) +1]	785.153	-0.239	0.174858	-0.437	0.034551	-0.066	0.760684	FAD	cpd:C00016	[-H(+) +1]	785.153	0.02	0.86309	-0.585	0.040073	-1.178	0.000364
Pyridoxal phosphate	cpd:C00018	[-H(+) ]	246.017	0.048	0.650767	0.124	0.480092	0.174	0.186993	Pyridoxal phosphate	cpd:C00018	[-H(+) ]	246.017	-0.054	0.727879	0.03	0.822043	-0.184	0.42336	Pyridoxal phosphate	cpd:C00018	[-H(+) ]	246.017	-0.226	0.1968	-0.358	0.050079	-0.382	0.05509	Pyridoxal phosphate	cpd:C00018	[-H(+) ]	246.017	-0.039	0.742294	-0.162	0.302208	-0.255	0.099251	Pyridoxal phosphate	cpd:C00018	[-H(+) ]	246.017	0.081	0.243863	0.015	0.923836	-0.042	0.810941
Pyridoxal phosphate	cpd:C00018	[-H(+) +1]	247.022	0.194	0.550019	-0.008	0.945947	0.124	0.566673	Pyridoxal phosphate	cpd:C00018	[-H(+) +1]	247.022	0.921	0.132001	0.239	0.17318	0.04	0.86878	Pyridoxal phosphate	cpd:C00018	[-H(+) +1]	247.022	-0.085	0.54214	0.023	0.83317	-0.201	0.095643	Pyridoxal phosphate	cpd:C00018	[-H(+) +1]	247.022	0.208	0.095622	0.398	0.061097	0.758	0.008098	Pyridoxal phosphate	cpd:C00018	[-H(+) +1]	247.022	0.35	0.029275	0.377	0.036764	0.722	0.023576
AMP	cpd:C00020	[-H(+) ]	346.056	0.066	0.631888	-0.424	0.047943	-1.576	0.000248	AMP	cpd:C00020	[-H(+) ]	346.056	-0.638	0.283306	-0.985	0.131112	-2.341	0.022191	AMP	cpd:C00020	[-H(+) ]	346.056	-0.795	0.12641	-1.336	0.046241	-1.491	0.036406	AMP	cpd:C00020	[-H(+) ]	346.056	-0.526	0.003819	-0.666	0.001158	-0.575	0.002169	AMP	cpd:C00020	[-H(+) ]	346.056	-0.344	0.122946	-1.151	0.004158	-1.416	0.000647
AMP	cpd:C00020	[-H(+) +1]	347.059	0.05	0.527399	-0.328	0.023479	-0.878	0.000122	AMP	cpd:C00020	[-H(+) +1]	347.059	-0.489	0.212851	-0.781	0.06827	-1.614	0.009411	AMP	cpd:C00020	[-H(+) +1]	347.059	-0.989	0.063332	-1.848	0.015782	-1.917	0.014419	AMP	cpd:C00020	[-H(+) +1]	347.059	-0.399	0.000786	-0.568	0.000107	-0.486	0.000416	AMP	cpd:C00020	[-H(+) +1]	347.059	-0.169	0.077622	-0.736	0.001259	-0.944	0.000146
S-Adenosyl-L-homocysteine	cpd:C00021	[-H(+) +1]	384.118	-0.043	0.670079	0.018	0.775486	-0.178	0.139566	S-Adenosyl-L-homocysteine	cpd:C00021	[-H(+) +1]	384.118	-0.146	0.267061	-0.368	0.028007	-0.678	0.00216	S-Adenosyl-L-homocysteine	cpd:C00021	[-H(+) +1]	384.118	-0.157	0.36793	-0.217	0.27851	-0.268	0.12177	S-Adenosyl-L-homocysteine	cpd:C00021	[-H(+) +1]	384.118	0.142	0.051168	0.002	0.981443	-0.266	0.03045	S-Adenosyl-L-homocysteine	cpd:C00021	[-H(+) +1]	384.118	-0.042	0.565112	-0.128	0.010702	-0.75	6.2e-05
Pyruvate	cpd:C00022	[-H(+) +1]	88.0079	0.779	0.368802	0.759	0.388532	-1.304	0.322416	Pyruvate	cpd:C00022	[-H(+) +1]	88.0079	1.943	0.219333	2.366	0.217013	1.944	0.096447	Pyruvate	cpd:C00022	[-H(+) +1]	88.0079	0.24	0.22679	0.482	0.29929	0.177	0.68645	Pyruvate	cpd:C00022	[-H(+) +1]	88.0079	0.134	0.835081	0.19	0.870501	0.798	0.42042	Pyruvate	cpd:C00022	[-H(+) +1]	88.0079	-0.577	0.480033	-0.048	0.9654	2.068	0.112985
Acetyl-CoA	cpd:C00024	[-H(+) ]	808.117	0.268	0.032758	0.04	0.747912	-0.884	0.00428	Acetyl-CoA	cpd:C00024	[-H(+) ]	808.117	-0.188	0.626394	-0.765	0.138205	-1.73	0.024857	Acetyl-CoA	cpd:C00024	[-H(+) ]	808.117	0.877	0.37059	-0.318	0.79965	0.431	0.68197	Acetyl-CoA	cpd:C00024	[-H(+) ]	808.117	-0.265	0.096506	-0.124	0.399457	-0.008	0.950486	Acetyl-CoA	cpd:C00024	[-H(+) ]	808.117	0.284	0.045469	-0.382	0.05558	-1.07	0.001164
Acetyl-CoA	cpd:C00024	[-H(+) +1]	809.121	0.217	0.101851	0.022	0.810003	-0.843	0.012804	Acetyl-CoA	cpd:C00024	[-H(+) +1]	809.121	-0.408	0.363268	-0.675	0.167103	-2.3	0.015388	Acetyl-CoA	cpd:C00024	[-H(+) +1]	809.121	-0.804	0.44266	0.564	0.3362	0.76	0.31356	Acetyl-CoA	cpd:C00024	[-H(+) +1]	809.121	-0.309	0.064212	-0.346	0.041172	-0.353	0.032927	Acetyl-CoA	cpd:C00024	[-H(+) +1]	809.121	0.234	0.097999	-0.5	0.022906	-1.339	0.000687
L-Glutamate	cpd:C00025	[-H(+) ]	146.046	-0.149	0.101861	-0.342	0.022537	-0.79	5.4e-05	L-Glutamate	cpd:C00025	[-H(+) ]	146.046	-0.102	0.444777	-0.208	0.086497	-0.389	0.011982	L-Glutamate	cpd:C00025	[-H(+) ]	146.046	-1.313	0.23379	-0.705	0.43062	-0.451	0.57422	L-Glutamate	cpd:C00025	[-H(+) ]	146.046	-0.344	0.00213	-0.424	0.004423	-0.94	3.6e-05	L-Glutamate	cpd:C00025	[-H(+) ]	146.046	-0.088	0.24656	-0.878	0.000118	-1.316	1.5e-05
L-Glutamate	cpd:C00025	[-H(+) +1]	147.048	-0.252	0.05935	-0.304	0.011578	-0.478	0.001414	L-Glutamate	cpd:C00025	[-H(+) +1]	147.048	0.143	0.134749	0.016	0.817784	-0.019	0.87403	L-Glutamate	cpd:C00025	[-H(+) +1]	147.048	-0.684	0.18485	-0.359	0.42616	-0.3	0.4847	L-Glutamate	cpd:C00025	[-H(+) +1]	147.048	-0.367	0.010897	-0.259	0.088792	-0.501	0.000684	L-Glutamate	cpd:C00025	[-H(+) +1]	147.048	-0.107	0.02174	-0.68	9e-06	-0.901	0
2-Oxoglutarate	cpd:C00026	[-H(+) ]	145.014	0.098	0.66392	0.298	0.495773	0.054	0.797702	2-Oxoglutarate	cpd:C00026	[-H(+) ]	145.014	1.451	0.026902	1.156	0.019645	0.688	0.16244	2-Oxoglutarate	cpd:C00026	[-H(+) ]	145.014	-0.181	0.25495	0.181	0.65777	-0.138	0.7186	2-Oxoglutarate	cpd:C00026	[-H(+) ]	145.014	1.031	0.001369	1.437	0.000115	1.47	0.000499	2-Oxoglutarate	cpd:C00026	[-H(+) ]	145.014	0.134	0.62572	-0.352	0.185068	-1.24	0.006018
2-Oxoglutarate	cpd:C00026	[-H(+) +1]	146.015	0.056	0.84126	0.39	0.249697	0.888	0.079048	2-Oxoglutarate	cpd:C00026	[-H(+) +1]	146.015	1.939	0.177457	1.159	0.007003	1.691	0.068637	2-Oxoglutarate	cpd:C00026	[-H(+) +1]	146.015	-1.311	0.29597	1.381	0.21812	-0.268	0.72882	2-Oxoglutarate	cpd:C00026	[-H(+) +1]	146.015	0.695	0.016298	1.989	0.032218	0.834	0.006081	2-Oxoglutarate	cpd:C00026	[-H(+) +1]	146.015	0.167	0.49137	0.102	0.739431	0.131	0.56001
UDP-glucose	cpd:C00029	[-H(+) ]	565.048	-0.773	0.115984	-0.469	0.476011	-1.888	0.0184	UDP-glucose	cpd:C00029	[-H(+) ]	565.048	1.141	0.123645	0.904	0.187854	-0.912	0.16195	UDP-glucose	cpd:C00029	[-H(+) ]	565.048	-0.261	0.48678	-0.867	0.10082	-1.171	0.045944	UDP-glucose	cpd:C00029	[-H(+) ]	565.048	0.238	0.059878	0.518	0.026516	0.731	0.004436	UDP-glucose	cpd:C00029	[-H(+) ]	565.048	0.015	0.939282	-1.371	0.007392	-1.211	0.005035
UDP-glucose	cpd:C00029	[-H(+) +1]	566.051	-0.655	0.182885	-0.572	0.381196	-1.77	0.027747	UDP-glucose	cpd:C00029	[-H(+) +1]	566.051	0.839	0.183578	0.595	0.307703	-1.325	0.024558	UDP-glucose	cpd:C00029	[-H(+) +1]	566.051	-0.759	0.1438	-1.385	0.011632	-1.262	0.019056	UDP-glucose	cpd:C00029	[-H(+) +1]	566.051	0.249	0.044914	0.468	0.032415	0.608	0.014477	UDP-glucose	cpd:C00029	[-H(+) +1]	566.051	0.029	0.873142	-1.408	0.010488	-1.407	0.002692
D-Glucose	cpd:C00031	[-H(+) ]	179.056	0.309	0.004954	0.368	0.00038	0.418	9.2e-05	D-Glucose	cpd:C00031	[-H(+) ]	179.056	0.262	0.335343	0.26	0.311457	0.153	0.41655	D-Glucose	cpd:C00031	[-H(+) ]	179.056	-0.509	0.33433	0.116	0.80457	0.261	0.51911	D-Glucose	cpd:C00031	[-H(+) ]	179.056	0.376	0.000333	0.51	0.000202	0.391	0.05051	D-Glucose	cpd:C00031	[-H(+) ]	179.056	-0.106	0.118459	0.405	0.003001	0.1	0.264717
Heme	cpd:C00032	[-H(+) ]	615.174	0.076	0.587229	0.141	0.236952	-0.384	0.035285	Heme	cpd:C00032	[-H(+) ]	615.174	0.128	0.461341	0.227	0.247503	-0.189	0.43568	Heme	cpd:C00032	[-H(+) ]	615.174	1.066	0.042439	1.88	0.003014	1.888	0.00153	Heme	cpd:C00032	[-H(+) ]	615.174	0.297	0.426275	0.283	0.449227	-1.155	0.087128	Heme	cpd:C00032	[-H(+) ]	615.174	-0.453	0.09811	-0.423	0.021639	-0.401	0.016068
Acetate	cpd:C00033	[-H(+) ]	59.013	0.191	0.064611	0.232	0.027247	0.273	0.123541	Acetate	cpd:C00033	[-H(+) ]	59.013	0.635	0.009484	0.743	0.007006	0.988	0.005352	Acetate	cpd:C00033	[-H(+) ]	59.013	-0.081	0.70659	0.424	0.10901	0.411	0.14283	Acetate	cpd:C00033	[-H(+) ]	59.013	0.316	0.006563	0.636	0.000893	0.778	0.004506	Acetate	cpd:C00033	[-H(+) ]	59.013	0.339	0.008112	0.503	0.014904	0.979	0.001179
Acetate	cpd:C00033	[-H(+) +1]	60.0159	0.248	0.411702	-0.002	0.99638	0.298	0.265431	Acetate	cpd:C00033	[-H(+) +1]	60.0159	0.84	0.12638	0.85	0.11443	0.912	0.16724	Acetate	cpd:C00033	[-H(+) +1]	60.0159	0.03	0.91967	0.114	0.68498	0.562	0.16242	Acetate	cpd:C00033	[-H(+) +1]	60.0159	0.029	0.928252	-0.043	0.872327	0.11	0.836284	Acetate	cpd:C00033	[-H(+) +1]	60.0159	-0.039	0.918068	0.466	0.123875	0.163	0.677926
Manganese	cpd:C00034	[-H(+) +1]	54.9304	0.326	0.746467	-0.226	0.769102	-0.224	0.870012	Manganese	cpd:C00034	[-H(+) +1]	54.9304	0.039	0.964118	0.428	0.500048	0.275	0.58436	GDP	cpd:C00035	[-H(+) ]	442.017	0.053	0.69827	-0.624	0.000733	-0.779	0.002818	Manganese	cpd:C00034	[-H(+) +1]	54.9304	-0.833	0.359702	0.409	0.629002	-0.325	0.650238	GDP	cpd:C00035	[-H(+) ]	442.017	0.135	0.253321	0.132	0.204803	0.083	0.360323
Manganese	cpd:C00034	[-H(+) +1]	54.9328	0.339	0.747027	-0.183	0.814643	-0.025	0.984424	Manganese	cpd:C00034	[-H(+) +1]	54.9328	-0.11	0.894582	0.453	0.446914	0.309	0.5198	GDP	cpd:C00035	[-H(+) +1]	443.02	0.017	0.89643	-0.228	0.15533	-0.14	0.4169	Manganese	cpd:C00034	[-H(+) +1]	54.9328	-0.935	0.319963	0.282	0.754227	-0.261	0.733198	GDP	cpd:C00035	[-H(+) +1]	443.02	-0.134	0.044537	-0.074	0.346847	-0.417	0.001709
Manganese	cpd:C00034	[-H(+) +1]	54.938	0.457	0.688965	-0.202	0.809077	0.139	0.897605	Manganese	cpd:C00034	[-H(+) +1]	54.938	-0.395	0.609668	0.589	0.266131	0.358	0.48012	Oxaloacetate	cpd:C00036	[-H(+) ]	130.998	0.099	0.68548	0.478	0.15409	0.611	0.015444	Manganese	cpd:C00034	[-H(+) +1]	54.938	-0.755	0.485672	0.206	0.849218	-0.206	0.833865	Oxaloacetate	cpd:C00036	[-H(+) ]	130.998	-0.034	0.772022	0.063	0.660066	0.221	0.068891
GDP	cpd:C00035	[-H(+) ]	442.017	0.225	0.119984	0.372	0.020189	0.033	0.834674	GDP	cpd:C00035	[-H(+) ]	442.017	0.451	0.013493	0.431	0.008512	0.263	0.10814	Oxaloacetate	cpd:C00036	[-H(+) ]	131.003	-0.088	0.77702	0.624	0.14091	0.536	0.035686	GDP	cpd:C00035	[-H(+) ]	442.017	-0.173	0.05499	-0.228	0.05085	-0.142	0.126876	Oxaloacetate	cpd:C00036	[-H(+) ]	131.003	-0.341	0.136296	-0.114	0.486174	-0.717	0.084513
GDP	cpd:C00035	[-H(+) +1]	443.02	0.031	0.813421	0.084	0.501318	-0.233	0.184057	GDP	cpd:C00035	[-H(+) +1]	443.02	-0.065	0.688534	-0.2	0.102793	-0.282	0.10573	Oxaloacetate	cpd:C00036	[-H(+) +1]	131.999	0.041	0.69161	0.032	0.77453	0.287	0.036845	GDP	cpd:C00035	[-H(+) +1]	443.02	-0.054	0.558033	-0.097	0.494943	-0.191	0.132109	Oxaloacetate	cpd:C00036	[-H(+) +1]	131.999	0.027	0.89014	-0.111	0.573318	0.856	0.168897
Oxaloacetate	cpd:C00036	[-H(+) ]	130.998	0.135	0.652876	0.137	0.319521	0.177	0.492367	Oxaloacetate	cpd:C00036	[-H(+) ]	130.998	0.437	0.190003	0.512	0.131777	0.371	0.13898	Glycine	cpd:C00037	[-H(+) ]	74.0241	-0.492	0.33515	0.188	0.6578	0.078	0.85858	Oxaloacetate	cpd:C00036	[-H(+) ]	130.998	-0.107	0.638826	0.11	0.354883	0.328	0.275349	Glycine	cpd:C00037	[-H(+) ]	74.0241	-0.153	0.467945	0.658	0.070897	0.889	0.015961
Oxaloacetate	cpd:C00036	[-H(+) ]	131.003	-0.007	0.973015	-0.148	0.23163	-0.008	0.960902	Oxaloacetate	cpd:C00036	[-H(+) ]	131.003	0.327	0.281236	0.232	0.163037	0.408	0.017556	Glycine	cpd:C00037	[-H(+) +1]	75.0239	-0.118	0.54905	0.113	0.64391	0.155	0.26624	Oxaloacetate	cpd:C00036	[-H(+) ]	131.003	-0.085	0.597913	0.526	0.044524	0.223	0.161592	Glycine	cpd:C00037	[-H(+) +1]	75.0239	-0.3	0.334987	0.865	0.033531	0.744	0.011292
Oxaloacetate	cpd:C00036	[-H(+) +1]	131.999	-0.229	0.639468	-0.599	0.156166	0.636	0.051837	Oxaloacetate	cpd:C00036	[-H(+) +1]	131.999	1.375	0.091594	1.047	0.019	0.976	0.21435	Glycine	cpd:C00037	[-H(+) +1]	75.031	-0.27	0.21763	-0.094	0.73868	0.028	0.91221	Oxaloacetate	cpd:C00036	[-H(+) +1]	131.999	0.047	0.92544	1.929	0.084734	0.674	0.352531	Glycine	cpd:C00037	[-H(+) +1]	75.031	-0.318	0.352135	0.885	0.020789	0.73	0.005695
Glycine	cpd:C00037	[-H(+) ]	74.0241	0.053	0.718209	0.362	0.107892	0.504	0.022766	Glycine	cpd:C00037	[-H(+) ]	74.0241	0.948	0.022244	1.047	0.01858	1.257	0.003275	L-Alanine	cpd:C00041	[-H(+) ]	88.0398	-0.099	0.79545	0.57	0.1254	0.556	0.13577	Glycine	cpd:C00037	[-H(+) ]	74.0241	0.107	0.524158	0.189	0.31341	1.209	0.000149	L-Alanine	cpd:C00041	[-H(+) ]	88.0398	-0.17	0.006055	-0.55	9.3e-05	-0.501	5.8e-05
Glycine	cpd:C00037	[-H(+) +1]	75.0239	0.559	0.154234	0.889	0.027284	0.858	0.013517	Glycine	cpd:C00037	[-H(+) +1]	75.0239	0.751	0.210804	0.729	0.032104	0.84	0.19282	Succinate	cpd:C00042	[-H(+) ]	117.019	-0.129	0.57525	0.259	0.25945	0.406	0.16553	Glycine	cpd:C00037	[-H(+) +1]	75.0239	0.594	0.146608	1.257	0.078746	1.26	0.029351	Succinate	cpd:C00042	[-H(+) ]	117.019	0.035	0.69199	-0.429	0.107884	-0.28	0.066662
Glycine	cpd:C00037	[-H(+) +1]	75.031	0.684	0.06342	1.084	0.003873	1.023	0.008084	Glycine	cpd:C00037	[-H(+) +1]	75.031	0.813	0.171026	0.827	0.034181	0.972	0.12839	Succinate	cpd:C00042	[-H(+) +1]	118.022	-0.285	0.12959	0.264	0.47424	0.353	0.4971	Glycine	cpd:C00037	[-H(+) +1]	75.031	0.512	0.294982	1.085	0.148393	1.106	0.049024	Succinate	cpd:C00042	[-H(+) +1]	118.022	0.024	0.729989	-0.152	0.592159	0.039	0.798121
L-Alanine	cpd:C00041	[-H(+) ]	88.0398	-0.346	0.000529	-0.414	0.00073	-0.535	0.000123	L-Alanine	cpd:C00041	[-H(+) ]	88.0398	-0.258	0.006604	-0.254	0.015638	-0.333	0.004314	UDP-N-acetyl-alpha-D-glucosamine	cpd:C00043	[-H(+) ]	606.074	-0.489	0.15543	-2.348	0.003795	-2.189	0.005343	L-Alanine	cpd:C00041	[-H(+) ]	88.0398	-0.149	0.025454	-0.017	0.621528	0.115	0.358735	UDP-N-acetyl-alpha-D-glucosamine	cpd:C00043	[-H(+) ]	606.074	-0.018	0.935995	0.391	0.56086	0.302	0.355014
Succinate	cpd:C00042	[-H(+) ]	117.019	0.11	0.459829	0.119	0.397898	-0.111	0.531753	Succinate	cpd:C00042	[-H(+) ]	117.019	1.051	0.01474	1.329	0.000398	1.129	0.001539	UDP-N-acetyl-alpha-D-glucosamine	cpd:C00043	[-H(+) +1]	607.077	-0.454	0.22456	-3.201	0.000254	-3.85	0.00013	Succinate	cpd:C00042	[-H(+) ]	117.019	-0.036	0.548341	-0.21	0.009496	-0.593	0.000235	UDP-N-acetyl-alpha-D-glucosamine	cpd:C00043	[-H(+) +1]	607.077	-0.24	0.053935	-0.164	0.753095	-0.705	0.001468
Succinate	cpd:C00042	[-H(+) +1]	118.022	0.001	0.995788	-0.009	0.962002	-0.116	0.619612	Succinate	cpd:C00042	[-H(+) +1]	118.022	1.071	0.014483	1.446	0.000269	1.357	0.000376	GTP	cpd:C00044	[-H(+) ]	521.983	-0.172	0.35632	-0.457	0.012044	-0.655	0.008402	Succinate	cpd:C00042	[-H(+) +1]	118.022	0.028	0.811282	-0.071	0.395183	-0.396	0.015655	GTP	cpd:C00044	[-H(+) ]	521.983	0.112	0.282709	0.354	0.15014	0.197	0.314914
UDP-N-acetyl-alpha-D-glucosamine	cpd:C00043	[-H(+) ]	606.074	-0.903	0.025833	-0.948	0.037563	-1.514	0.006381	UDP-N-acetyl-alpha-D-glucosamine	cpd:C00043	[-H(+) ]	606.074	-0.504	0.254438	-0.943	0.040794	-0.996	0.061724	GTP	cpd:C00044	[-H(+) +1]	522.986	0.716	0.011521	1.069	0.006097	1.689	0.019774	UDP-N-acetyl-alpha-D-glucosamine	cpd:C00043	[-H(+) ]	606.074	-0.587	0.002996	-0.881	0.000272	-0.601	0.049054	GTP	cpd:C00044	[-H(+) +1]	522.986	-0.011	0.941011	0.079	0.438101	-0.171	0.370151
UDP-N-acetyl-alpha-D-glucosamine	cpd:C00043	[-H(+) +1]	607.077	-0.833	0.041171	-0.865	0.038532	-1.356	0.009719	UDP-N-acetyl-alpha-D-glucosamine	cpd:C00043	[-H(+) +1]	607.077	-0.665	0.047937	-1.16	0.006911	-1.098	0.013004	L-Lysine	cpd:C00047	[-H(+) ]	145.098	-0.065	0.76503	0.425	0.16433	0.681	0.013167	UDP-N-acetyl-alpha-D-glucosamine	cpd:C00043	[-H(+) +1]	607.077	-0.581	0.005625	-1.007	0.000416	-0.826	0.010556	L-Lysine	cpd:C00047	[-H(+) ]	145.098	-0.12	0.036501	-0.627	5.2e-05	-0.81	1e-05
GTP	cpd:C00044	[-H(+) ]	521.983	0.011	0.934499	0.007	0.9606	-0.105	0.456053	GTP	cpd:C00044	[-H(+) ]	521.983	0.395	0.024135	0.225	0.09081	-0.011	0.92212	Glyoxylate	cpd:C00048	[-H(+) ]	72.9928	-0.014	0.95636	-0.096	0.72097	0.1	0.71307	GTP	cpd:C00044	[-H(+) ]	521.983	0.183	0.296917	0.05	0.659743	0.005	0.974977	Glyoxylate	cpd:C00048	[-H(+) ]	72.9928	-0.239	0.470851	-0.002	0.998192	1.565	0.005917
GTP	cpd:C00044	[-H(+) +1]	522.986	-0.341	0.201167	0.005	0.982825	-0.117	0.656781	GTP	cpd:C00044	[-H(+) +1]	522.986	0.059	0.818816	0.003	0.991059	-0.097	0.67864	Glyoxylate	cpd:C00048	[-H(+) +1]	73.9927	-1.236	0.016952	-0.806	0.091366	-0.011	0.97524	GTP	cpd:C00044	[-H(+) +1]	522.986	-0.227	0.073503	-0.411	0.069505	-0.621	0.007277	Glyoxylate	cpd:C00048	[-H(+) +1]	73.9927	2.936	0.230046	3.278	0.172261	4.39	0.1058
L-Lysine	cpd:C00047	[-H(+) ]	145.098	-0.25	0.017947	-0.268	0.008178	-0.369	0.000745	L-Lysine	cpd:C00047	[-H(+) ]	145.098	-0.377	0.012894	-0.613	0.001707	-0.654	0.001062	Glyoxylate	cpd:C00048	[-H(+) +1]	73.9979	-1.181	0.011523	-0.737	0.082482	-0.19	0.59476	L-Lysine	cpd:C00047	[-H(+) ]	145.098	-0.338	0.005199	-0.497	0.000555	-0.674	0.000652	Glyoxylate	cpd:C00048	[-H(+) +1]	73.9979	2.256	0.121807	2.811	0.094286	3.982	0.019698
Glyoxylate	cpd:C00048	[-H(+) ]	72.9928	0.651	0.239998	0.643	0.219426	1.183	0.06471	Glyoxylate	cpd:C00048	[-H(+) ]	72.9928	0.761	0.201283	1.518	0.061241	1.834	0.013041	L-Aspartate	cpd:C00049	[-H(+) ]	132.03	-1.171	0.1877	-0.869	0.27571	-0.882	0.26753	Glyoxylate	cpd:C00048	[-H(+) ]	72.9928	0.303	0.443078	0.663	0.070106	1.298	0.03838	L-Aspartate	cpd:C00049	[-H(+) ]	132.03	-0.271	0.013703	-0.74	0.001296	-0.484	0.00136
Glyoxylate	cpd:C00048	[-H(+) +1]	73.9927	0.966	0.647491	1.919	0.328456	2.639	0.019225	Glyoxylate	cpd:C00048	[-H(+) +1]	73.9927	2.102	0.354237	3.195	0.039397	2.298	0.22702	Glutathione	cpd:C00051	[-H(+) ]	306.077	-0.716	0.25447	-1.018	0.15338	-1.364	0.096128	Glyoxylate	cpd:C00048	[-H(+) +1]	73.9927	1.999	0.393484	4.055	0.001469	4.5	0.089823	Glutathione	cpd:C00051	[-H(+) ]	306.077	0.049	0.669386	-0.066	0.576159	-0.394	0.034185
Glyoxylate	cpd:C00048	[-H(+) +1]	73.9979	-0.536	0.646486	1.143	0.247731	1.749	0.002456	Glyoxylate	cpd:C00048	[-H(+) +1]	73.9979	1.884	0.259417	2.76	0.046058	2.213	0.17559	Glutathione	cpd:C00051	[-H(+) +1]	307.08	-0.628	0.18896	-1.052	0.070089	-1.256	0.04898	Glyoxylate	cpd:C00048	[-H(+) +1]	73.9979	1.051	0.326564	2.603	0.000736	3.202	0.027873	Glutathione	cpd:C00051	[-H(+) +1]	307.08	0.19	0.068867	0.309	0.093253	0.115	0.15734
L-Aspartate	cpd:C00049	[-H(+) ]	132.03	-0.428	0.021161	-0.62	0.007578	-0.819	0.00206	L-Aspartate	cpd:C00049	[-H(+) ]	132.03	0.004	0.993385	0.165	0.716802	0.319	0.46558	UDP-alpha-D-galactose	cpd:C00052	[-H(+) ]	565.048	-0.261	0.48678	-0.867	0.10082	-1.171	0.045944	L-Aspartate	cpd:C00049	[-H(+) ]	132.03	-0.148	0.139557	0.067	0.337019	-0.095	0.338984	UDP-alpha-D-galactose	cpd:C00052	[-H(+) ]	565.048	0.015	0.939282	-1.371	0.007392	-1.211	0.005035
Glutathione	cpd:C00051	[-H(+) ]	306.077	0.1	0.431289	0.214	0.114351	0.042	0.708909	Glutathione	cpd:C00051	[-H(+) ]	306.077	1.206	0.058781	0.865	0.081662	0.021	0.94563	UDP-alpha-D-galactose	cpd:C00052	[-H(+) +1]	566.051	-0.759	0.1438	-1.385	0.011632	-1.262	0.019056	Glutathione	cpd:C00051	[-H(+) ]	306.077	0.01	0.927298	-0.019	0.678943	-0.162	0.095613	UDP-alpha-D-galactose	cpd:C00052	[-H(+) +1]	566.051	0.029	0.873142	-1.408	0.010488	-1.407	0.002692
Glutathione	cpd:C00051	[-H(+) +1]	307.08	0.604	0.008423	0.412	0.020889	0.507	0.012972	Glutathione	cpd:C00051	[-H(+) +1]	307.08	0.494	0.099752	0.419	0.186623	-0.032	0.9009	Adenosine 3',5'-bisphosphate	cpd:C00054	[-H(+) ]	426.022	-0.22	0.40684	-0.603	0.072235	-0.726	0.044764	Glutathione	cpd:C00051	[-H(+) +1]	307.08	0.379	0.032626	0.77	2.4e-05	1.047	0.000458	Adenosine 3',5'-bisphosphate	cpd:C00054	[-H(+) ]	426.022	-0.172	0.058251	-0.284	0.074461	-0.341	0.021843
UDP-alpha-D-galactose	cpd:C00052	[-H(+) ]	565.048	-0.773	0.115984	-0.469	0.476011	-1.888	0.0184	UDP-alpha-D-galactose	cpd:C00052	[-H(+) ]	565.048	1.141	0.123645	0.904	0.187854	-0.912	0.16195	Adenosine 3',5'-bisphosphate	cpd:C00054	[-H(+) +1]	427.025	-0.155	0.21102	-0.446	0.013411	-0.422	0.041246	UDP-alpha-D-galactose	cpd:C00052	[-H(+) ]	565.048	0.238	0.059878	0.518	0.026516	0.731	0.004436	Adenosine 3',5'-bisphosphate	cpd:C00054	[-H(+) +1]	427.025	-0.143	0.243817	-0.31	0.100251	-0.283	0.194248
UDP-alpha-D-galactose	cpd:C00052	[-H(+) +1]	566.051	-0.655	0.182885	-0.572	0.381196	-1.77	0.027747	UDP-alpha-D-galactose	cpd:C00052	[-H(+) +1]	566.051	0.839	0.183578	0.595	0.307703	-1.325	0.024558	CMP	cpd:C00055	[-H(+) ]	322.045	-1.139	0.050548	-2.061	0.014345	-2.054	0.014516	UDP-alpha-D-galactose	cpd:C00052	[-H(+) +1]	566.051	0.249	0.044914	0.468	0.032415	0.608	0.014477	CMP	cpd:C00055	[-H(+) ]	322.045	0.111	0.519579	-0.044	0.860031	-0.248	0.211677
Adenosine 3',5'-bisphosphate	cpd:C00054	[-H(+) ]	426.022	-0.163	0.040467	-0.397	0.00103	-0.93	0.000278	Adenosine 3',5'-bisphosphate	cpd:C00054	[-H(+) ]	426.022	0.862	0.020077	0.869	0.002001	0.386	0.023864	Sulfate	cpd:C00059	[-H(+) +1]	97.9597	-0.509	0.21029	-0.39	0.31285	-0.691	0.12487	Adenosine 3',5'-bisphosphate	cpd:C00054	[-H(+) ]	426.022	0.325	0.005476	0.615	0.00034	0.744	4.3e-05	Sulfate	cpd:C00059	[-H(+) +1]	97.9597	-0.103	0.154343	-0.333	0.00038	-0.097	0.162855
Adenosine 3',5'-bisphosphate	cpd:C00054	[-H(+) +1]	427.025	-0.159	0.036969	-0.354	0.001343	-0.947	7.4e-05	Adenosine 3',5'-bisphosphate	cpd:C00054	[-H(+) +1]	427.025	0.448	0.049813	0.402	0.042909	0.183	0.34434	FMN	cpd:C00061	[-H(+) ]	455.096	-0.17	0.12562	-0.902	5.4e-05	-0.75	0.000128	Adenosine 3',5'-bisphosphate	cpd:C00054	[-H(+) +1]	427.025	0.348	0.029532	0.54	0.002298	0.596	0.006749	FMN	cpd:C00061	[-H(+) ]	455.096	-0.185	0.078229	-0.306	0.185523	-0.544	0.005905
CMP	cpd:C00055	[-H(+) ]	322.045	0.176	0.261921	0.059	0.692454	-0.448	0.029557	CMP	cpd:C00055	[-H(+) ]	322.045	0.009	0.985933	-0.265	0.549539	-0.522	0.22864	FMN	cpd:C00061	[-H(+) +1]	456.102	-0.421	0.024357	-0.846	0.002858	-0.836	0.003349	CMP	cpd:C00055	[-H(+) ]	322.045	-0.544	0.00176	-0.636	0.002132	-0.309	0.021291	FMN	cpd:C00061	[-H(+) +1]	456.102	0.045	0.71552	-0.153	0.175727	-0.311	0.023227
Sulfate	cpd:C00059	[-H(+) +1]	97.9597	-0.065	0.657922	-0.096	0.508908	-0.033	0.815775	Sulfate	cpd:C00059	[-H(+) +1]	97.9597	0.01	0.958073	0.117	0.34477	0.168	0.21234	L-Arginine	cpd:C00062	[-H(+) ]	173.104	0.165	0.082941	0.602	0.030666	0.808	0.000642	Sulfate	cpd:C00059	[-H(+) +1]	97.9597	-0.214	0.1342	-0.066	0.460896	0.235	0.183095	L-Arginine	cpd:C00062	[-H(+) ]	173.104	0.022	0.575069	-0.067	0.457053	-0.249	0.004534
FMN	cpd:C00061	[-H(+) ]	455.096	-0.062	0.281696	-0.164	0.122564	-0.225	0.032894	FMN	cpd:C00061	[-H(+) ]	455.096	-0.403	0.21715	-0.804	0.030891	-1.039	0.013585	L-Arginine	cpd:C00062	[-H(+) +1]	174.107	0.269	0.013017	0.455	0.027706	0.521	0.004867	FMN	cpd:C00061	[-H(+) ]	455.096	-0.181	0.034541	-0.356	0.008054	0.116	0.424678	L-Arginine	cpd:C00062	[-H(+) +1]	174.107	0.162	0.009984	0.259	0.002026	0.313	0.005494
FMN	cpd:C00061	[-H(+) +1]	456.102	0.064	0.144292	0.074	0.024915	0.001	0.994256	FMN	cpd:C00061	[-H(+) +1]	456.102	-0.292	0.118423	-0.588	0.011325	-0.778	0.001454	CTP	cpd:C00063	[-H(+) ]	481.977	0.066	0.70419	0.573	0.057003	1.177	0.05277	FMN	cpd:C00061	[-H(+) +1]	456.102	0.094	0.502775	-0.082	0.290779	-0.136	0.021719	CTP	cpd:C00063	[-H(+) ]	481.977	0.001	0.994225	0.359	0.044636	0.649	0.003323
L-Arginine	cpd:C00062	[-H(+) ]	173.104	0.052	0.381807	0.054	0.418281	0.25	0.001474	L-Arginine	cpd:C00062	[-H(+) ]	173.104	0.206	0.062711	0.03	0.835776	0.027	0.80547	L-Glutamine	cpd:C00064	[-H(+) ]	145.063	-0.316	0.29483	0.361	0.17711	1.002	0.005467	L-Arginine	cpd:C00062	[-H(+) ]	173.104	0.63	0.01813	0.858	0.000426	1.017	0.00096	L-Glutamine	cpd:C00064	[-H(+) ]	145.063	0.119	0.462676	-0.633	0.035698	-0.817	0.006501
L-Arginine	cpd:C00062	[-H(+) +1]	174.107	0.097	0.409396	0.219	0.009547	0.252	0.008866	L-Arginine	cpd:C00062	[-H(+) +1]	174.107	0.345	0.020399	0.375	0.02271	0.428	0.00354	L-Serine	cpd:C00065	[-H(+) ]	104.035	-0.435	0.25665	-0.1	0.78242	0.057	0.8563	L-Arginine	cpd:C00062	[-H(+) +1]	174.107	0.447	0.027602	0.639	0.00332	0.833	0.005142	L-Serine	cpd:C00065	[-H(+) ]	104.035	-0.181	0.335951	0.122	0.679166	0.483	0.0406
CTP	cpd:C00063	[-H(+) ]	481.977	-0.049	0.699726	0.091	0.238942	0.164	0.081615	CTP	cpd:C00063	[-H(+) ]	481.977	0.528	0.011871	0.805	0.000227	0.75	0.010058	Thiamin diphosphate	cpd:C00068	[-H(+) ]	424.033	-0.09	0.70521	-0.218	0.36392	-0.226	0.41881	CTP	cpd:C00063	[-H(+) ]	481.977	0.121	0.50414	0.22	0.232915	0.546	0.015228	Thiamin diphosphate	cpd:C00068	[-H(+) ]	424.033	-0.07	0.651756	-0.131	0.483176	-0.348	0.186359
L-Glutamine	cpd:C00064	[-H(+) ]	145.063	-0.375	0.358242	-0.033	0.930361	-0.289	0.457465	L-Glutamine	cpd:C00064	[-H(+) ]	145.063	0.613	0.017457	0.746	0.009626	0.856	0.012227	Thiamin diphosphate	cpd:C00068	[-H(+) +1]	425.036	0.59	0.006932	0.848	0.004906	1.656	0.012859	L-Glutamine	cpd:C00064	[-H(+) ]	145.063	0.293	0.050277	0.476	0.004677	0.203	0.074644	Thiamin diphosphate	cpd:C00068	[-H(+) +1]	425.036	0.074	0.138014	-0.024	0.815683	-0.083	0.33647
L-Serine	cpd:C00065	[-H(+) ]	104.035	-0.003	0.989549	0.441	0.056145	0.488	0.077757	L-Serine	cpd:C00065	[-H(+) ]	104.035	0.402	0.529057	0.498	0.404791	0.775	0.16872	L-Methionine	cpd:C00073	[-H(+) ]	148.043	-0.371	0.30407	0.049	0.88567	0.205	0.51418	L-Serine	cpd:C00065	[-H(+) ]	104.035	0.167	0.168668	0.488	0.008731	0.583	0.001707	L-Methionine	cpd:C00073	[-H(+) ]	148.043	-0.203	0.00059	-0.691	6e-06	-1.221	0
Thiamin diphosphate	cpd:C00068	[-H(+) ]	424.033	-0.241	0.330094	0.005	0.987896	-0.343	0.198472	Thiamin diphosphate	cpd:C00068	[-H(+) ]	424.033	-0.644	0.14283	-0.728	0.076349	-1.225	0.028463	L-Methionine	cpd:C00073	[-H(+) +1]	149.045	-0.223	0.44175	0.011	0.97042	0.068	0.80649	Thiamin diphosphate	cpd:C00068	[-H(+) ]	424.033	-0.076	0.664022	-0.365	0.027395	-0.394	0.035059	L-Methionine	cpd:C00073	[-H(+) +1]	149.045	0.167	0.028528	0.606	0.000511	0.854	2e-06
Thiamin diphosphate	cpd:C00068	[-H(+) +1]	425.036	-0.131	0.42622	-0.208	0.173045	-0.284	0.00749	Thiamin diphosphate	cpd:C00068	[-H(+) +1]	425.036	-0.459	0.002177	-0.417	0.027219	-0.596	0.008914	Phosphoenolpyruvate	cpd:C00074	[-H(+) ]	166.975	0.018	0.93998	-0.41	0.029515	-0.349	0.023232	Thiamin diphosphate	cpd:C00068	[-H(+) +1]	425.036	0.092	0.604449	-0.308	0.046813	-0.329	0.019125	Phosphoenolpyruvate	cpd:C00074	[-H(+) ]	166.975	0.305	0.057764	1.237	0.018237	0.225	0.132163
L-Methionine	cpd:C00073	[-H(+) ]	148.043	-0.385	0.000572	-0.462	6.1e-05	-0.513	4.7e-05	L-Methionine	cpd:C00073	[-H(+) ]	148.043	-0.734	0.00011	-0.914	5.4e-05	-0.875	4.5e-05	Phosphoenolpyruvate	cpd:C00074	[-H(+) +1]	167.976	0.013	0.91402	-0.294	0.13513	-0.401	0.20222	L-Methionine	cpd:C00073	[-H(+) ]	148.043	-0.459	2.3e-05	-0.725	7e-06	-1.085	1e-06	Phosphoenolpyruvate	cpd:C00074	[-H(+) +1]	167.976	-0.286	0.000238	-0.709	0.000324	-0.64	7.9e-05
L-Methionine	cpd:C00073	[-H(+) +1]	149.045	0.462	0.003249	0.548	0.000293	0.595	8.8e-05	L-Methionine	cpd:C00073	[-H(+) +1]	149.045	0.884	3.1e-05	0.973	6.3e-05	0.913	0.000491	UTP	cpd:C00075	[-H(+) ]	482.961	-0.075	0.55478	0.079	0.55477	0.295	0.13638	L-Methionine	cpd:C00073	[-H(+) +1]	149.045	0.478	8.9e-05	0.889	3e-06	1.09	0.00015	UTP	cpd:C00075	[-H(+) ]	482.961	0.202	0.0178	0.522	0.000498	0.608	0.073376
Phosphoenolpyruvate	cpd:C00074	[-H(+) ]	166.975	0.962	0.005374	0.953	0.012727	-0.927	0.007339	Phosphoenolpyruvate	cpd:C00074	[-H(+) ]	166.975	0.365	0.497652	0.127	0.790934	-0.8	0.19222	UTP	cpd:C00075	[-H(+) +1]	483.964	0.028	0.86644	0.057	0.62185	0.06	0.57177	Phosphoenolpyruvate	cpd:C00074	[-H(+) ]	166.975	0.004	0.971854	0.402	0.05093	1.407	2e-06	UTP	cpd:C00075	[-H(+) +1]	483.964	-0.083	0.74404	0.075	0.6947	0.127	0.644397
Phosphoenolpyruvate	cpd:C00074	[-H(+) +1]	167.976	-0.375	0.000979	-0.374	0.002285	-0.539	0.000214	Phosphoenolpyruvate	cpd:C00074	[-H(+) +1]	167.976	-0.472	0.002259	-0.251	0.02479	-0.258	0.067015	L-Ornithine	cpd:C00077	[-H(+) ]	131.082	-0.002	0.98754	0.387	0.069135	0.613	0.015491	Phosphoenolpyruvate	cpd:C00074	[-H(+) +1]	167.976	-0.591	5e-06	-0.444	0.004874	-0.429	0.001357	L-Ornithine	cpd:C00077	[-H(+) ]	131.082	0.074	0.453396	0.015	0.865718	-0.275	0.014496
UTP	cpd:C00075	[-H(+) ]	482.961	-0.11	0.179946	0.041	0.700644	-0.269	0.028552	UTP	cpd:C00075	[-H(+) ]	482.961	0.49	0.000805	0.495	0.001167	0.569	0.007965	L-Tryptophan	cpd:C00078	[-H(+) ]	203.083	-0.474	0.14279	-0.258	0.39998	-0.093	0.71789	UTP	cpd:C00075	[-H(+) ]	482.961	0.18	0.020433	0.252	0.021257	0.535	0.002304	L-Tryptophan	cpd:C00078	[-H(+) ]	203.083	-0.322	0.000335	-1.226	2e-06	-1.601	0
UTP	cpd:C00075	[-H(+) +1]	483.964	0.017	0.921272	-0.199	0.416606	-0.279	0.248629	UTP	cpd:C00075	[-H(+) +1]	483.964	0.159	0.786468	0.328	0.33255	0.023	0.95491	L-Tryptophan	cpd:C00078	[-H(+) +1]	204.086	-0.454	0.20143	-0.484	0.17546	-0.515	0.14719	UTP	cpd:C00075	[-H(+) +1]	483.964	0.537	0.260344	0.329	0.126002	0.326	0.123445	L-Tryptophan	cpd:C00078	[-H(+) +1]	204.086	-0.176	0.018557	-0.505	2.6e-05	-0.768	5e-06
L-Ornithine	cpd:C00077	[-H(+) ]	131.082	-0.059	0.714308	0.048	0.783024	-0.064	0.669905	L-Ornithine	cpd:C00077	[-H(+) ]	131.082	0.216	0.042306	0.124	0.242499	0.176	0.19083	L-Phenylalanine	cpd:C00079	[-H(+) ]	164.071	-0.755	0.21201	-0.272	0.5947	-0.048	0.91661	L-Ornithine	cpd:C00077	[-H(+) ]	131.082	0.157	0.06628	0.144	0.031492	0.614	0.002841	L-Phenylalanine	cpd:C00079	[-H(+) ]	164.071	-0.392	6.1e-05	-1.174	0	-1.797	0
L-Tryptophan	cpd:C00078	[-H(+) ]	203.083	-0.666	2.1e-05	-0.836	3e-06	-0.76	1e-06	L-Tryptophan	cpd:C00078	[-H(+) ]	203.083	-1.087	0.000143	-1.244	8.9e-05	-1.303	7e-05	L-Phenylalanine	cpd:C00079	[-H(+) +1]	165.075	-0.476	0.1565	-0.153	0.6257	-0.281	0.3546	L-Tryptophan	cpd:C00078	[-H(+) ]	203.083	-0.747	2.1e-05	-1.14	2e-06	-1.376	1e-06	L-Phenylalanine	cpd:C00079	[-H(+) +1]	165.075	-0.347	7e-06	-1.099	0	-1.533	0
L-Tryptophan	cpd:C00078	[-H(+) +1]	204.086	-0.292	0.003857	-0.268	0.000761	-0.207	0.002838	L-Tryptophan	cpd:C00078	[-H(+) +1]	204.086	-0.526	0.000848	-0.638	0.000304	-0.74	9.3e-05	ITP	cpd:C00081	[-H(+) +1]	507.979	0.244	0.032415	0.68	0.006229	0.977	0.003231	L-Tryptophan	cpd:C00078	[-H(+) +1]	204.086	-0.173	0.011569	-0.277	0.003744	-0.565	0.000172	ITP	cpd:C00081	[-H(+) +1]	507.979	-0.016	0.941435	-1.437	0.001757	-1.589	0.002906
L-Phenylalanine	cpd:C00079	[-H(+) ]	164.071	-0.658	0.000212	-0.902	6e-05	-0.978	2.9e-05	L-Phenylalanine	cpd:C00079	[-H(+) ]	164.071	-1.357	1e-06	-1.646	0	-1.826	0	L-Tyrosine	cpd:C00082	[-H(+) ]	180.066	-0.579	0.15268	-0.051	0.88036	-0.199	0.55124	L-Phenylalanine	cpd:C00079	[-H(+) ]	164.071	-0.701	0.000109	-1.278	4e-06	-1.739	2e-06	L-Tyrosine	cpd:C00082	[-H(+) ]	180.066	-0.201	0.002129	-0.632	3.1e-05	-0.823	0
L-Phenylalanine	cpd:C00079	[-H(+) +1]	165.075	-0.573	0.000308	-0.728	1.4e-05	-0.723	3.6e-05	L-Phenylalanine	cpd:C00079	[-H(+) +1]	165.075	-1.057	9e-05	-1.262	4.7e-05	-1.341	3.1e-05	L-Tyrosine	cpd:C00082	[-H(+) +1]	181.072	-0.367	0.099621	-0.433	0.010184	-0.668	0.000614	L-Phenylalanine	cpd:C00079	[-H(+) +1]	165.075	-0.658	0.000109	-1.053	1.2e-05	-1.355	5e-06	L-Tyrosine	cpd:C00082	[-H(+) +1]	181.072	0.207	0.230669	-0.959	0.003956	-1.736	0.00029
ITP	cpd:C00081	[-H(+) +1]	507.979	-1.331	0.000396	-1.389	0.001154	-1.723	4.9e-05	ITP	cpd:C00081	[-H(+) +1]	507.979	-0.444	0.185033	-0.866	0.019732	-0.751	0.037355	Malonyl-CoA	cpd:C00083	[-H(+) ]	852.107	-0.796	0.3044	-2.561	0.024417	-2.19	0.033571	ITP	cpd:C00081	[-H(+) +1]	507.979	-0.434	0.073004	-0.213	0.368441	-0.792	0.014618	Malonyl-CoA	cpd:C00083	[-H(+) ]	852.107	0.125	0.761984	-0.013	0.983323	-0.974	0.268745
L-Tyrosine	cpd:C00082	[-H(+) ]	180.066	-0.287	0.003242	-0.374	0.000561	-0.25	0.002164	L-Tyrosine	cpd:C00082	[-H(+) ]	180.066	-0.481	0.004596	-0.556	0.004214	-0.501	0.003585	D-Fructose 6-phosphate	cpd:C00085	[-H(+) ]	259.023	-0.445	0.26289	-0.57	0.17944	-0.617	0.16095	L-Tyrosine	cpd:C00082	[-H(+) ]	180.066	-0.436	9.4e-05	-0.579	4.1e-05	-0.713	8.3e-05	D-Fructose 6-phosphate	cpd:C00085	[-H(+) ]	259.023	-0.087	0.307314	-0.689	8.4e-05	-1.969	1e-06
L-Tyrosine	cpd:C00082	[-H(+) +1]	181.072	-0.194	0.040558	-0.129	0.206415	-0.087	0.283594	L-Tyrosine	cpd:C00082	[-H(+) +1]	181.072	0.124	0.333394	0.32	0.183562	0.109	0.2796	D-Fructose 6-phosphate	cpd:C00085	[-H(+) +1]	260.023	-0.205	0.31459	-0.202	0.43608	-0.142	0.52892	L-Tyrosine	cpd:C00082	[-H(+) +1]	181.072	-0.337	0.003263	-0.198	0.016104	-0.361	0.001642	D-Fructose 6-phosphate	cpd:C00085	[-H(+) +1]	260.023	-0.192	0.099013	-0.259	0.004382	-0.609	0.000112
Malonyl-CoA	cpd:C00083	[-H(+) ]	852.107	-0.419	0.336117	-0.224	0.714855	-2.083	0.009139	Malonyl-CoA	cpd:C00083	[-H(+) ]	852.107	-0.442	0.553926	-2.749	0.018038	-3.223	0.014531	Urea	cpd:C00086	[-H(+) ]	59.0205	-1.039	0.090501	-1.204	0.06671	-0.476	0.44667	Malonyl-CoA	cpd:C00083	[-H(+) ]	852.107	-1.689	0.093402	0.076	0.911099	-0.92	0.236419	Sucrose	cpd:C00089	[-H(+) ]	341.109	-0.519	0.134462	-0.318	0.487007	0.221	0.315518
D-Fructose 6-phosphate	cpd:C00085	[-H(+) ]	259.023	-0.138	0.538253	-0.563	0.114333	-1.859	0.002261	D-Fructose 6-phosphate	cpd:C00085	[-H(+) ]	259.023	-0.605	0.252706	-0.871	0.113213	-1.404	0.035967	Sucrose	cpd:C00089	[-H(+) ]	341.109	0.356	0.089823	0.772	0.005951	0.68	0.014902	D-Fructose 6-phosphate	cpd:C00085	[-H(+) ]	259.023	-0.06	0.526088	-0.106	0.315189	-0.078	0.650943	Sucrose	cpd:C00089	[-H(+) +1]	342.113	-0.33	0.120473	-0.309	0.267625	-0.096	0.559193
D-Fructose 6-phosphate	cpd:C00085	[-H(+) +1]	260.023	-0.208	0.150144	-0.214	0.149603	-0.37	0.020625	D-Fructose 6-phosphate	cpd:C00085	[-H(+) +1]	260.023	-0.021	0.887493	-0.331	0.093128	-0.618	0.004962	Sucrose	cpd:C00089	[-H(+) +1]	342.113	0.499	0.020423	0.657	0.007199	0.349	0.07902	D-Fructose 6-phosphate	cpd:C00085	[-H(+) +1]	260.023	-0.114	0.395324	0.013	0.91979	-0.062	0.723863	Succinyl-CoA	cpd:C00091	[-H(+) ]	866.123	-0.126	0.812138	-2.516	0.00597	-2.638	0.010607
Urea	cpd:C00086	[-H(+) ]	59.0205	0.29	0.379162	0.444	0.175356	0.746	0.280092	Urea	cpd:C00086	[-H(+) ]	59.0205	0.706	0.210011	1.093	0.207513	1.977	0.066486	Catechol	cpd:C00090	[-H(+) ]	109.03	-0.2	0.17547	0.019	0.86914	-0.052	0.74226	Urea	cpd:C00086	[-H(+) ]	59.0205	0.262	0.396413	0.44	0.284056	0.799	0.27977	D-Glucose 6-phosphate	cpd:C00092	[-H(+) ]	259.023	-0.087	0.307314	-0.689	8.4e-05	-1.969	1e-06
Sucrose	cpd:C00089	[-H(+) ]	341.109	-0.306	0.002506	-0.333	0.000433	-0.179	0.004626	Catechol	cpd:C00090	[-H(+) ]	109.03	-0.339	0.221531	-0.102	0.718559	0.13	0.81267	Catechol	cpd:C00090	[-H(+) +1]	110.033	0.384	0.59145	-0.527	0.087068	-0.165	0.36099	Sucrose	cpd:C00089	[-H(+) ]	341.109	-0.485	0.017157	-0.818	0.001716	-1.531	0.000124	D-Glucose 6-phosphate	cpd:C00092	[-H(+) +1]	260.023	-0.192	0.099013	-0.259	0.004382	-0.609	0.000112
Sucrose	cpd:C00089	[-H(+) +1]	342.113	-0.074	0.067074	-0.185	0.027334	-0.1	0.004977	Catechol	cpd:C00090	[-H(+) +1]	110.033	0.713	0.078388	1.145	0.011132	1.303	0.019539	Succinyl-CoA	cpd:C00091	[-H(+) ]	866.123	-1.175	0.09045	-3.175	0.010023	-5.34	0.005599	Sucrose	cpd:C00089	[-H(+) +1]	342.113	-0.103	0.42062	-0.313	0.012955	-0.948	7.7e-05	sn-Glycerol 3-phosphate	cpd:C00093	[-H(+) ]	171.007	-0.219	0.077721	-0.287	0.191855	-0.609	1.9e-05
Catechol	cpd:C00090	[-H(+) ]	109.03	-0.032	0.902013	-0.229	0.443542	-0.203	0.500998	Succinyl-CoA	cpd:C00091	[-H(+) ]	866.123	-4.01	0.080346	-3.208	0.097601	-0.096	0.93993	D-Glucose 6-phosphate	cpd:C00092	[-H(+) ]	259.023	-0.445	0.26289	-0.57	0.17944	-0.617	0.16095	Catechol	cpd:C00090	[-H(+) ]	109.03	0.164	0.629973	-0.06	0.853919	-0.247	0.513922	sn-Glycerol 3-phosphate	cpd:C00093	[-H(+) +1]	172.015	0.645	2e-06	0.836	0.008343	1.171	7.1e-05
Catechol	cpd:C00090	[-H(+) +1]	110.033	0.313	0.238504	0.761	0.001725	0.139	0.503258	D-Glucose 6-phosphate	cpd:C00092	[-H(+) ]	259.023	-0.605	0.252706	-0.871	0.113213	-1.404	0.035967	D-Glucose 6-phosphate	cpd:C00092	[-H(+) +1]	260.023	-0.205	0.31459	-0.202	0.43608	-0.142	0.52892	Catechol	cpd:C00090	[-H(+) +1]	110.033	0.019	0.931968	0.45	0.058444	-0.092	0.723157	Sulfite	cpd:C00094	[-H(+) ]	80.9631	0.194	0.118348	0.411	0.053262	0.777	0.000813
Succinyl-CoA	cpd:C00091	[-H(+) ]	866.123	-0.45	0.675405	0.041	0.963753	-2.51	0.049232	D-Glucose 6-phosphate	cpd:C00092	[-H(+) +1]	260.023	-0.021	0.887493	-0.331	0.093128	-0.618	0.004962	sn-Glycerol 3-phosphate	cpd:C00093	[-H(+) ]	171.007	-0.799	0.050924	-0.514	0.14853	-1.223	0.014994	Succinyl-CoA	cpd:C00091	[-H(+) ]	866.123	-1.604	0.032819	-3.437	0.006065	-2.218	0.033499	Sulfite	cpd:C00094	[-H(+) ]	80.9685	0.302	0.355598	0.927	0.072492	0.831	0.216936
D-Glucose 6-phosphate	cpd:C00092	[-H(+) ]	259.023	-0.138	0.538253	-0.563	0.114333	-1.859	0.002261	sn-Glycerol 3-phosphate	cpd:C00093	[-H(+) ]	171.007	-0.592	0.185469	-0.731	0.110667	-0.831	0.0754	sn-Glycerol 3-phosphate	cpd:C00093	[-H(+) +1]	172.015	-1.298	0.04245	-0.487	0.26619	1.86	0.002048	D-Glucose 6-phosphate	cpd:C00092	[-H(+) ]	259.023	-0.06	0.526088	-0.106	0.315189	-0.078	0.650943	D-Fructose	cpd:C00095	[-H(+) ]	179.056	-0.106	0.118459	0.405	0.003001	0.1	0.264717
D-Glucose 6-phosphate	cpd:C00092	[-H(+) +1]	260.023	-0.208	0.150144	-0.214	0.149603	-0.37	0.020625	sn-Glycerol 3-phosphate	cpd:C00093	[-H(+) +1]	172.015	0.617	0.000606	0.697	0.000134	0.868	0.037417	Sulfite	cpd:C00094	[-H(+) ]	80.9631	0.112	0.43055	0.273	0.044219	0.434	0.030161	D-Glucose 6-phosphate	cpd:C00092	[-H(+) +1]	260.023	-0.114	0.395324	0.013	0.91979	-0.062	0.723863	GDP-mannose	cpd:C00096	[-H(+) ]	604.069	-0.44	0.287526	-0.977	0.070655	-1.296	0.087668
sn-Glycerol 3-phosphate	cpd:C00093	[-H(+) ]	171.007	-0.722	0.005228	-0.929	0.000984	-1.836	9e-05	Sulfite	cpd:C00094	[-H(+) ]	80.9631	0.509	0.001977	0.762	0.002729	0.921	0.000201	Sulfite	cpd:C00094	[-H(+) ]	80.9685	-0.429	0.103	-0.484	0.13881	-0.098	0.79363	sn-Glycerol 3-phosphate	cpd:C00093	[-H(+) ]	171.007	-0.549	0.016525	-0.916	0.005003	-1.177	0.001828	L-Cysteine	cpd:C00097	[-H(+) ]	120.012	-0.258	0.057857	-0.13	0.302559	0.193	0.658869
sn-Glycerol 3-phosphate	cpd:C00093	[-H(+) +1]	172.015	0.517	0.007167	0.489	0.002733	0.46	0.005671	Sulfite	cpd:C00094	[-H(+) ]	80.9685	0.534	0.125376	0.761	0.212381	0.931	0.011019	D-Fructose	cpd:C00095	[-H(+) ]	179.056	-0.509	0.33433	0.116	0.80457	0.261	0.51911	sn-Glycerol 3-phosphate	cpd:C00093	[-H(+) +1]	172.015	0.622	0.000303	0.636	0.00072	1.904	0	Tetrahydrofolate	cpd:C00101	[-H(+) ]	444.163	-0.088	0.204531	0.162	0.025673	-0.02	0.826914
Sulfite	cpd:C00094	[-H(+) ]	80.9631	-0.048	0.409102	0.064	0.632166	0.185	0.070926	D-Fructose	cpd:C00095	[-H(+) ]	179.056	0.262	0.335343	0.26	0.311457	0.153	0.41655	GDP-mannose	cpd:C00096	[-H(+) ]	604.069	-0.429	0.3425	-1.231	0.063383	-1.539	0.064491	Sulfite	cpd:C00094	[-H(+) ]	80.9631	-0.061	0.21452	0.271	0.035705	0.63	0.000114	D-Glucose 1-phosphate	cpd:C00103	[-H(+) ]	259.023	-0.087	0.307314	-0.689	8.4e-05	-1.969	1e-06
Sulfite	cpd:C00094	[-H(+) ]	80.9685	-0.068	0.770012	0.082	0.780653	0.365	0.211759	GDP-mannose	cpd:C00096	[-H(+) ]	604.069	-0.774	0.092858	-1.505	0.021076	-1.656	0.012184	L-Cysteine	cpd:C00097	[-H(+) ]	120.012	-0.388	0.15197	-0.172	0.43514	-0.306	0.41458	Sulfite	cpd:C00094	[-H(+) ]	80.9685	-0.152	0.401543	0.079	0.739948	0.436	0.180106	D-Glucose 1-phosphate	cpd:C00103	[-H(+) +1]	260.023	-0.192	0.099013	-0.259	0.004382	-0.609	0.000112
D-Fructose	cpd:C00095	[-H(+) ]	179.056	0.309	0.004954	0.368	0.00038	0.418	9.2e-05	L-Cysteine	cpd:C00097	[-H(+) ]	120.012	0.426	0.447087	-0.016	0.977435	-0.859	0.20816	beta-Alanine	cpd:C00099	[-H(+) ]	88.0398	-0.099	0.79545	0.57	0.1254	0.556	0.13577	D-Fructose	cpd:C00095	[-H(+) ]	179.056	0.376	0.000333	0.51	0.000202	0.391	0.05051	UMP	cpd:C00105	[-H(+) ]	323.029	0.378	0.069896	0.282	0.372116	-0.048	0.780619
GDP-mannose	cpd:C00096	[-H(+) ]	604.069	-0.625	0.232576	-0.366	0.394116	-0.719	0.150877	beta-Alanine	cpd:C00099	[-H(+) ]	88.0398	-0.258	0.006604	-0.254	0.015638	-0.333	0.004314	Tetrahydrofolate	cpd:C00101	[-H(+) ]	444.163	-1.463	0.014452	-1.709	0.010031	-1.549	0.01481	L-Cysteine	cpd:C00097	[-H(+) ]	120.012	0.26	0.197351	0.008	0.969158	-0.275	0.70169	UMP	cpd:C00105	[-H(+) +1]	324.033	0.191	0.123523	0.061	0.734238	-0.232	0.243391
L-Cysteine	cpd:C00097	[-H(+) ]	120.012	-0.13	0.768544	-0.083	0.731718	-0.069	0.787745	Tetrahydrofolate	cpd:C00101	[-H(+) ]	444.163	0.202	0.158963	0.103	0.31999	0.009	0.94271	D-Glucose 1-phosphate	cpd:C00103	[-H(+) ]	259.023	-0.445	0.26289	-0.57	0.17944	-0.617	0.16095	beta-Alanine	cpd:C00099	[-H(+) ]	88.0398	-0.149	0.025454	-0.017	0.621528	0.115	0.358735	Anthranilate	cpd:C00108	[-H(+) ]	136.041	-0.323	0.016637	0.013	0.933892	0.255	0.090518
beta-Alanine	cpd:C00099	[-H(+) ]	88.0398	-0.346	0.000529	-0.414	0.00073	-0.535	0.000123	D-Glucose 1-phosphate	cpd:C00103	[-H(+) ]	259.023	-0.605	0.252706	-0.871	0.113213	-1.404	0.035967	D-Glucose 1-phosphate	cpd:C00103	[-H(+) +1]	260.023	-0.205	0.31459	-0.202	0.43608	-0.142	0.52892	Tetrahydrofolate	cpd:C00101	[-H(+) ]	444.163	0.117	0.001171	0.09	0.280051	-0.044	0.708424	2-Oxobutanoate	cpd:C00109	[-H(+) ]	101.024	-0.311	0.261637	-0.701	0.017398	-1.292	0.000633
Tetrahydrofolate	cpd:C00101	[-H(+) ]	444.163	0.155	0.143119	0.355	0.001979	0.274	0.009597	D-Glucose 1-phosphate	cpd:C00103	[-H(+) +1]	260.023	-0.021	0.887493	-0.331	0.093128	-0.618	0.004962	IDP	cpd:C00104	[-H(+) +1]	428.013	-0.431	0.15404	-0.932	0.00465	-1.098	0.029233	D-Glucose 1-phosphate	cpd:C00103	[-H(+) ]	259.023	-0.06	0.526088	-0.106	0.315189	-0.078	0.650943	2-Oxobutanoate	cpd:C00109	[-H(+) +1]	102.023	-1.307	0.215916	-1.418	0.190872	-0.686	0.455362
D-Glucose 1-phosphate	cpd:C00103	[-H(+) ]	259.023	-0.138	0.538253	-0.563	0.114333	-1.859	0.002261	IDP	cpd:C00104	[-H(+) +1]	428.013	-0.442	0.066956	-0.242	0.446922	-0.407	0.16416	UMP	cpd:C00105	[-H(+) ]	323.029	-0.962	0.078838	-1.341	0.04076	-1.554	0.028999	D-Glucose 1-phosphate	cpd:C00103	[-H(+) +1]	260.023	-0.114	0.395324	0.013	0.91979	-0.062	0.723863	CDP	cpd:C00112	[-H(+) ]	402.011	0.005	0.935584	0.093	0.43292	0.114	0.492389
D-Glucose 1-phosphate	cpd:C00103	[-H(+) +1]	260.023	-0.208	0.150144	-0.214	0.149603	-0.37	0.020625	UMP	cpd:C00105	[-H(+) ]	323.029	-0.501	0.359398	-0.836	0.130139	-1.046	0.074188	UMP	cpd:C00105	[-H(+) +1]	324.033	-0.402	0.13192	-0.59	0.069794	-0.852	0.021402	IDP	cpd:C00104	[-H(+) +1]	428.013	-0.097	0.557318	-0.264	0.115729	-1.188	0.001142	Glycerol	cpd:C00116	[-H(+) ]	91.0392	-0.137	0.775325	0.414	0.252249	0.478	0.611982
IDP	cpd:C00104	[-H(+) +1]	428.013	-0.235	0.488864	-0.27	0.337771	-0.354	0.209891	UMP	cpd:C00105	[-H(+) +1]	324.033	-0.191	0.117881	-0.617	0.004355	-0.778	0.000151	Uracil	cpd:C00106	[-H(+) ]	111.021	0.22	0.63993	0.2	0.49361	0.061	0.76676	UMP	cpd:C00105	[-H(+) ]	323.029	-0.486	0.001936	-0.482	0.001922	-0.083	0.384312	D-Ribose 5-phosphate	cpd:C00117	[-H(+) ]	229.012	0.271	0.172748	1.254	0.005016	-0.029	0.894469
UMP	cpd:C00105	[-H(+) ]	323.029	0.186	0.249522	-0.207	0.390616	-1.004	0.002407	Uracil	cpd:C00106	[-H(+) ]	111.021	0.119	0.553727	0.311	0.206443	0.172	0.47349	Uracil	cpd:C00106	[-H(+) +1]	112.023	0.16	0.54436	-0.082	0.50379	0.176	0.2239	UMP	cpd:C00105	[-H(+) +1]	324.033	-0.302	0.004526	-0.325	0.002847	-0.186	0.10675	D-Ribose 5-phosphate	cpd:C00117	[-H(+) +1]	230.013	-0.185	0.044618	-0.197	0.113245	-0.534	0.000123
UMP	cpd:C00105	[-H(+) +1]	324.033	-0.056	0.676555	-0.386	0.085627	-0.63	0.008491	Uracil	cpd:C00106	[-H(+) +1]	112.023	0.228	0.144507	0.323	0.02377	0.496	0.17309	Anthranilate	cpd:C00108	[-H(+) ]	136.041	-0.174	0.35714	-0.307	0.134	-0.196	0.42943	Uracil	cpd:C00106	[-H(+) ]	111.021	-0.247	0.401733	-0.424	0.19692	-0.82	0.023113	5-Phospho-alpha-D-ribose 1-diphosphate	cpd:C00119	[-H(+) ]	388.945	-0.096	0.725354	-0.23	0.33873	-0.619	0.115936
Uracil	cpd:C00106	[-H(+) ]	111.021	-0.694	0.027596	-0.304	0.465571	-1.067	0.004703	Anthranilate	cpd:C00108	[-H(+) ]	136.041	-0.192	0.246173	0.033	0.84345	-0.157	0.4425	2-Oxobutanoate	cpd:C00109	[-H(+) ]	101.024	-0.056	0.84846	0.056	0.79356	0.215	0.42976	Uracil	cpd:C00106	[-H(+) +1]	112.023	-0.196	0.117437	-0.329	0.026048	-0.336	0.013486	Biotin	cpd:C00120	[-H(+) +1]	244.083	-0.311	0.123605	-0.087	0.277172	0.173	0.002528
Uracil	cpd:C00106	[-H(+) +1]	112.023	-0.289	0.300703	-0.256	0.415606	-0.331	0.266198	2-Oxobutanoate	cpd:C00109	[-H(+) ]	101.024	-0.164	0.700836	-0.348	0.441848	-0.327	0.47427	2-Oxobutanoate	cpd:C00109	[-H(+) +1]	102.023	-0.382	0.3312	-0.423	0.23399	0.492	0.48862	Anthranilate	cpd:C00108	[-H(+) ]	136.041	0.025	0.732885	0.343	0.006008	-0.259	0.035904	Fumarate	cpd:C00122	[-H(+) ]	115.003	-0.199	0.048001	-0.155	0.505395	0.2	0.034912
Anthranilate	cpd:C00108	[-H(+) ]	136.041	0.079	0.48288	0.208	0.02326	0.093	0.364897	2-Oxobutanoate	cpd:C00109	[-H(+) +1]	102.023	-2.234	0.311784	-1.554	0.392343	-0.656	0.65591	CDP	cpd:C00112	[-H(+) ]	402.011	-0.467	0.10649	-0.614	0.052201	-0.635	0.056873	2-Oxobutanoate	cpd:C00109	[-H(+) ]	101.024	0.614	0.027637	1.016	0.000661	0.233	0.301247	Fumarate	cpd:C00122	[-H(+) +1]	116.007	-0.547	0.097384	-0.478	0.218647	-0.841	0.032705
2-Oxobutanoate	cpd:C00109	[-H(+) ]	101.024	-0.104	0.815445	-0.57	0.07146	-0.784	0.029766	CDP	cpd:C00112	[-H(+) ]	402.011	0.641	0.042553	0.819	0.000606	0.562	0.006575	Glycerol	cpd:C00116	[-H(+) ]	91.0392	0.027	0.86619	0.275	0.3533	0.277	0.13916	2-Oxobutanoate	cpd:C00109	[-H(+) +1]	102.023	0.79	0.319157	2.312	0.000682	-0.826	0.373522	L-Leucine	cpd:C00123	[-H(+) ]	130.087	-0.42	0.000481	-1.504	0	-2.084	0
2-Oxobutanoate	cpd:C00109	[-H(+) +1]	102.023	0.249	0.837861	-0.461	0.747383	-0.973	0.545914	Glycerol	cpd:C00116	[-H(+) ]	91.0392	1.476	0.071784	0.713	0.385475	1.356	0.032175	D-Ribose 5-phosphate	cpd:C00117	[-H(+) ]	229.012	-0.379	0.22748	-0.821	0.041241	-0.816	0.035971	CDP	cpd:C00112	[-H(+) ]	402.011	0.08	0.592046	0.17	0.279531	0.524	0.011686	L-Leucine	cpd:C00123	[-H(+) +1]	131.09	-0.377	0.000703	-1.196	3e-06	-1.807	0
CDP	cpd:C00112	[-H(+) ]	402.011	0.069	0.479426	0.119	0.493556	-0.185	0.276825	D-Ribose 5-phosphate	cpd:C00117	[-H(+) ]	229.012	-0.021	0.974137	0.076	0.935297	-0.832	0.21909	D-Ribose 5-phosphate	cpd:C00117	[-H(+) +1]	230.013	-0.261	0.27525	-0.656	0.056193	-1.078	0.00818	Glycerol	cpd:C00116	[-H(+) ]	91.0392	0.243	0.512022	0.413	0.34462	0.639	0.144666	D-Galactose	cpd:C00124	[-H(+) ]	179.056	-0.106	0.118459	0.405	0.003001	0.1	0.264717
Glycerol	cpd:C00116	[-H(+) ]	91.0392	-0.379	0.355111	0.509	0.08725	0.657	0.38277	D-Ribose 5-phosphate	cpd:C00117	[-H(+) +1]	230.013	-0.141	0.25678	-0.209	0.091659	-0.405	0.031276	5-Phospho-alpha-D-ribose 1-diphosphate	cpd:C00119	[-H(+) ]	388.945	-0.05	0.701	0.08	0.42938	0.265	0.019716	D-Ribose 5-phosphate	cpd:C00117	[-H(+) ]	229.012	-0.072	0.655075	-0.636	0.003882	-0.267	0.145278	Glutathione disulfide	cpd:C00127	[-H(+) ]	611.144	0.139	0.54233	0.085	0.584251	-0.204	0.264824
D-Ribose 5-phosphate	cpd:C00117	[-H(+) ]	229.012	0.007	0.973964	0.289	0.314835	-1.004	0.003096	5-Phospho-alpha-D-ribose 1-diphosphate	cpd:C00119	[-H(+) ]	388.945	-1.065	0.290189	-1.008	0.312747	-1.137	0.28749	Biotin	cpd:C00120	[-H(+) +1]	244.083	0.076	0.63065	-0.303	0.19021	-0.981	0.000322	D-Ribose 5-phosphate	cpd:C00117	[-H(+) +1]	230.013	-0.089	0.009559	-0.209	0.000254	-0.31	0.011497	Glutathione disulfide	cpd:C00127	[-H(+) +1]	612.147	-0.137	0.240484	-0.37	0.093471	-0.33	0.096449
D-Ribose 5-phosphate	cpd:C00117	[-H(+) +1]	230.013	-0.088	0.236721	-0.125	0.09176	-0.107	0.118162	Biotin	cpd:C00120	[-H(+) +1]	244.083	0.214	0.017712	0.224	0.00805	0.256	0.004599	D-Ribose	cpd:C00121	[-H(+) ]	149.045	-0.223	0.44175	0.011	0.97042	0.068	0.80649	5-Phospho-alpha-D-ribose 1-diphosphate	cpd:C00119	[-H(+) ]	388.945	-0.629	0.1039	0.058	0.879733	-0.313	0.488664	Isopentenyl diphosphate	cpd:C00129	[-H(+) ]	244.999	-0.071	0.67236	-0.026	0.870897	0.311	0.017964
5-Phospho-alpha-D-ribose 1-diphosphate	cpd:C00119	[-H(+) ]	388.945	-0.39	0.249892	-0.17	0.372883	-0.088	0.587238	D-Ribose	cpd:C00121	[-H(+) ]	149.045	0.884	3.1e-05	0.973	6.3e-05	0.913	0.000491	D-Ribose	cpd:C00121	[-H(+) +1]	150.048	0.432	0.53944	0.074	0.83698	0.173	0.41488	Biotin	cpd:C00120	[-H(+) +1]	244.083	0.309	0.13078	0.58	0.016896	-0.315	0.248665	Isopentenyl diphosphate	cpd:C00129	[-H(+) +1]	246.005	0.264	0.011009	0.856	2e-06	0.777	0.000954
Biotin	cpd:C00120	[-H(+) +1]	244.083	0.132	0.055567	0.183	0.006245	-0.076	0.196957	D-Ribose	cpd:C00121	[-H(+) +1]	150.048	0.483	0.000549	0.662	0.00015	1.037	3.4e-05	Fumarate	cpd:C00122	[-H(+) ]	115.003	-0.338	0.39961	-0.614	0.18961	-0.574	0.24429	D-Ribose	cpd:C00121	[-H(+) ]	149.045	0.478	8.9e-05	0.889	3e-06	1.09	0.00015	IMP	cpd:C00130	[-H(+) ]	347.04	0.59	0.00857	0.699	0.072537	0.43	0.060101
D-Ribose	cpd:C00121	[-H(+) ]	149.045	0.462	0.003249	0.548	0.000293	0.595	8.8e-05	Fumarate	cpd:C00122	[-H(+) ]	115.003	0.869	0.491573	1.12	0.323862	1.468	0.044187	Fumarate	cpd:C00122	[-H(+) +1]	116.007	-0.112	0.73336	-0.173	0.50342	-0.075	0.86352	D-Ribose	cpd:C00121	[-H(+) +1]	150.048	0.308	0.004795	0.455	0.000467	0.791	1.9e-05	dATP	cpd:C00131	[-H(+) ]	489.993	0.063	0.646914	-0.401	0.025619	-0.933	0.014875
D-Ribose	cpd:C00121	[-H(+) +1]	150.048	0.145	0.226585	0.4	0.017173	0.28	0.219804	Fumarate	cpd:C00122	[-H(+) +1]	116.007	0.658	0.634876	0.429	0.708664	0.771	0.39972	L-Leucine	cpd:C00123	[-H(+) ]	130.087	-0.402	0.41015	0.478	0.28471	0.936	0.035976	Fumarate	cpd:C00122	[-H(+) ]	115.003	0.414	0.003766	0.984	0.002005	0.765	0.000249	dATP	cpd:C00131	[-H(+) +1]	490.996	-0.374	0.071386	-0.37	0.184607	-0.265	0.365445
Fumarate	cpd:C00122	[-H(+) ]	115.003	0.377	0.138242	0.437	0.240669	0.481	0.106464	L-Leucine	cpd:C00123	[-H(+) ]	130.087	-1.429	5e-06	-1.809	1e-06	-1.88	1e-06	L-Leucine	cpd:C00123	[-H(+) +1]	131.09	-0.184	0.35374	0.261	0.29415	0.556	0.023745	Fumarate	cpd:C00122	[-H(+) +1]	116.007	0.296	0.15066	0.53	0.027876	0.315	0.382044	D-Alanine	cpd:C00133	[-H(+) ]	88.0398	-0.17	0.006055	-0.55	9.3e-05	-0.501	5.8e-05
Fumarate	cpd:C00122	[-H(+) +1]	116.007	0.307	0.457785	0.086	0.829441	0.218	0.560464	L-Leucine	cpd:C00123	[-H(+) +1]	131.09	-1.05	0.000227	-1.23	0.000121	-1.263	0.000116	D-Galactose	cpd:C00124	[-H(+) ]	179.056	-0.509	0.33433	0.116	0.80457	0.261	0.51911	L-Leucine	cpd:C00123	[-H(+) ]	130.087	-0.589	1.7e-05	-1.085	1e-06	-1.634	0	L-Histidine	cpd:C00135	[-H(+) ]	154.062	0.068	0.498496	-0.386	0.023137	-0.664	0.001524
L-Leucine	cpd:C00123	[-H(+) ]	130.087	-0.395	0.000168	-0.688	2.2e-05	-0.7	2e-06	D-Galactose	cpd:C00124	[-H(+) ]	179.056	0.262	0.335343	0.26	0.311457	0.153	0.41655	Glutathione disulfide	cpd:C00127	[-H(+) ]	611.144	-0.702	0.31615	-0.72	0.3085	-0.906	0.23923	L-Leucine	cpd:C00123	[-H(+) +1]	131.09	-0.769	9.6e-05	-1.167	1.3e-05	-1.433	9e-06	L-Histidine	cpd:C00135	[-H(+) +1]	155.065	0.145	0.185469	-0.185	0.193375	-0.504	0.005452
L-Leucine	cpd:C00123	[-H(+) +1]	131.09	-0.723	5.3e-05	-0.815	3.2e-05	-0.791	5.9e-05	Glutathione disulfide	cpd:C00127	[-H(+) ]	611.144	0.446	0.323104	0.403	0.289316	0.347	0.11595	Glutathione disulfide	cpd:C00127	[-H(+) +1]	612.147	-1.145	0.046183	-0.305	0.46072	-0.425	0.28599	D-Galactose	cpd:C00124	[-H(+) ]	179.056	0.376	0.000333	0.51	0.000202	0.391	0.05051	myo-Inositol	cpd:C00137	[-H(+) ]	179.056	-0.106	0.118459	0.405	0.003001	0.1	0.264717
D-Galactose	cpd:C00124	[-H(+) ]	179.056	0.309	0.004954	0.368	0.00038	0.418	9.2e-05	Glutathione disulfide	cpd:C00127	[-H(+) +1]	612.147	0.134	0.641042	-0.145	0.592012	0.064	0.72072	Isopentenyl diphosphate	cpd:C00129	[-H(+) ]	244.999	0.282	0.20571	0.435	0.24226	0.58	0.063945	Glutathione disulfide	cpd:C00127	[-H(+) ]	611.144	-0.241	0.123031	-0.251	0.219008	-0.354	0.07172	N-Acetyl-D-glucosamine	cpd:C00140	[-H(+) ]	220.082	-0.005	0.9588	0.071	0.561242	-0.206	0.137598
Glutathione disulfide	cpd:C00127	[-H(+) ]	611.144	0.132	0.410381	0.42	0.004275	0.275	0.149313	CMP-N-acetylneuraminate	cpd:C00128	[-H(+) ]	613.141	-0.109	0.444234	-0.118	0.704328	-0.459	0.053624	Isopentenyl diphosphate	cpd:C00129	[-H(+) +1]	246.005	0.58	0.004206	1.63	0.000287	1.673	2e-06	Glutathione disulfide	cpd:C00127	[-H(+) +1]	612.147	-0.177	0.158425	-0.175	0.167383	-0.531	0.017754	3-Methyl-2-oxobutanoic acid	cpd:C00141	[-H(+) ]	115.04	-0.078	0.545779	0.305	0.424561	0.652	0.078098
Glutathione disulfide	cpd:C00127	[-H(+) +1]	612.147	0.027	0.786965	0.097	0.378629	0.121	0.215449	CMP-N-acetylneuraminate	cpd:C00128	[-H(+) +1]	614.148	-0.494	0.024049	-0.78	0.003217	-0.846	0.004305	IMP	cpd:C00130	[-H(+) ]	347.04	-0.777	0.14735	-0.442	0.33387	-0.556	0.29025	Isopentenyl diphosphate	cpd:C00129	[-H(+) ]	244.999	0.355	0.027467	0.318	0.070571	0.605	0.020634	GMP	cpd:C00144	[-H(+) ]	362.051	0.032	0.762476	-0.158	0.428885	-0.263	0.032513
Isopentenyl diphosphate	cpd:C00129	[-H(+) ]	244.999	0.153	0.418315	0.217	0.2215	0.388	0.085996	Isopentenyl diphosphate	cpd:C00129	[-H(+) ]	244.999	0.467	0.002962	0.475	0.006376	0.116	0.37431	dATP	cpd:C00131	[-H(+) ]	489.993	0.163	0.088532	0.044	0.69536	0.364	0.14455	Isopentenyl diphosphate	cpd:C00129	[-H(+) +1]	246.005	0.562	0.001004	0.779	9.6e-05	0.759	0.000846	GMP	cpd:C00144	[-H(+) +1]	363.054	-0.032	0.739898	0.082	0.757972	0.182	0.126167
Isopentenyl diphosphate	cpd:C00129	[-H(+) +1]	246.005	0.69	0.003728	0.849	0.000506	1.128	0.001549	Isopentenyl diphosphate	cpd:C00129	[-H(+) +1]	246.005	0.95	0.000194	0.828	0.002372	0.824	0.000502	dATP	cpd:C00131	[-H(+) +1]	490.996	0.231	0.1579	0.065	0.68773	0.194	0.31564	IMP	cpd:C00130	[-H(+) ]	347.04	-0.937	4.6e-05	-1.124	9.8e-05	-0.618	0.00453	L-Proline	cpd:C00148	[-H(+) ]	114.057	-0.189	0.132126	-0.666	0.006106	-0.704	0.007706
IMP	cpd:C00130	[-H(+) ]	347.04	0.179	0.558656	-0.209	0.60631	-0.875	0.0706	IMP	cpd:C00130	[-H(+) ]	347.04	-0.978	0.100394	-1.368	0.04781	-1.49	0.040227	D-Alanine	cpd:C00133	[-H(+) ]	88.0398	-0.099	0.79545	0.57	0.1254	0.556	0.13577	dATP	cpd:C00131	[-H(+) ]	489.993	0.141	0.321565	0.299	0.0252	0.055	0.776632	L-Proline	cpd:C00148	[-H(+) +1]	115.059	-0.095	0.405402	-0.936	0.003475	-0.733	0.017618
dATP	cpd:C00131	[-H(+) ]	489.993	-0.188	0.492168	-0.276	0.368197	-0.33	0.343962	dATP	cpd:C00131	[-H(+) ]	489.993	-0.136	0.513686	-0.233	0.072625	-0.784	0.002014	L-Histidine	cpd:C00135	[-H(+) ]	154.062	-0.815	0.1981	-0.242	0.64463	0.037	0.93504	dATP	cpd:C00131	[-H(+) +1]	490.996	-0.067	0.735368	-0.277	0.399027	-0.207	0.307605	(S)-Malate	cpd:C00149	[-H(+) ]	133.014	-0.137	0.332959	-0.312	0.270238	-0.073	0.459268
dATP	cpd:C00131	[-H(+) +1]	490.996	-0.64	0.028693	-0.266	0.297221	-0.722	0.015109	dATP	cpd:C00131	[-H(+) +1]	490.996	-0.195	0.332736	-0.384	0.1457	-0.493	0.17357	L-Histidine	cpd:C00135	[-H(+) +1]	155.065	-0.521	0.11878	-0.274	0.37671	-0.157	0.56962	D-Alanine	cpd:C00133	[-H(+) ]	88.0398	-0.149	0.025454	-0.017	0.621528	0.115	0.358735	(S)-Malate	cpd:C00149	[-H(+) +1]	134.017	-0.162	0.335925	-0.026	0.953549	0.351	0.041603
D-Alanine	cpd:C00133	[-H(+) ]	88.0398	-0.346	0.000529	-0.414	0.00073	-0.535	0.000123	D-Alanine	cpd:C00133	[-H(+) ]	88.0398	-0.258	0.006604	-0.254	0.015638	-0.333	0.004314	Butanoyl-CoA	cpd:C00136	[-H(+) ]	836.15	-0.962	0.054386	-1.197	0.017644	-1.413	0.017769	L-Histidine	cpd:C00135	[-H(+) ]	154.062	0.275	0.015961	0.03	0.750735	-0.282	0.099701	L-Asparagine	cpd:C00152	[-H(+) ]	131.046	-0.041	0.686264	-1.617	0.000336	-2.494	1e-05
L-Histidine	cpd:C00135	[-H(+) ]	154.062	-0.158	0.044913	-0.234	0.009854	-0.255	0.013692	L-Histidine	cpd:C00135	[-H(+) ]	154.062	-0.092	0.541528	-0.199	0.1819	-0.433	0.054061	myo-Inositol	cpd:C00137	[-H(+) ]	179.056	-0.509	0.33433	0.116	0.80457	0.261	0.51911	L-Histidine	cpd:C00135	[-H(+) +1]	155.065	0.261	0.003062	-0.013	0.810289	-0.467	0.001922	L-Homocysteine	cpd:C00155	[-H(+) +1]	135.03	0.347	0.016792	0.679	0.000824	0.826	0.000741
L-Histidine	cpd:C00135	[-H(+) +1]	155.065	0.017	0.82023	-0.059	0.391191	-0.088	0.226131	L-Histidine	cpd:C00135	[-H(+) +1]	155.065	0.09	0.497575	-0.072	0.331799	-0.503	0.023102	N-Acetyl-D-glucosamine	cpd:C00140	[-H(+) ]	220.082	-0.004	0.98643	-0.477	0.071412	-0.654	0.031403	Butanoyl-CoA	cpd:C00136	[-H(+) ]	836.15	-0.446	0.335898	-1.037	0.159336	-2.272	0.031487	4-Hydroxybenzoate	cpd:C00156	[-H(+) ]	137.023	-0.38	0.346195	0.52	0.400303	0.626	0.049748
Butanoyl-CoA	cpd:C00136	[-H(+) ]	836.15	-0.55	0.490074	-0.952	0.267642	-1.397	0.175999	Butanoyl-CoA	cpd:C00136	[-H(+) ]	836.15	-4.179	0.001768	-1.172	0.061966	-0.374	0.51052	3-Methyl-2-oxobutanoic acid	cpd:C00141	[-H(+) ]	115.04	0.144	0.54159	-0.247	0.13718	-0.34	0.099868	myo-Inositol	cpd:C00137	[-H(+) ]	179.056	0.376	0.000333	0.51	0.000202	0.391	0.05051	4-Hydroxybenzoate	cpd:C00156	[-H(+) ]	137.027	-0.234	0.24219	0.453	0.224611	0.129	0.108506
myo-Inositol	cpd:C00137	[-H(+) ]	179.056	0.309	0.004954	0.368	0.00038	0.418	9.2e-05	myo-Inositol	cpd:C00137	[-H(+) ]	179.056	0.262	0.335343	0.26	0.311457	0.153	0.41655	GMP	cpd:C00144	[-H(+) ]	362.051	-0.654	0.19251	-1.599	0.032128	-1.607	0.031366	N-Acetyl-D-glucosamine	cpd:C00140	[-H(+) ]	220.082	0.08	0.21214	0.15	0.023289	-0.321	1.7e-05	4-Hydroxybenzoate	cpd:C00156	[-H(+) +1]	138.028	-0.092	0.533738	0.757	0.218758	0.501	0.000168
N-Acetyl-D-glucosamine	cpd:C00140	[-H(+) ]	220.082	0.157	0.117843	0.177	0.052254	0.054	0.49502	N-Acetyl-D-glucosamine	cpd:C00140	[-H(+) ]	220.082	0.321	0.037268	0.391	0.001812	0.259	0.043303	GMP	cpd:C00144	[-H(+) +1]	363.054	-0.809	0.043073	-1.06	0.021883	-0.936	0.030651	3-Methyl-2-oxobutanoic acid	cpd:C00141	[-H(+) ]	115.04	-0.142	0.220597	0.073	0.534632	-0.163	0.13162	Citrate	cpd:C00158	[-H(+) ]	191.02	0.022	0.69558	0.31	0.004582	0.164	0.0685
3-Methyl-2-oxobutanoic acid	cpd:C00141	[-H(+) ]	115.04	-0.053	0.492675	-0.033	0.658239	-0.057	0.35001	3-Methyl-2-oxobutanoic acid	cpd:C00141	[-H(+) ]	115.04	-0.11	0.414559	-0.056	0.763145	0.259	0.16234	Adenine	cpd:C00147	[-H(+) ]	134.047	0.571	0.40368	0.48	0.17746	0.685	0.028557	GMP	cpd:C00144	[-H(+) ]	362.051	-0.32	0.009341	-0.247	0.040096	-0.278	0.010766	Citrate	cpd:C00158	[-H(+) +1]	192.023	0.115	0.226381	0.417	0.003444	0.684	0.000139
GMP	cpd:C00144	[-H(+) ]	362.051	0.026	0.868758	-0.258	0.045867	-0.47	0.00244	GMP	cpd:C00144	[-H(+) ]	362.051	-0.163	0.698992	-0.5	0.257398	-0.999	0.07005	L-Proline	cpd:C00148	[-H(+) ]	114.057	-0.959	0.018516	-0.628	0.071666	0.482	0.13153	GMP	cpd:C00144	[-H(+) +1]	363.054	-0.191	0.047099	-0.123	0.231963	-0.283	0.006902	D-Mannose	cpd:C00159	[-H(+) ]	179.056	-0.106	0.118459	0.405	0.003001	0.1	0.264717
GMP	cpd:C00144	[-H(+) +1]	363.054	-0.071	0.011343	-0.242	0.006089	-0.553	0.001627	GMP	cpd:C00144	[-H(+) +1]	363.054	-0.245	0.463142	-0.479	0.134848	-1.084	0.01427	L-Proline	cpd:C00148	[-H(+) +1]	115.059	-0.899	0.000111	-1.127	5.1e-05	0.11	0.55856	Phenol	cpd:C00146	[-H(+) ]	93.0342	-0.187	0.108092	-0.043	0.637253	-0.077	0.556304	Glycolate	cpd:C00160	[-H(+) ]	75.0078	-0.389	0.143407	0.832	0.076302	0.759	0.049022
Phenol	cpd:C00146	[-H(+) ]	93.0342	-0.275	0.384443	-0.473	0.05395	-0.233	0.238843	Phenol	cpd:C00146	[-H(+) ]	93.0342	0.147	0.469744	0.576	0.012133	-0.234	0.65913	(S)-Malate	cpd:C00149	[-H(+) ]	133.014	0.196	0.17314	-0.261	0.16417	-0.025	0.86593	Adenine	cpd:C00147	[-H(+) ]	134.047	-0.157	0.113974	0.014	0.864062	0.318	0.020141	Glycolate	cpd:C00160	[-H(+) +1]	76.0123	0.22	0.763534	0.078	0.923801	0.934	0.384475
Adenine	cpd:C00147	[-H(+) ]	134.047	0.041	0.777839	-0.196	0.448034	0.217	0.147466	Adenine	cpd:C00147	[-H(+) ]	134.047	0.062	0.882328	-0.045	0.922532	0.707	0.14654	(S)-Malate	cpd:C00149	[-H(+) +1]	134.017	-0.146	0.39017	-0.367	0.23151	-0.646	0.017811	L-Proline	cpd:C00148	[-H(+) ]	114.057	-0.614	0.039272	-0.884	0.008676	0.392	0.042196	Phenylpyruvate	cpd:C00166	[-H(+) ]	163.04	-0.006	0.975922	0.188	0.498432	0.193	0.038557
L-Proline	cpd:C00148	[-H(+) ]	114.057	-0.569	0.006298	-0.825	0.001475	-0.869	0.001937	L-Proline	cpd:C00148	[-H(+) ]	114.057	-0.685	0.001288	-0.674	0.001737	-1.022	0.001164	L-Asparagine	cpd:C00152	[-H(+) ]	131.046	-0.449	0.31401	-0.026	0.9496	0.004	0.992	L-Proline	cpd:C00148	[-H(+) +1]	115.059	-0.691	0.002028	-0.889	0.00153	-0.076	0.507274	UDP-glucuronate	cpd:C00167	[-H(+) ]	579.027	-0.693	0.223742	-1.006	0.152302	-0.793	0.211942
L-Proline	cpd:C00148	[-H(+) +1]	115.059	-0.634	0.001048	-0.616	0.000939	-0.896	0.000371	L-Proline	cpd:C00148	[-H(+) +1]	115.059	-0.835	0.001215	-0.949	0.000327	-0.922	0.00165	L-Homocysteine	cpd:C00155	[-H(+) +1]	135.03	-0.07	0.65363	-0.101	0.5516	-0.283	0.081208	(S)-Malate	cpd:C00149	[-H(+) ]	133.014	0.408	0.001985	0.923	0.007199	0.606	0.004798	UDP-glucuronate	cpd:C00167	[-H(+) +1]	580.03	-0.392	0.160722	-1.219	0.05844	-3.005	0.001437
(S)-Malate	cpd:C00149	[-H(+) ]	133.014	0.594	0.087199	0.681	0.162113	0.827	0.061882	(S)-Malate	cpd:C00149	[-H(+) ]	133.014	0.739	0.601183	0.739	0.528658	1.057	0.21125	4-Hydroxybenzoate	cpd:C00156	[-H(+) ]	137.023	0.286	0.51319	0.495	0.32542	0.483	0.42693	(S)-Malate	cpd:C00149	[-H(+) +1]	134.017	0.288	0.089325	0.973	0.015619	0.859	0.001018	Hydroxypyruvate	cpd:C00168	[-H(+) ]	103.004	-0.171	0.12702	0.127	0.294771	0.635	0.007563
(S)-Malate	cpd:C00149	[-H(+) +1]	134.017	0.629	0.059395	0.606	0.154323	1.321	0.021278	(S)-Malate	cpd:C00149	[-H(+) +1]	134.017	0.854	0.54155	0.984	0.397281	1.445	0.060986	4-Hydroxybenzoate	cpd:C00156	[-H(+) ]	137.027	-0.05	0.82199	0.105	0.66965	0.384	0.20475	L-Asparagine	cpd:C00152	[-H(+) ]	131.046	0.225	0.027115	0.161	0.097597	-0.014	0.903066	Hydroxypyruvate	cpd:C00168	[-H(+) +1]	104.007	1.526	0.261749	0.834	0.561108	-7.713	0.114911
L-Asparagine	cpd:C00152	[-H(+) ]	131.046	-0.225	0.096152	-0.565	0.006411	-0.924	0.000721	L-Asparagine	cpd:C00152	[-H(+) ]	131.046	0	0.999456	0.039	0.950412	0.289	0.60948	4-Hydroxybenzoate	cpd:C00156	[-H(+) +1]	138.028	-0.009	0.92917	0.062	0.69767	0.201	0.37327	L-Homocysteine	cpd:C00155	[-H(+) +1]	135.03	0.442	0.000965	0.625	0.000279	0.851	0	Carbamoyl phosphate	cpd:C00169	[-H(+) ]	139.975	-0.073	0.388843	0.278	0.011706	0.745	0.00545
L-Homocysteine	cpd:C00155	[-H(+) +1]	135.03	0.324	0.050625	0.487	0.016483	0.405	0.001484	L-Homocysteine	cpd:C00155	[-H(+) +1]	135.03	0.935	0.002318	1.017	0.001114	1.065	0.004722	Citrate	cpd:C00158	[-H(+) ]	191.02	-0.297	0.42202	-0.662	0.17012	-0.945	0.10692	4-Hydroxybenzoate	cpd:C00156	[-H(+) ]	137.023	-0.587	0.272196	0.589	0.086201	-0.479	0.30905	Carbamoyl phosphate	cpd:C00169	[-H(+) +1]	140.975	0.041	0.676756	0.455	0.078323	1.152	0.009546
4-Hydroxybenzoate	cpd:C00156	[-H(+) ]	137.023	-0.327	0.553688	-0.137	0.757931	0.341	0.466564	4-Hydroxybenzoate	cpd:C00156	[-H(+) ]	137.023	-0.435	0.242628	-0.484	0.306271	-0.738	0.090216	Citrate	cpd:C00158	[-H(+) +1]	192.023	-0.303	0.019883	-0.749	0.000309	-0.777	0.000226	4-Hydroxybenzoate	cpd:C00156	[-H(+) ]	137.027	0.012	0.945314	0.244	0.226933	-0.567	0.022633	Cobalt ion	cpd:C00175	[-H(+) +1]	58.9276	1.308	0.258657	0.616	0.622905	-0.335	0.828721
4-Hydroxybenzoate	cpd:C00156	[-H(+) ]	137.027	-0.022	0.585648	0.031	0.637693	0.071	0.387612	4-Hydroxybenzoate	cpd:C00156	[-H(+) ]	137.027	0.057	0.829667	-0.006	0.983791	-0.058	0.83048	D-Mannose	cpd:C00159	[-H(+) ]	179.056	-0.509	0.33433	0.116	0.80457	0.261	0.51911	4-Hydroxybenzoate	cpd:C00156	[-H(+) +1]	138.028	-0.206	0.108376	0.131	0.180353	-0.163	0.148048	Cobalt ion	cpd:C00175	[-H(+) +1]	58.9292	1.273	0.282805	0.571	0.662059	-0.311	0.846854
4-Hydroxybenzoate	cpd:C00156	[-H(+) +1]	138.028	0.038	0.365917	0.162	0.046084	0.318	0.129718	4-Hydroxybenzoate	cpd:C00156	[-H(+) +1]	138.028	-0.102	0.721352	-0.165	0.581316	-0.112	0.69503	Glycolate	cpd:C00160	[-H(+) ]	75.0078	-0.075	0.66557	0.114	0.67267	0.181	0.3513	Citrate	cpd:C00158	[-H(+) ]	191.02	-0.067	0.426396	-0.231	0.035109	-0.103	0.36132	Cobalt ion	cpd:C00175	[-H(+) +1]	58.9303	1.244	0.29572	0.518	0.699691	-0.289	0.859151
Citrate	cpd:C00158	[-H(+) ]	191.02	0.053	0.287508	0.164	0.069526	0.173	0.028079	Citrate	cpd:C00158	[-H(+) ]	191.02	0.972	0.032766	1.025	0.009031	0.395	0.033341	Glycolate	cpd:C00160	[-H(+) +1]	76.0123	-0.016	0.98559	0.457	0.39124	1.03	0.25887	Citrate	cpd:C00158	[-H(+) +1]	192.023	-0.207	0.120917	-0.071	0.499253	0.187	0.109286	L-Valine	cpd:C00183	[-H(+) ]	116.071	-0.24	0.002108	-1.203	0	-1.703	0
Citrate	cpd:C00158	[-H(+) +1]	192.023	0.061	0.555905	0.466	0.001161	0.449	0.000347	Citrate	cpd:C00158	[-H(+) +1]	192.023	1.261	0.006765	1.377	0.000339	1.081	0.000618	Propanoate	cpd:C00163	[-H(+) ]	73.0289	-0.062	0.83311	0.01	0.96642	0.071	0.78187	D-Mannose	cpd:C00159	[-H(+) ]	179.056	0.376	0.000333	0.51	0.000202	0.391	0.05051	Cellobiose	cpd:C00185	[-H(+) ]	341.109	-0.519	0.134462	-0.318	0.487007	0.221	0.315518
D-Mannose	cpd:C00159	[-H(+) ]	179.056	0.309	0.004954	0.368	0.00038	0.418	9.2e-05	D-Mannose	cpd:C00159	[-H(+) ]	179.056	0.262	0.335343	0.26	0.311457	0.153	0.41655	Propanoate	cpd:C00163	[-H(+) +1]	74.0324	-1.239	0.012614	-1.201	0.01507	-0.635	0.1549	Glycolate	cpd:C00160	[-H(+) ]	75.0078	0.498	0.060814	1.134	0.046078	1.006	0.013003	Cellobiose	cpd:C00185	[-H(+) +1]	342.113	-0.33	0.120473	-0.309	0.267625	-0.096	0.559193
Glycolate	cpd:C00160	[-H(+) ]	75.0078	0.426	0.154422	0.456	0.069624	0.507	0.109821	Glycolate	cpd:C00160	[-H(+) ]	75.0078	0.352	0.449814	0.187	0.400008	0.457	0.24403	Acetoacetate	cpd:C00164	[-H(+) ]	101.024	-0.047	0.86727	0.468	0.15103	0.806	0.080157	Glycolate	cpd:C00160	[-H(+) +1]	76.0123	-0.105	0.873039	-0.437	0.625431	0.745	0.203093	L-Threonine	cpd:C00188	[-H(+) ]	118.05	-0.123	0.005393	-0.333	5e-06	-0.396	1e-06
Glycolate	cpd:C00160	[-H(+) +1]	76.0123	0.046	0.96057	1.811	0.163081	1.137	0.017689	Glycolate	cpd:C00160	[-H(+) +1]	76.0123	0.926	0.049903	1.368	0.036266	-0.311	0.66711	Acetoacetate	cpd:C00164	[-H(+) +1]	102.023	-0.032	0.92689	0.392	0.49874	1.298	0.33452	Propanoate	cpd:C00163	[-H(+) ]	73.0289	-0.192	0.444322	0.029	0.883168	-0.841	0.011151	L-Threonine	cpd:C00188	[-H(+) +1]	119.05	0.049	0.52653	-0.186	0.057616	-0.33	0.009809
Propanoate	cpd:C00163	[-H(+) ]	73.0289	0.167	0.003363	0.469	0.002606	0.149	0.499008	Propanoate	cpd:C00163	[-H(+) ]	73.0289	0.469	0.120303	0.457	0.244462	0.686	0.041377	Phenylpyruvate	cpd:C00166	[-H(+) ]	163.04	-0.316	0.14358	-0.267	0.24687	-0.48	0.065864	Propanoate	cpd:C00163	[-H(+) +1]	74.0324	0.474	0.350871	1	0.034225	-0.803	0.171376	Ethanolamine	cpd:C00189	[-H(+) ]	60.0414	-0.177	0.811863	0.322	0.576007	0.247	0.786289
Propanoate	cpd:C00163	[-H(+) +1]	74.0324	0.191	0.623894	0.405	0.163419	-0.324	0.28533	Propanoate	cpd:C00163	[-H(+) +1]	74.0324	0.608	0.167218	0.02	0.959067	0.596	0.17861	UDP-glucuronate	cpd:C00167	[-H(+) ]	579.027	-1.018	0.004537	-1.732	0.00097	-0.717	0.02412	Acetoacetate	cpd:C00164	[-H(+) ]	101.024	0.816	0.001437	1.213	0.000988	1.348	0.000706	3-Phospho-D-glycerate	cpd:C00197	[-H(+) ]	184.986	-0.487	0.208518	0.957	0.02948	0.508	0.105462
Acetoacetate	cpd:C00164	[-H(+) ]	101.024	0.115	0.532025	0.341	0.259753	0.151	0.336713	Acetoacetate	cpd:C00164	[-H(+) ]	101.024	1.138	0.011321	0.954	0.0077	0.651	0.025985	UDP-glucuronate	cpd:C00167	[-H(+) +1]	580.03	-0.825	0.074001	-5.395	0.000536	-3.492	0.000869	Acetoacetate	cpd:C00164	[-H(+) +1]	102.023	0.538	0.443931	0.851	0.065344	0.961	0.139959	3-Phospho-D-glycerate	cpd:C00197	[-H(+) +1]	185.992	0.496	0.003455	1.344	8.9e-05	1.323	4e-06
Acetoacetate	cpd:C00164	[-H(+) +1]	102.023	-0.614	0.623223	0.017	0.987503	0.698	0.418556	Acetoacetate	cpd:C00164	[-H(+) +1]	102.023	0.822	0.02977	0.371	0.551205	0.454	0.65018	Hydroxypyruvate	cpd:C00168	[-H(+) ]	103.004	-0.269	0.14227	-0.51	0.091617	-0.506	0.13648	Phenylpyruvate	cpd:C00166	[-H(+) ]	163.04	-0.127	0.396555	0.152	0.279319	-0.37	0.029137	D-Ribulose 5-phosphate	cpd:C00199	[-H(+) ]	229.012	0.271	0.172748	1.254	0.005016	-0.029	0.894469
Phenylpyruvate	cpd:C00166	[-H(+) ]	163.04	0.065	0.649652	0.086	0.385971	-0.036	0.691023	Phenylpyruvate	cpd:C00166	[-H(+) ]	163.04	-0.392	0.102886	-0.133	0.521801	-0.44	0.10528	Hydroxypyruvate	cpd:C00168	[-H(+) +1]	104.007	-0.271	0.72415	0.511	0.71171	0.997	0.23264	UDP-glucuronate	cpd:C00167	[-H(+) ]	579.027	0.215	0.206854	0.126	0.501707	-0.078	0.643372	D-Ribulose 5-phosphate	cpd:C00199	[-H(+) +1]	230.013	-0.185	0.044618	-0.197	0.113245	-0.534	0.000123
UDP-glucuronate	cpd:C00167	[-H(+) ]	579.027	-0.773	0.045821	-1.269	0.016203	-1.31	0.009403	Hydroxypyruvate	cpd:C00168	[-H(+) ]	103.004	0.48	0.052217	0.756	1e-05	0.424	0.12937	Carbamoyl phosphate	cpd:C00169	[-H(+) ]	139.975	-0.142	0.275	0.022	0.90932	0.044	0.85675	UDP-glucuronate	cpd:C00167	[-H(+) +1]	580.03	0.128	0.709346	-0.746	0.110819	-1.44	0.011689	dADP	cpd:C00206	[-H(+) ]	410.027	-0.42	0.006837	-0.795	0.001469	-0.954	0.001817
UDP-glucuronate	cpd:C00167	[-H(+) +1]	580.03	-0.164	0.796607	-0.749	0.164612	-2.168	0.022251	Hydroxypyruvate	cpd:C00168	[-H(+) +1]	104.007	-1.933	0.167166	1.825	0.005601	0.247	0.83225	Carbamoyl phosphate	cpd:C00169	[-H(+) +1]	140.975	-0.763	0.19954	-0.707	0.21627	0.145	0.8391	Hydroxypyruvate	cpd:C00168	[-H(+) ]	103.004	0.111	0.583867	0.124	0.442932	0.351	0.07193	dADP	cpd:C00206	[-H(+) +1]	411.033	-0.246	0.253249	-0.299	0.223316	-0.69	0.026784
Hydroxypyruvate	cpd:C00168	[-H(+) ]	103.004	0.07	0.37348	-0.012	0.926532	0.063	0.537957	Carbamoyl phosphate	cpd:C00169	[-H(+) ]	139.975	0.66	0.001033	0.542	0.000249	0.381	0.16406	5'-Methylthioadenosine	cpd:C00170	[-H(+) +1]	297.084	-0.156	0.40956	-0.26	0.20683	-0.211	0.28108	Hydroxypyruvate	cpd:C00168	[-H(+) +1]	104.007	0.2	0.886561	-0.591	0.711755	1.114	0.421072	Adenosine	cpd:C00212	[-H(+) +1]	267.097	-0.132	0.083411	0.078	0.31051	0.102	0.114252
Hydroxypyruvate	cpd:C00168	[-H(+) +1]	104.007	-0.958	0.527572	0.655	0.626513	0.388	0.690239	Carbamoyl phosphate	cpd:C00169	[-H(+) +1]	140.975	0.638	0.004959	1.177	0.000485	1.144	0.000442	Cobalt ion	cpd:C00175	[-H(+) +1]	58.9276	-0.417	0.63945	-0.592	0.46128	-1.231	0.099039	Carbamoyl phosphate	cpd:C00169	[-H(+) ]	139.975	0.118	0.251727	0.205	0.042312	0.686	0.002015	Thymidine	cpd:C00214	[-H(+) ]	241.083	0.095	0.097956	0.143	0.000417	-0.201	0.027884
Carbamoyl phosphate	cpd:C00169	[-H(+) ]	139.975	0.032	0.789673	0.221	0.038425	0.193	0.191676	5'-Methylthioadenosine	cpd:C00170	[-H(+) +1]	297.084	0.069	0.437014	0.059	0.439269	0.026	0.80231	Cobalt ion	cpd:C00175	[-H(+) +1]	58.9292	-0.587	0.53599	-0.787	0.34162	-1.249	0.1219	Carbamoyl phosphate	cpd:C00169	[-H(+) +1]	140.975	0.141	0.02737	0.289	0.04593	0.652	0.005038	D-Glutamate	cpd:C00217	[-H(+) ]	146.046	-0.088	0.24656	-0.878	0.000118	-1.316	1.5e-05
Carbamoyl phosphate	cpd:C00169	[-H(+) +1]	140.975	0.081	0.486956	0.328	0.025413	0.349	0.005811	Cobalt ion	cpd:C00175	[-H(+) +1]	58.9276	0.311	0.757331	-1.724	0.227284	1.635	0.16247	Cobalt ion	cpd:C00175	[-H(+) +1]	58.9303	-0.321	0.76105	-1.064	0.29874	-1.303	0.11693	5'-Methylthioadenosine	cpd:C00170	[-H(+) +1]	297.084	0.191	0.028794	0.205	0.00241	0.111	0.302847	D-Glutamate	cpd:C00217	[-H(+) +1]	147.048	-0.107	0.02174	-0.68	9e-06	-0.901	0
5'-Methylthioadenosine	cpd:C00170	[-H(+) +1]	297.084	0.086	0.244341	0.065	0.389038	0.009	0.875242	Cobalt ion	cpd:C00175	[-H(+) +1]	58.9292	0.426	0.656712	-1.774	0.213226	1.604	0.17207	Benzoate	cpd:C00180	[-H(+) ]	121.029	0.162	0.439	0.473	0.052138	0.212	0.34683	Cobalt ion	cpd:C00175	[-H(+) +1]	58.9276	0.938	0.331341	1.862	0.177006	0.971	0.405833	beta-D-Glucose	cpd:C00221	[-H(+) ]	179.056	-0.106	0.118459	0.405	0.003001	0.1	0.264717
Cobalt ion	cpd:C00175	[-H(+) +1]	58.9276	0.85	0.489826	0.588	0.599944	0.74	0.546624	Cobalt ion	cpd:C00175	[-H(+) +1]	58.9303	0.484	0.60569	-1.925	0.201252	1.601	0.17935	Benzoate	cpd:C00180	[-H(+) +1]	122.032	0.011	0.95333	0.325	0.16117	-0.021	0.88468	Cobalt ion	cpd:C00175	[-H(+) +1]	58.9292	0.949	0.322209	1.927	0.177418	1.057	0.374931	D-Xylulose 5-phosphate	cpd:C00231	[-H(+) ]	229.012	0.271	0.172748	1.254	0.005016	-0.029	0.894469
Cobalt ion	cpd:C00175	[-H(+) +1]	58.9292	0.906	0.464477	0.712	0.527646	0.872	0.479842	Benzoate	cpd:C00180	[-H(+) ]	121.029	-0.642	0.248722	-0.855	0.154577	-0.569	0.28479	D-Xylose	cpd:C00181	[-H(+) ]	149.045	-0.223	0.44175	0.011	0.97042	0.068	0.80649	Cobalt ion	cpd:C00175	[-H(+) +1]	58.9303	0.953	0.330159	1.944	0.182848	1.102	0.363218	D-Xylulose 5-phosphate	cpd:C00231	[-H(+) +1]	230.013	-0.185	0.044618	-0.197	0.113245	-0.534	0.000123
Cobalt ion	cpd:C00175	[-H(+) +1]	58.9303	0.976	0.437775	0.83	0.461377	0.957	0.445855	Benzoate	cpd:C00180	[-H(+) +1]	122.032	-0.255	0.353574	0.386	0.312662	0.256	0.33314	D-Xylose	cpd:C00181	[-H(+) +1]	150.048	0.432	0.53944	0.074	0.83698	0.173	0.41488	Benzoate	cpd:C00180	[-H(+) ]	121.029	0.067	0.872173	0.051	0.887391	0.53	0.254979	Succinate semialdehyde	cpd:C00232	[-H(+) ]	101.024	0.15	0.560806	-0.232	0.328603	-0.862	0.017311
Benzoate	cpd:C00180	[-H(+) ]	121.029	-0.868	0.075306	-1.354	0.0313	-1.124	0.045831	L-Valine	cpd:C00183	[-H(+) ]	116.071	-1.082	5e-05	-1.352	1.9e-05	-1.413	2.2e-05	L-Valine	cpd:C00183	[-H(+) ]	116.071	-0.278	0.45744	0.248	0.49274	0.574	0.11315	Benzoate	cpd:C00180	[-H(+) +1]	122.032	-0.034	0.896713	0.188	0.511089	0.204	0.620016	Succinate semialdehyde	cpd:C00232	[-H(+) +1]	102.023	-1.053	0.209519	-1.056	0.196706	-1.998	0.06876
Benzoate	cpd:C00180	[-H(+) +1]	122.032	-0.461	0.089096	-0.47	0.105175	-0.615	0.032085	(S)-Lactate	cpd:C00186	[-H(+) ]	89.0238	-0.342	0.482641	-0.157	0.7448	-0.443	0.41539	Cellobiose	cpd:C00185	[-H(+) ]	341.109	0.356	0.089823	0.772	0.005951	0.68	0.014902	D-Xylose	cpd:C00181	[-H(+) ]	149.045	0.478	8.9e-05	0.889	3e-06	1.09	0.00015	4-Methyl-2-oxopentanoate	cpd:C00233	[-H(+) ]	129.055	-0.144	0.506003	0.15	0.502902	-0.152	0.097164
D-Xylose	cpd:C00181	[-H(+) ]	149.045	0.462	0.003249	0.548	0.000293	0.595	8.8e-05	(S)-Lactate	cpd:C00186	[-H(+) +1]	90.0273	0.441	0.213892	0.393	0.273883	0.067	0.8979	Cellobiose	cpd:C00185	[-H(+) +1]	342.113	0.499	0.020423	0.657	0.007199	0.349	0.07902	D-Xylose	cpd:C00181	[-H(+) +1]	150.048	0.308	0.004795	0.455	0.000467	0.791	1.9e-05	10-Formyltetrahydrofolate	cpd:C00234	[-H(+) +1]	473.163	-0.059	0.415495	0.121	0.111346	0.229	0.024278
D-Xylose	cpd:C00181	[-H(+) +1]	150.048	0.145	0.226585	0.4	0.017173	0.28	0.219804	L-Threonine	cpd:C00188	[-H(+) ]	118.05	-0.262	0.163929	-0.38	0.047898	-0.513	0.016426	(S)-Lactate	cpd:C00186	[-H(+) ]	89.0238	-0.15	0.69298	0.242	0.49978	0.354	0.28571	L-Valine	cpd:C00183	[-H(+) ]	116.071	-0.56	0.000181	-0.962	9e-06	-1.279	6e-06	Dimethylallyl diphosphate	cpd:C00235	[-H(+) ]	244.999	-0.071	0.67236	-0.026	0.870897	0.311	0.017964
L-Valine	cpd:C00183	[-H(+) ]	116.071	-0.522	0.000579	-0.716	0.000119	-0.692	0.000146	L-Threonine	cpd:C00188	[-H(+) +1]	119.05	-0.332	0.126865	-0.308	0.138455	-0.206	0.32892	(S)-Lactate	cpd:C00186	[-H(+) +1]	90.0273	-0.299	0.44415	0.336	0.46241	0.127	0.79228	Glycerone	cpd:C00184	[-H(+) ]	89.0238	-0.273	0.027971	-0.375	0.01403	-0.839	2.3e-05	Dimethylallyl diphosphate	cpd:C00235	[-H(+) +1]	246.005	0.264	0.011009	0.856	2e-06	0.777	0.000954
Glycerone	cpd:C00184	[-H(+) ]	89.0238	-0.691	8.1e-05	-0.897	2.8e-05	-1.276	6e-06	2,3-Dihydroxybenzoate	cpd:C00196	[-H(+) ]	153.02	-0.75	0.064967	-0.358	0.345324	0.14	0.86275	L-Threonine	cpd:C00188	[-H(+) ]	118.05	-0.453	0.30173	-0.003	0.99321	0.234	0.48785	Glycerone	cpd:C00184	[-H(+) +1]	90.0273	-0.002	0.991841	-0.037	0.865951	0.062	0.850946	3-Phospho-D-glyceroyl phosphate	cpd:C00236	[-H(+) ]	264.949	-0.51	0.067493	-0.428	0.193263	-0.438	0.163461
Glycerone	cpd:C00184	[-H(+) +1]	90.0273	-0.537	0.001521	-0.724	7.1e-05	-1.11	0.000116	3-Phospho-D-glycerate	cpd:C00197	[-H(+) ]	184.986	0.939	0.140432	0.711	0.17265	-0.347	0.58798	L-Threonine	cpd:C00188	[-H(+) +1]	119.05	-0.199	0.20695	-0.019	0.8916	0.203	0.31178	Cellobiose	cpd:C00185	[-H(+) ]	341.109	-0.485	0.017157	-0.818	0.001716	-1.531	0.000124	3-Phospho-D-glyceroyl phosphate	cpd:C00236	[-H(+) +1]	265.952	-0.411	0.30146	-1.245	0.013394	-0.362	0.506688
Cellobiose	cpd:C00185	[-H(+) ]	341.109	-0.306	0.002506	-0.333	0.000433	-0.179	0.004626	3-Phospho-D-glycerate	cpd:C00197	[-H(+) +1]	185.992	1.266	0.001143	1.339	0.000174	1.174	0.001216	D-Glucuronate	cpd:C00191	[-H(+) ]	193.036	-0.584	0.099627	-0.927	0.030057	-0.945	0.029347	Cellobiose	cpd:C00185	[-H(+) +1]	342.113	-0.103	0.42062	-0.313	0.012955	-0.948	7.7e-05	3-Phospho-D-glyceroyl phosphate	cpd:C00236	[-H(+) +1]	265.959	0.396	0.168543	0.083	0.736666	-0.423	0.200954
Cellobiose	cpd:C00185	[-H(+) +1]	342.113	-0.074	0.067074	-0.185	0.027334	-0.1	0.004977	D-Ribulose 5-phosphate	cpd:C00199	[-H(+) ]	229.012	-0.021	0.974137	0.076	0.935297	-0.832	0.21909	3-Phospho-D-glycerate	cpd:C00197	[-H(+) ]	184.986	-0.441	0.30006	-0.454	0.28316	-0.613	0.18459	(S)-Lactate	cpd:C00186	[-H(+) ]	89.0238	-0.273	0.027971	-0.375	0.01403	-0.839	2.3e-05	dCMP	cpd:C00239	[-H(+) ]	306.048	-0.075	0.546326	-0.156	0.116015	-0.339	0.030645
(S)-Lactate	cpd:C00186	[-H(+) ]	89.0238	-0.691	8.1e-05	-0.897	2.8e-05	-1.276	6e-06	D-Ribulose 5-phosphate	cpd:C00199	[-H(+) +1]	230.013	-0.141	0.25678	-0.209	0.091659	-0.405	0.031276	3-Phospho-D-glycerate	cpd:C00197	[-H(+) +1]	185.992	1.092	0.092596	1.965	0.00012	2.032	0.001235	(S)-Lactate	cpd:C00186	[-H(+) +1]	90.0273	-0.002	0.991841	-0.037	0.865951	0.062	0.850946	Guanine	cpd:C00242	[-H(+) ]	150.042	-0.123	0.059602	-0.193	0.006541	-0.069	0.510349
(S)-Lactate	cpd:C00186	[-H(+) +1]	90.0273	-0.537	0.001521	-0.724	7.1e-05	-1.11	0.000116	dADP	cpd:C00206	[-H(+) ]	410.027	0.302	0.49451	0.008	0.97848	-0.698	0.098045	D-Ribulose 5-phosphate	cpd:C00199	[-H(+) ]	229.012	-0.379	0.22748	-0.821	0.041241	-0.816	0.035971	L-Threonine	cpd:C00188	[-H(+) ]	118.05	-0.209	0.005896	-0.386	3.4e-05	-0.447	4.4e-05	Taurine	cpd:C00245	[-H(+) ]	124.007	0.044	0.425805	0.114	0.152109	0.333	3.9e-05
L-Threonine	cpd:C00188	[-H(+) ]	118.05	-0.225	0.011126	-0.201	0.015058	-0.203	0.032128	dADP	cpd:C00206	[-H(+) +1]	411.033	-0.258	0.371185	-0.525	0.079252	-0.621	0.036579	D-Ribulose 5-phosphate	cpd:C00199	[-H(+) +1]	230.013	-0.261	0.27525	-0.656	0.056193	-1.078	0.00818	L-Threonine	cpd:C00188	[-H(+) +1]	119.05	-0.054	0.477557	-0.203	0.041218	-0.1	0.315142	Lipoamide	cpd:C00248	[-H(+) ]	204.052	-0.249	0.109982	0.029	0.898051	0.316	0.017592
L-Threonine	cpd:C00188	[-H(+) +1]	119.05	-0.12	0.081507	-0.136	0.074615	-0.082	0.104165	Maltose	cpd:C00208	[-H(+) ]	341.109	-0.606	0.006131	-0.765	0.00376	-0.62	0.002136	dADP	cpd:C00206	[-H(+) ]	410.027	-0.273	0.076406	-0.568	0.004729	-0.755	0.005131	Ethanolamine	cpd:C00189	[-H(+) ]	60.0414	-0.457	0.569422	0.156	0.848072	1.289	0.380027	Pyridoxal	cpd:C00250	[-H(+) ]	166.051	0.1	0.425844	0.245	0.011812	0.425	0.000303
Ethanolamine	cpd:C00189	[-H(+) ]	60.0414	0.32	0.703012	0.629	0.579682	1.299	0.349866	Maltose	cpd:C00208	[-H(+) +1]	342.113	-0.355	0.06463	-0.399	0.054269	-0.419	0.022691	dADP	cpd:C00206	[-H(+) +1]	411.033	-0.089	0.38884	-0.475	0.028395	-0.504	0.004186	D-Glucuronate	cpd:C00191	[-H(+) ]	193.036	0.003	0.958228	0.162	0.057781	0.549	8.2e-05	Riboflavin	cpd:C00255	[-H(+) +1]	376.136	0.006	0.827864	0.542	0.000112	0.502	0.000133
2,3-Dihydroxybenzoate	cpd:C00196	[-H(+) ]	153.02	-0.668	0.258076	-0.765	0.210722	-0.808	0.195599	Adenosine	cpd:C00212	[-H(+) +1]	267.097	0.014	0.959408	0.09	0.662299	0.089	0.63253	Acetone	cpd:C00207	[-H(+) ]	57.0337	0.105	0.57391	0.173	0.59606	0.519	0.10632	3-Phospho-D-glycerate	cpd:C00197	[-H(+) ]	184.986	0.207	0.331567	0.739	0.028816	1.807	0.000544	(R)-Lactate	cpd:C00256	[-H(+) ]	89.0238	-0.204	0.061085	-1.028	0.000255	-1.221	5.5e-05
3-Phospho-D-glycerate	cpd:C00197	[-H(+) ]	184.986	1.034	0.002289	1.208	0.000129	0.204	0.311224	Sarcosine	cpd:C00213	[-H(+) ]	88.0398	-0.258	0.006604	-0.254	0.015638	-0.333	0.004314	Acetone	cpd:C00207	[-H(+) +1]	58.0361	0.015	0.94817	0.064	0.77875	0.351	0.2151	3-Phospho-D-glycerate	cpd:C00197	[-H(+) +1]	185.992	0.89	0.000251	1.16	1.6e-05	1.611	7.7e-05	(R)-Lactate	cpd:C00256	[-H(+) +1]	90.0273	-0.167	0.246557	-0.624	0.007982	-0.069	0.775894
3-Phospho-D-glycerate	cpd:C00197	[-H(+) +1]	185.992	0.925	1.5e-05	1.282	2e-06	1.104	2e-06	Thymidine	cpd:C00214	[-H(+) ]	241.083	0.149	0.120006	0.195	0.044578	-0.032	0.69188	Acetone	cpd:C00207	[-H(+) +1]	58.0409	0.036	0.81703	0.024	0.92663	0.317	0.26074	D-Ribulose 5-phosphate	cpd:C00199	[-H(+) ]	229.012	-0.072	0.655075	-0.636	0.003882	-0.267	0.145278	D-Gluconic acid	cpd:C00257	[-H(+) ]	195.051	0.317	0.00018	1.29	0.010326	-1.285	1.7e-05
D-Ribulose 5-phosphate	cpd:C00199	[-H(+) ]	229.012	0.007	0.973964	0.289	0.314835	-1.004	0.003096	D-Glutamate	cpd:C00217	[-H(+) ]	146.046	-0.102	0.444777	-0.208	0.086497	-0.389	0.011982	Acetone	cpd:C00207	[-H(+) +1]	58.0428	0.037	0.87345	0.045	0.88072	0.294	0.28622	D-Ribulose 5-phosphate	cpd:C00199	[-H(+) +1]	230.013	-0.089	0.009559	-0.209	0.000254	-0.31	0.011497	D-Gluconic acid	cpd:C00257	[-H(+) +1]	196.054	0.31	0.016019	1.266	0.005301	-0.964	0.001139
D-Ribulose 5-phosphate	cpd:C00199	[-H(+) +1]	230.013	-0.088	0.236721	-0.125	0.09176	-0.107	0.118162	D-Glutamate	cpd:C00217	[-H(+) +1]	147.048	0.143	0.134749	0.016	0.817784	-0.019	0.87403	Maltose	cpd:C00208	[-H(+) ]	341.109	0.356	0.089823	0.772	0.005951	0.68	0.014902	dADP	cpd:C00206	[-H(+) ]	410.027	-0.02	0.86519	-0.048	0.642242	0.1	0.516429	D-Glycerate	cpd:C00258	[-H(+) ]	105.019	0.751	0.003112	1.794	0.000206	1.095	3.8e-05
UDP-N-acetyl-D-galactosamine	cpd:C00203	[-H(+) ]	606.074	-0.903	0.025833	-0.948	0.037563	-1.514	0.006381	beta-D-Glucose	cpd:C00221	[-H(+) ]	179.056	0.262	0.335343	0.26	0.311457	0.153	0.41655	Maltose	cpd:C00208	[-H(+) +1]	342.113	0.499	0.020423	0.657	0.007199	0.349	0.07902	dADP	cpd:C00206	[-H(+) +1]	411.033	-0.188	0.352747	-0.123	0.359455	-0.484	0.046451	D-Glycerate	cpd:C00258	[-H(+) +1]	106.022	0.533	0.175438	1.962	0.000945	1.614	0.037132
UDP-N-acetyl-D-galactosamine	cpd:C00203	[-H(+) +1]	607.077	-0.833	0.041171	-0.865	0.038532	-1.356	0.009719	3-Oxopropanoate	cpd:C00222	[-H(+) +1]	88.0079	1.943	0.219333	2.366	0.217013	1.944	0.096447	Adenosine	cpd:C00212	[-H(+) +1]	267.097	-0.148	0.55058	-0.162	0.38034	-0.027	0.89583	Maltose	cpd:C00208	[-H(+) ]	341.109	-0.485	0.017157	-0.818	0.001716	-1.531	0.000124	L-Homoserine	cpd:C00263	[-H(+) ]	118.05	-0.123	0.005393	-0.333	5e-06	-0.396	1e-06
dADP	cpd:C00206	[-H(+) ]	410.027	-0.204	0.211567	-0.151	0.361177	-0.568	0.034864	Acetyl phosphate	cpd:C00227	[-H(+) ]	138.98	0.853	0.004085	0.939	0.000362	1.002	5.5e-05	Sarcosine	cpd:C00213	[-H(+) ]	88.0398	-0.099	0.79545	0.57	0.1254	0.556	0.13577	Maltose	cpd:C00208	[-H(+) +1]	342.113	-0.103	0.42062	-0.313	0.012955	-0.948	7.7e-05	L-Homoserine	cpd:C00263	[-H(+) +1]	119.05	0.049	0.52653	-0.186	0.057616	-0.33	0.009809
dADP	cpd:C00206	[-H(+) +1]	411.033	-0.112	0.457579	-0.299	0.091806	-0.436	0.032507	Acetyl phosphate	cpd:C00227	[-H(+) +1]	139.984	0.3	0.472536	0.202	0.533149	-0.545	0.28734	Thymidine	cpd:C00214	[-H(+) ]	241.083	0.062	0.77097	-0.005	0.98154	0.167	0.46951	Adenosine	cpd:C00212	[-H(+) +1]	267.097	0.146	0.023264	0.151	0.013458	-0.136	0.031007	Glycolaldehyde	cpd:C00266	[-H(+) ]	59.013	0.339	0.008112	0.503	0.014904	0.979	0.001179
Maltose	cpd:C00208	[-H(+) ]	341.109	-0.306	0.002506	-0.333	0.000433	-0.179	0.004626	3,4-Dihydroxybenzoate	cpd:C00230	[-H(+) ]	153.02	-0.75	0.064967	-0.358	0.345324	0.14	0.86275	D-Glutamate	cpd:C00217	[-H(+) ]	146.046	-1.313	0.23379	-0.705	0.43062	-0.451	0.57422	Sarcosine	cpd:C00213	[-H(+) ]	88.0398	-0.149	0.025454	-0.017	0.621528	0.115	0.358735	Glycolaldehyde	cpd:C00266	[-H(+) +1]	60.0159	-0.039	0.918068	0.466	0.123875	0.163	0.677926
Maltose	cpd:C00208	[-H(+) +1]	342.113	-0.074	0.067074	-0.185	0.027334	-0.1	0.004977	D-Xylulose 5-phosphate	cpd:C00231	[-H(+) ]	229.012	-0.021	0.974137	0.076	0.935297	-0.832	0.21909	D-Glutamate	cpd:C00217	[-H(+) +1]	147.048	-0.684	0.18485	-0.359	0.42616	-0.3	0.4847	Thymidine	cpd:C00214	[-H(+) ]	241.083	0.251	9.6e-05	0.308	0.011838	0.036	0.553155	alpha-D-Glucose	cpd:C00267	[-H(+) ]	179.056	-0.106	0.118459	0.405	0.003001	0.1	0.264717
Oxalate	cpd:C00209	[-H(+) ]	88.9837	-1.693	0.066904	-0.878	0.345373	0.648	0.655752	D-Xylulose 5-phosphate	cpd:C00231	[-H(+) +1]	230.013	-0.141	0.25678	-0.209	0.091659	-0.405	0.031276	Arachidonate	cpd:C00219	[-H(+) ]	303.233	0.003	0.97314	0.509	0.27713	0.115	0.506	D-Glutamate	cpd:C00217	[-H(+) ]	146.046	-0.344	0.00213	-0.424	0.004423	-0.94	3.6e-05	D-Mannose 6-phosphate	cpd:C00275	[-H(+) ]	259.023	-0.087	0.307314	-0.689	8.4e-05	-1.969	1e-06
Oxalate	cpd:C00209	[-H(+) ]	88.9921	-1.69	0.170887	-0.163	0.882002	1.862	0.394389	Succinate semialdehyde	cpd:C00232	[-H(+) ]	101.024	1.138	0.011321	0.954	0.0077	0.651	0.025985	Arachidonate	cpd:C00219	[-H(+) +1]	304.236	-0.294	0.055359	0.131	0.65326	-0.052	0.78526	D-Glutamate	cpd:C00217	[-H(+) +1]	147.048	-0.367	0.010897	-0.259	0.088792	-0.501	0.000684	D-Mannose 6-phosphate	cpd:C00275	[-H(+) +1]	260.023	-0.192	0.099013	-0.259	0.004382	-0.609	0.000112
Adenosine	cpd:C00212	[-H(+) +1]	267.097	0.05	0.460002	0.03	0.602188	0.185	0.012785	Succinate semialdehyde	cpd:C00232	[-H(+) +1]	102.023	0.822	0.02977	0.371	0.551205	0.454	0.65018	beta-D-Glucose	cpd:C00221	[-H(+) ]	179.056	-0.509	0.33433	0.116	0.80457	0.261	0.51911	beta-D-Glucose	cpd:C00221	[-H(+) ]	179.056	0.376	0.000333	0.51	0.000202	0.391	0.05051	D-Erythrose 4-phosphate	cpd:C00279	[-H(+) ]	199	0.128	0.145692	0.263	0.027664	0.788	8e-06
Sarcosine	cpd:C00213	[-H(+) ]	88.0398	-0.346	0.000529	-0.414	0.00073	-0.535	0.000123	4-Methyl-2-oxopentanoate	cpd:C00233	[-H(+) ]	129.055	-0.384	0.034271	-0.23	0.26321	0.084	0.56398	3-Oxopropanoate	cpd:C00222	[-H(+) +1]	88.0079	0.24	0.22679	0.482	0.29929	0.177	0.68645	3-Oxopropanoate	cpd:C00222	[-H(+) +1]	88.0079	0.134	0.835081	0.19	0.870501	0.798	0.42042	D-Erythrose 4-phosphate	cpd:C00279	[-H(+) +1]	200.003	-0.149	0.195017	-0.091	0.622111	-0.485	0.009434
Thymidine	cpd:C00214	[-H(+) ]	241.083	0.175	0.013913	0.258	0.00284	0.174	0.015712	10-Formyltetrahydrofolate	cpd:C00234	[-H(+) +1]	473.163	0.489	0.025117	0.389	0.097298	0.377	0.10877	Acetyl phosphate	cpd:C00227	[-H(+) ]	138.98	0.07	0.79051	0.443	0.1024	0.632	0.018797	Acetyl phosphate	cpd:C00227	[-H(+) ]	138.98	0.15	0.153694	0.437	0.027429	0.873	0.00021	dGTP	cpd:C00286	[-H(+) ]	505.988	0.063	0.596505	0.199	0.257458	0.336	0.037005
D-Glutamate	cpd:C00217	[-H(+) ]	146.046	-0.149	0.101861	-0.342	0.022537	-0.79	5.4e-05	Dimethylallyl diphosphate	cpd:C00235	[-H(+) ]	244.999	0.467	0.002962	0.475	0.006376	0.116	0.37431	Acetyl phosphate	cpd:C00227	[-H(+) +1]	139.984	-0.305	0.39315	-0.081	0.86775	-0.923	0.097206	Acetyl phosphate	cpd:C00227	[-H(+) +1]	139.984	0.376	0.099659	-0.143	0.568055	0.407	0.071105	dGTP	cpd:C00286	[-H(+) +1]	506.991	-0.024	0.802549	-0.313	0.165888	-0.388	0.035607
D-Glutamate	cpd:C00217	[-H(+) +1]	147.048	-0.252	0.05935	-0.304	0.011578	-0.478	0.001414	Dimethylallyl diphosphate	cpd:C00235	[-H(+) +1]	246.005	0.95	0.000194	0.828	0.002372	0.824	0.000502	D-Xylulose 5-phosphate	cpd:C00231	[-H(+) ]	229.012	-0.379	0.22748	-0.821	0.041241	-0.816	0.035971	3,4-Dihydroxybenzoate	cpd:C00230	[-H(+) ]	153.02	0.208	0.582752	0.289	0.393437	-0.531	0.242298	HCO3-	cpd:C00288	[-H(+) ]	59.9858	-1.524	0.08743	-0.684	0.297947	-0.311	0.616141
beta-D-Glucose	cpd:C00221	[-H(+) ]	179.056	0.309	0.004954	0.368	0.00038	0.418	9.2e-05	3-Phospho-D-glyceroyl phosphate	cpd:C00236	[-H(+) ]	264.949	0.037	0.922294	-0.031	0.928469	-0.055	0.86502	D-Xylulose 5-phosphate	cpd:C00231	[-H(+) +1]	230.013	-0.261	0.27525	-0.656	0.056193	-1.078	0.00818	D-Xylulose 5-phosphate	cpd:C00231	[-H(+) ]	229.012	-0.072	0.655075	-0.636	0.003882	-0.267	0.145278	HCO3-	cpd:C00288	[-H(+) ]	59.9876	-1.583	0.081093	-0.702	0.294091	-0.3	0.622085
3-Oxopropanoate	cpd:C00222	[-H(+) +1]	88.0079	0.779	0.368802	0.759	0.388532	-1.304	0.322416	3-Phospho-D-glyceroyl phosphate	cpd:C00236	[-H(+) +1]	265.952	0.084	0.833258	-0.38	0.525207	-0.032	0.95434	Succinate semialdehyde	cpd:C00232	[-H(+) ]	101.024	-0.047	0.86727	0.468	0.15103	0.806	0.080157	D-Xylulose 5-phosphate	cpd:C00231	[-H(+) +1]	230.013	-0.089	0.009559	-0.209	0.000254	-0.31	0.011497	HCO3-	cpd:C00288	[-H(+) ]	59.9903	-1.683	0.078461	-0.715	0.318711	-0.314	0.610605
Acetyl phosphate	cpd:C00227	[-H(+) ]	138.98	0.195	0.102629	0.319	0.001952	0.362	9.8e-05	3-Phospho-D-glyceroyl phosphate	cpd:C00236	[-H(+) +1]	265.959	0.136	0.545895	-0.064	0.767116	0.153	0.56622	Succinate semialdehyde	cpd:C00232	[-H(+) +1]	102.023	-0.032	0.92689	0.392	0.49874	1.298	0.33452	Succinate semialdehyde	cpd:C00232	[-H(+) ]	101.024	0.816	0.001437	1.213	0.000988	1.348	0.000706	HCO3-	cpd:C00288	[-H(+) +1]	60.9868	-0.097	0.64572	1.094	0.054717	1.214	0.000218
Acetyl phosphate	cpd:C00227	[-H(+) +1]	139.984	-0.18	0.527486	-0.24	0.496367	-0.48	0.19459	dCMP	cpd:C00239	[-H(+) ]	306.048	-0.171	0.254966	-0.481	0.005785	-0.644	0.001281	4-Methyl-2-oxopentanoate	cpd:C00233	[-H(+) ]	129.055	-0.23	0.39082	-0.402	0.038313	-0.119	0.57378	Succinate semialdehyde	cpd:C00232	[-H(+) +1]	102.023	0.538	0.443931	0.851	0.065344	0.961	0.139959	Inosine	cpd:C00294	[-H(+) ]	267.073	-0.099	0.385881	0.195	0.028701	0.329	0.040185
3,4-Dihydroxybenzoate	cpd:C00230	[-H(+) ]	153.02	-0.668	0.258076	-0.765	0.210722	-0.808	0.195599	Guanine	cpd:C00242	[-H(+) ]	150.042	0.128	0.408845	0.189	0.407624	0.55	0.002584	10-Formyltetrahydrofolate	cpd:C00234	[-H(+) +1]	473.163	-0.422	0.13164	-0.935	0.018028	-1.754	0.003445	4-Methyl-2-oxopentanoate	cpd:C00233	[-H(+) ]	129.055	-0.003	0.988918	0.066	0.693119	-0.393	0.082527	Orotate	cpd:C00295	[-H(+) ]	155.011	-0.263	0.171613	-0.312	0.681315	0.363	0.0328
D-Xylulose 5-phosphate	cpd:C00231	[-H(+) ]	229.012	0.007	0.973964	0.289	0.314835	-1.004	0.003096	Nitrate	cpd:C00244	[-H(+) ]	61.9877	0.459	0.092324	0.277	0.29092	0.386	0.051212	Dimethylallyl diphosphate	cpd:C00235	[-H(+) ]	244.999	0.282	0.20571	0.435	0.24226	0.58	0.063945	10-Formyltetrahydrofolate	cpd:C00234	[-H(+) +1]	473.163	0.091	0.424887	0.275	0.011191	0.534	0.066475	Orotate	cpd:C00295	[-H(+) +1]	156.013	-0.066	0.523903	-0.033	0.909191	-0.04	0.852391
D-Xylulose 5-phosphate	cpd:C00231	[-H(+) +1]	230.013	-0.088	0.236721	-0.125	0.09176	-0.107	0.118162	Nitrate	cpd:C00244	[-H(+) ]	61.9929	0.772	0.115432	0.464	0.179007	0.576	0.055983	Dimethylallyl diphosphate	cpd:C00235	[-H(+) +1]	246.005	0.58	0.004206	1.63	0.000287	1.673	2e-06	Dimethylallyl diphosphate	cpd:C00235	[-H(+) ]	244.999	0.355	0.027467	0.318	0.070571	0.605	0.020634	Uridine	cpd:C00299	[-H(+) ]	243.062	-0.091	0.218468	-0.049	0.140841	-0.271	0.002464
Succinate semialdehyde	cpd:C00232	[-H(+) ]	101.024	0.115	0.532025	0.341	0.259753	0.151	0.336713	Nitrate	cpd:C00244	[-H(+) +1]	62.9903	0.23	0.609042	0.456	0.295935	-0.187	0.58677	3-Phospho-D-glyceroyl phosphate	cpd:C00236	[-H(+) ]	264.949	0.245	0.55991	0.826	0.16362	0.767	0.2629	Dimethylallyl diphosphate	cpd:C00235	[-H(+) +1]	246.005	0.562	0.001004	0.779	9.6e-05	0.759	0.000846	Uridine	cpd:C00299	[-H(+) +1]	244.066	-0.231	0.002705	0.082	0.09166	0.001	0.981717
Succinate semialdehyde	cpd:C00232	[-H(+) +1]	102.023	-0.614	0.623223	0.017	0.987503	0.698	0.418556	Taurine	cpd:C00245	[-H(+) ]	124.007	0.307	0.002399	0.393	0.002278	0.505	0.000163	3-Phospho-D-glyceroyl phosphate	cpd:C00236	[-H(+) +1]	265.952	0.077	0.57022	0.19	0.13218	0.265	0.16404	3-Phospho-D-glyceroyl phosphate	cpd:C00236	[-H(+) ]	264.949	0.821	0.0077	0.94	0.017631	0.737	0.041914	ADP-ribose	cpd:C00301	[-H(+) ]	558.064	-0.04	0.823936	-0.728	0.016821	-1.418	0.001565
4-Methyl-2-oxopentanoate	cpd:C00233	[-H(+) ]	129.055	-0.705	0.025242	-0.529	0.089872	-0.613	0.047882	Lipoamide	cpd:C00248	[-H(+) ]	204.052	-0.122	0.154723	0.036	0.73108	0.079	0.34857	3-Phospho-D-glyceroyl phosphate	cpd:C00236	[-H(+) +1]	265.959	0.059	0.76601	0.101	0.63228	0.364	0.13999	3-Phospho-D-glyceroyl phosphate	cpd:C00236	[-H(+) +1]	265.952	0.753	0.006554	0.556	0.025781	0.119	0.509226	Glutamate	cpd:C00302	[-H(+) ]	146.046	-0.088	0.24656	-0.878	0.000118	-1.316	1.5e-05
10-Formyltetrahydrofolate	cpd:C00234	[-H(+) +1]	473.163	0.2	0.04947	0.196	0.05491	0.466	0.002865	Hexadecanoic acid	cpd:C00249	[-H(+) ]	255.233	-1.874	0.054692	-1.52	0.102154	-1.164	0.18471	dCMP	cpd:C00239	[-H(+) ]	306.048	-0.419	0.007856	-0.452	0.003991	-0.622	0.000809	3-Phospho-D-glyceroyl phosphate	cpd:C00236	[-H(+) +1]	265.959	0.66	0.001871	0.597	0.000446	-0.431	0.024292	Glutamate	cpd:C00302	[-H(+) +1]	147.048	-0.107	0.02174	-0.68	9e-06	-0.901	0
Dimethylallyl diphosphate	cpd:C00235	[-H(+) ]	244.999	0.153	0.418315	0.217	0.2215	0.388	0.085996	Hexadecanoic acid	cpd:C00249	[-H(+) +1]	256.236	-1.964	0.088697	-1.733	0.113339	-1.316	0.17915	Guanine	cpd:C00242	[-H(+) ]	150.042	0.415	0.55814	0.401	0.41865	0.349	0.13692	dCMP	cpd:C00239	[-H(+) ]	306.048	0.043	0.518717	0.165	0.063794	-0.28	0.013126	Isocitrate	cpd:C00311	[-H(+) ]	191.02	0.022	0.69558	0.31	0.004582	0.164	0.0685
Dimethylallyl diphosphate	cpd:C00235	[-H(+) +1]	246.005	0.69	0.003728	0.849	0.000506	1.128	0.001549	Pyridoxal	cpd:C00250	[-H(+) ]	166.051	0.321	0.037507	0.464	0.001029	0.543	0.003675	Taurine	cpd:C00245	[-H(+) ]	124.007	-0.258	0.17519	0.02	0.94781	-0.035	0.87086	Guanine	cpd:C00242	[-H(+) ]	150.042	-0.346	0.004139	-0.295	0.012667	-0.198	0.104945	Isocitrate	cpd:C00311	[-H(+) +1]	192.023	0.115	0.226381	0.417	0.003444	0.684	0.000139
3-Phospho-D-glyceroyl phosphate	cpd:C00236	[-H(+) ]	264.949	0.624	0.04372	0.577	0.077346	-0.131	0.528847	Nicotinate	cpd:C00253	[-H(+) ]	122.024	-0.327	0.180318	-0.269	0.293086	-0.116	0.62951	L-Sorbose	cpd:C00247	[-H(+) ]	179.056	-0.509	0.33433	0.116	0.80457	0.261	0.51911	Lactose	cpd:C00243	[-H(+) ]	341.109	-0.485	0.017157	-0.818	0.001716	-1.531	0.000124	Pyridoxine	cpd:C00314	[-H(+) ]	168.066	0	0.99796	0.015	0.794156	0.125	0.146583
3-Phospho-D-glyceroyl phosphate	cpd:C00236	[-H(+) +1]	265.952	0.038	0.910187	0.438	0.22025	0.366	0.24246	Riboflavin	cpd:C00255	[-H(+) +1]	376.136	0.441	0.006321	0.385	0.002201	0.406	0.009207	Lipoamide	cpd:C00248	[-H(+) ]	204.052	-0.125	0.33325	-0.372	0.051362	-0.504	0.023044	Lactose	cpd:C00243	[-H(+) +1]	342.113	-0.103	0.42062	-0.313	0.012955	-0.948	7.7e-05	Thiosulfate	cpd:C00320	[-H(+) ]	111.933	-0.496	0.248248	-0.361	0.383966	-0.79	0.081907
3-Phospho-D-glyceroyl phosphate	cpd:C00236	[-H(+) +1]	265.959	0.354	0.196083	0.205	0.301819	0.321	0.181822	(R)-Lactate	cpd:C00256	[-H(+) ]	89.0238	-0.342	0.482641	-0.157	0.7448	-0.443	0.41539	Hexadecanoic acid	cpd:C00249	[-H(+) ]	255.233	-0.146	0.61723	0.025	0.90491	0.43	0.24171	Nitrate	cpd:C00244	[-H(+) ]	61.9877	-0.122	0.659923	0.758	0.00577	0.322	0.205256	Thiosulfate	cpd:C00320	[-H(+) +1]	112.937	-0.142	0.611125	0.898	0.005096	1.324	2.7e-05
dCMP	cpd:C00239	[-H(+) ]	306.048	-0.066	0.251159	-0.155	0.037232	-0.198	0.133316	(R)-Lactate	cpd:C00256	[-H(+) +1]	90.0273	0.441	0.213892	0.393	0.273883	0.067	0.8979	Hexadecanoic acid	cpd:C00249	[-H(+) +1]	256.236	-0.286	0.35647	-0.281	0.29367	-0.211	0.45526	Nitrate	cpd:C00244	[-H(+) ]	61.9929	0.101	0.795959	1.152	0.004613	0.242	0.534637	L-Citrulline	cpd:C00327	[-H(+) ]	174.088	0.102	0.436489	0.076	0.867844	-0.678	0.000299
Guanine	cpd:C00242	[-H(+) ]	150.042	-0.11	0.416043	-0.181	0.172868	-0.061	0.577176	D-Gluconic acid	cpd:C00257	[-H(+) ]	195.051	-1.037	0.202524	-0.997	0.229261	-1.573	0.096826	Pyridoxal	cpd:C00250	[-H(+) ]	166.051	0.369	0.47246	0.054	0.87404	0.312	0.37094	Nitrate	cpd:C00244	[-H(+) +1]	62.9903	0	0.999461	-0.022	0.963258	-0.447	0.347971	D-Glucosamine	cpd:C00329	[-H(+) ]	178.071	-0.208	0.229289	-0.337	0.104557	-0.693	0.008813
Lactose	cpd:C00243	[-H(+) ]	341.109	-0.306	0.002506	-0.333	0.000433	-0.179	0.004626	D-Gluconic acid	cpd:C00257	[-H(+) +1]	196.054	-0.811	0.263287	-0.654	0.384688	-1.351	0.11022	Nicotinate	cpd:C00253	[-H(+) ]	122.024	0.049	0.82729	0.118	0.56637	0.259	0.32165	Taurine	cpd:C00245	[-H(+) ]	124.007	-0.045	0.381494	0.125	0.01805	0.31	0.000249	Deoxyguanosine	cpd:C00330	[-H(+) +1]	267.097	-0.132	0.083411	0.078	0.31051	0.102	0.114252
Lactose	cpd:C00243	[-H(+) +1]	342.113	-0.074	0.067074	-0.185	0.027334	-0.1	0.004977	D-Glycerate	cpd:C00258	[-H(+) ]	105.019	0.299	0.283238	0.207	0.327348	0.265	0.22852	Riboflavin	cpd:C00255	[-H(+) +1]	376.136	-0.551	0.039239	-1.001	0.006391	-1.036	0.006303	L-Sorbose	cpd:C00247	[-H(+) ]	179.056	0.376	0.000333	0.51	0.000202	0.391	0.05051	Indolepyruvate	cpd:C00331	[-H(+) ]	202.05	-0.163	0.365875	0.232	0.049578	0.351	0.004449
Nitrate	cpd:C00244	[-H(+) ]	61.9877	0.558	0.178301	0.225	0.444991	0.506	0.033651	D-Glycerate	cpd:C00258	[-H(+) +1]	106.022	0.263	0.384664	0.428	0.176718	0.169	0.5747	(R)-Lactate	cpd:C00256	[-H(+) ]	89.0238	-0.15	0.69298	0.242	0.49978	0.354	0.28571	Lipoamide	cpd:C00248	[-H(+) ]	204.052	0.038	0.820512	0.382	0.022297	-0.336	0.085095	Indolepyruvate	cpd:C00331	[-H(+) +1]	203.057	-0.063	0.771548	0.434	0.002547	0.769	1.8e-05
Nitrate	cpd:C00244	[-H(+) ]	61.9929	0.905	0.102724	0.617	0.079857	0.814	0.013121	Hypoxanthine	cpd:C00262	[-H(+) ]	135.03	0.935	0.002318	1.017	0.001114	1.065	0.004722	(R)-Lactate	cpd:C00256	[-H(+) +1]	90.0273	-0.299	0.44415	0.336	0.46241	0.127	0.79228	Hexadecanoic acid	cpd:C00249	[-H(+) ]	255.233	-0.921	0.382299	-1.687	0.219934	0.33	0.653958	(S)-Dihydroorotate	cpd:C00337	[-H(+) ]	157.026	-0.101	0.783508	-0.887	0.120274	-1.282	0.046232
Nitrate	cpd:C00244	[-H(+) +1]	62.9903	-0.104	0.528436	0.548	0.16276	-0.754	0.002089	L-Homoserine	cpd:C00263	[-H(+) ]	118.05	-0.262	0.163929	-0.38	0.047898	-0.513	0.016426	D-Glycerate	cpd:C00258	[-H(+) ]	105.019	0.05	0.86802	0.617	0.21936	0.685	0.16864	Hexadecanoic acid	cpd:C00249	[-H(+) +1]	256.236	-1.052	0.32562	-1.742	0.196176	0.505	0.476478	(S)-Dihydroorotate	cpd:C00337	[-H(+) +1]	158.029	-1.022	0.072765	-1.065	0.109599	-2.422	0.016052
Taurine	cpd:C00245	[-H(+) ]	124.007	-0.129	0.028247	-0.018	0.744651	0.122	0.044091	L-Homoserine	cpd:C00263	[-H(+) +1]	119.05	-0.332	0.126865	-0.308	0.138455	-0.206	0.32892	D-Glycerate	cpd:C00258	[-H(+) +1]	106.022	0.01	0.97009	0.195	0.38395	0.439	0.19845	Pyridoxal	cpd:C00250	[-H(+) ]	166.051	-0.03	0.652486	0.124	0.232087	0.431	0.000167	D-Glucosamine 6-phosphate	cpd:C00352	[-H(+) ]	258.038	0.224	0.128421	0.293	0.583278	-0.666	0.004802
L-Sorbose	cpd:C00247	[-H(+) ]	179.056	0.309	0.004954	0.368	0.00038	0.418	9.2e-05	Glycolaldehyde	cpd:C00266	[-H(+) ]	59.013	0.635	0.009484	0.743	0.007006	0.988	0.005352	Hypoxanthine	cpd:C00262	[-H(+) ]	135.03	-0.07	0.65363	-0.101	0.5516	-0.283	0.081208	Nicotinate	cpd:C00253	[-H(+) ]	122.024	-0.259	0.088789	0.012	0.915945	-0.511	0.004075	D-Fructose 1,6-bisphosphate	cpd:C00354	[-H(+) ]	338.989	0.195	0.072101	0.381	0.274077	-0.182	0.379659
Lipoamide	cpd:C00248	[-H(+) ]	204.052	0.049	0.539283	0.157	0.087424	-0.121	0.202219	Glycolaldehyde	cpd:C00266	[-H(+) +1]	60.0159	0.84	0.12638	0.85	0.11443	0.912	0.16724	L-Homoserine	cpd:C00263	[-H(+) ]	118.05	-0.453	0.30173	-0.003	0.99321	0.234	0.48785	Riboflavin	cpd:C00255	[-H(+) +1]	376.136	0.236	0.005921	0.301	0.001864	0.308	0.047189	D-Fructose 1,6-bisphosphate	cpd:C00354	[-H(+) +1]	339.993	0.024	0.643152	0.214	0.50174	-0.419	0.043613
Hexadecanoic acid	cpd:C00249	[-H(+) ]	255.233	-3.896	0.095844	-4.145	0.092867	1.357	0.043301	alpha-D-Glucose	cpd:C00267	[-H(+) ]	179.056	0.262	0.335343	0.26	0.311457	0.153	0.41655	L-Homoserine	cpd:C00263	[-H(+) +1]	119.05	-0.199	0.20695	-0.019	0.8916	0.203	0.31178	(R)-Lactate	cpd:C00256	[-H(+) ]	89.0238	-0.273	0.027971	-0.375	0.01403	-0.839	2.3e-05	N-Acetyl-D-glucosamine 6-phosphate	cpd:C00357	[-H(+) ]	300.049	0.184	0.091447	-0.293	0.037143	-0.654	0.000495
Hexadecanoic acid	cpd:C00249	[-H(+) +1]	256.236	-3.757	0.152251	-3.992	0.148151	1.337	0.039336	Dihydrobiopterin	cpd:C00268	[-H(+) ]	238.095	0.262	0.056368	0.241	0.128996	0.014	0.91719	Glycolaldehyde	cpd:C00266	[-H(+) ]	59.013	-0.081	0.70659	0.424	0.10901	0.411	0.14283	(R)-Lactate	cpd:C00256	[-H(+) +1]	90.0273	-0.002	0.991841	-0.037	0.865951	0.062	0.850946	dAMP	cpd:C00360	[-H(+) ]	330.061	-0.167	0.392951	-0.501	0.044143	-0.843	0.007987
Pyridoxal	cpd:C00250	[-H(+) ]	166.051	0.127	0.286311	0.205	0.029264	0.167	0.058602	N-Acetylneuraminate	cpd:C00270	[-H(+) ]	308.099	-0.149	0.426146	-0.145	0.443758	-0.099	0.62998	Glycolaldehyde	cpd:C00266	[-H(+) +1]	60.0159	0.03	0.91967	0.114	0.68498	0.562	0.16242	D-Gluconic acid	cpd:C00257	[-H(+) ]	195.051	0.03	0.898525	0.3	0.141712	0.923	0.003198	dGDP	cpd:C00361	[-H(+) ]	426.022	-0.172	0.058251	-0.284	0.074461	-0.341	0.021843
Nicotinate	cpd:C00253	[-H(+) ]	122.024	-0.209	0.031698	-0.087	0.391163	-0.128	0.32471	N-Acetylneuraminate	cpd:C00270	[-H(+) +1]	309.102	0.033	0.826744	0.101	0.416518	0.113	0.46267	alpha-D-Glucose	cpd:C00267	[-H(+) ]	179.056	-0.509	0.33433	0.116	0.80457	0.261	0.51911	D-Gluconic acid	cpd:C00257	[-H(+) +1]	196.054	-0.002	0.99177	0.381	0.065947	1.177	0.00143	dGDP	cpd:C00361	[-H(+) +1]	427.025	-0.143	0.243817	-0.31	0.100251	-0.283	0.194248
Riboflavin	cpd:C00255	[-H(+) +1]	376.136	0.299	0.002974	0.414	0.00097	0.611	0.000366	D-Mannose 6-phosphate	cpd:C00275	[-H(+) ]	259.023	-0.605	0.252706	-0.871	0.113213	-1.404	0.035967	Dihydrobiopterin	cpd:C00268	[-H(+) ]	238.095	0.5	0.53209	-0.286	0.25489	-0.191	0.48765	D-Glycerate	cpd:C00258	[-H(+) ]	105.019	0.158	0.00821	0.595	0.00017	1.292	1e-06	dGMP	cpd:C00362	[-H(+) ]	346.056	-0.344	0.122946	-1.151	0.004158	-1.416	0.000647
(R)-Lactate	cpd:C00256	[-H(+) ]	89.0238	-0.691	8.1e-05	-0.897	2.8e-05	-1.276	6e-06	D-Mannose 6-phosphate	cpd:C00275	[-H(+) +1]	260.023	-0.021	0.887493	-0.331	0.093128	-0.618	0.004962	D-Mannose 6-phosphate	cpd:C00275	[-H(+) ]	259.023	-0.445	0.26289	-0.57	0.17944	-0.617	0.16095	D-Glycerate	cpd:C00258	[-H(+) +1]	106.022	-0.159	0.588068	0.128	0.726461	0.78	0.045859	dGMP	cpd:C00362	[-H(+) +1]	347.059	-0.169	0.077622	-0.736	0.001259	-0.944	0.000146
(R)-Lactate	cpd:C00256	[-H(+) +1]	90.0273	-0.537	0.001521	-0.724	7.1e-05	-1.11	0.000116	D-Erythrose 4-phosphate	cpd:C00279	[-H(+) ]	199	0.574	0.02676	0.578	0.003462	0.842	0.001065	D-Mannose 6-phosphate	cpd:C00275	[-H(+) +1]	260.023	-0.205	0.31459	-0.202	0.43608	-0.142	0.52892	L-Arabinose	cpd:C00259	[-H(+) ]	149.045	0.478	8.9e-05	0.889	3e-06	1.09	0.00015	dTDP	cpd:C00363	[-H(+) ]	401.016	0.034	0.480905	0.249	0.020636	0.057	0.267552
D-Gluconic acid	cpd:C00257	[-H(+) ]	195.051	0.459	0.028861	0.996	0.072524	0.718	0.06157	D-Erythrose 4-phosphate	cpd:C00279	[-H(+) +1]	200.003	0.039	0.854843	-0.129	0.46135	-0.149	0.43755	D-Erythrose 4-phosphate	cpd:C00279	[-H(+) ]	199	-0.083	0.62575	-0.144	0.40463	-0.091	0.58493	L-Arabinose	cpd:C00259	[-H(+) +1]	150.048	0.308	0.004795	0.455	0.000467	0.791	1.9e-05	dTMP	cpd:C00364	[-H(+) ]	321.05	-0.047	0.601736	0.03	0.830769	-0.546	0.004446
D-Gluconic acid	cpd:C00257	[-H(+) +1]	196.054	0.368	0.066952	1.041	0.087678	0.903	0.040731	dGTP	cpd:C00286	[-H(+) ]	505.988	0.649	0.010871	0.743	0.000494	0.655	0.000283	D-Erythrose 4-phosphate	cpd:C00279	[-H(+) +1]	200.003	-0.035	0.72339	-0.028	0.74261	-0.065	0.55694	Hypoxanthine	cpd:C00262	[-H(+) ]	135.03	0.442	0.000965	0.625	0.000279	0.851	0	Xanthine	cpd:C00385	[-H(+) ]	151.026	-0.102	0.754049	2.871	0.219606	5.293	0.000259
D-Glycerate	cpd:C00258	[-H(+) ]	105.019	1.095	8.1e-05	1.287	0.007083	0.682	0.022493	dGTP	cpd:C00286	[-H(+) +1]	506.991	-0.009	0.950033	0.142	0.50775	-0.202	0.30577	dGTP	cpd:C00286	[-H(+) ]	505.988	-0.537	0.10055	-0.649	0.055194	-0.791	0.055695	L-Homoserine	cpd:C00263	[-H(+) ]	118.05	-0.209	0.005896	-0.386	3.4e-05	-0.447	4.4e-05	Guanosine	cpd:C00387	[-H(+) ]	282.084	0.025	0.828312	0.058	0.834217	-0.046	0.828449
D-Glycerate	cpd:C00258	[-H(+) +1]	106.022	0.78	0.009244	0.947	0.053352	0.359	0.20426	HCO3-	cpd:C00288	[-H(+) ]	59.9858	0.082	0.914983	-0.02	0.97832	-0.415	0.52648	dGTP	cpd:C00286	[-H(+) +1]	506.991	-0.185	0.13641	-0.336	0.021986	-0.49	0.003353	L-Homoserine	cpd:C00263	[-H(+) +1]	119.05	-0.054	0.477557	-0.203	0.041218	-0.1	0.315142	D-Aspartate	cpd:C00402	[-H(+) ]	132.03	-0.271	0.013703	-0.74	0.001296	-0.484	0.00136
L-Arabinose	cpd:C00259	[-H(+) ]	149.045	0.462	0.003249	0.548	0.000293	0.595	8.8e-05	HCO3-	cpd:C00288	[-H(+) ]	59.9876	0.07	0.926699	-0.077	0.916746	-0.452	0.48296	HCO3-	cpd:C00288	[-H(+) ]	59.9858	-0.427	0.42526	-0.9	0.18769	0.468	0.4031	Glycolaldehyde	cpd:C00266	[-H(+) ]	59.013	0.316	0.006563	0.636	0.000893	0.778	0.004506	L-Isoleucine	cpd:C00407	[-H(+) ]	130.087	-0.42	0.000481	-1.504	0	-2.084	0
L-Arabinose	cpd:C00259	[-H(+) +1]	150.048	0.145	0.226585	0.4	0.017173	0.28	0.219804	HCO3-	cpd:C00288	[-H(+) ]	59.9903	0.059	0.93346	-0.142	0.839633	-0.584	0.32667	HCO3-	cpd:C00288	[-H(+) ]	59.9876	-0.359	0.57732	-0.948	0.25218	0.594	0.3768	Glycolaldehyde	cpd:C00266	[-H(+) +1]	60.0159	0.029	0.928252	-0.043	0.872327	0.11	0.836284	L-Isoleucine	cpd:C00407	[-H(+) +1]	131.09	-0.377	0.000703	-1.196	3e-06	-1.807	0
Benzaldehyde	cpd:C00261	[-H(+) +1]	106.041	0.596	0.082076	0.644	0.157359	-0.194	0.401419	HCO3-	cpd:C00288	[-H(+) +1]	60.9868	0.471	0.122707	0.64	0.023253	0.936	0.001029	HCO3-	cpd:C00288	[-H(+) ]	59.9903	-0.657	0.5735	-1.008	0.43443	0.839	0.38274	alpha-D-Glucose	cpd:C00267	[-H(+) ]	179.056	0.376	0.000333	0.51	0.000202	0.391	0.05051	Dihydrofolate	cpd:C00415	[-H(+) ]	442.147	-0.11	0.166878	-0.237	0.028803	-0.652	0.000819
Hypoxanthine	cpd:C00262	[-H(+) ]	135.03	0.324	0.050625	0.487	0.016483	0.405	0.001484	Inosine	cpd:C00294	[-H(+) ]	267.073	0.298	0.747587	0.325	0.706394	1.007	0.13127	HCO3-	cpd:C00288	[-H(+) +1]	60.9868	-0.037	0.81048	0.254	0.34391	0.496	0.055893	Dihydrobiopterin	cpd:C00268	[-H(+) ]	238.095	0.195	0.022642	0.102	0.187721	0.124	0.304475	cis-Aconitate	cpd:C00417	[-H(+) ]	173.009	0.039	0.860774	-0.592	0.019343	-1.444	0.00087
L-Homoserine	cpd:C00263	[-H(+) ]	118.05	-0.225	0.011126	-0.201	0.015058	-0.203	0.032128	Orotate	cpd:C00295	[-H(+) ]	155.011	-0.765	0.028637	-0.267	0.286664	-0.858	0.029294	Inosine	cpd:C00294	[-H(+) ]	267.073	-0.273	0.10052	-0.286	0.16732	-0.206	0.28714	N-Acetylneuraminate	cpd:C00270	[-H(+) ]	308.099	-0.153	0.166043	0.108	0.222166	-0.211	0.211357	cis-Aconitate	cpd:C00417	[-H(+) +1]	174.013	0.063	0.66754	-0.417	0.026354	-0.641	0.004294
L-Homoserine	cpd:C00263	[-H(+) +1]	119.05	-0.12	0.081507	-0.136	0.074615	-0.082	0.104165	Orotate	cpd:C00295	[-H(+) +1]	156.013	-0.417	0.093912	-0.031	0.88456	-0.367	0.087326	Orotate	cpd:C00295	[-H(+) ]	155.011	0.328	0.20506	1.252	0.006523	1.189	0.01	N-Acetylneuraminate	cpd:C00270	[-H(+) +1]	309.102	-0.086	0.28804	0.091	0.183317	0.054	0.412236	5-Aminolevulinate	cpd:C00430	[-H(+) ]	130.05	0.178	0.252068	0.559	0.282327	0.695	0.011602
Glycolaldehyde	cpd:C00266	[-H(+) ]	59.013	0.191	0.064611	0.232	0.027247	0.273	0.123541	Uridine	cpd:C00299	[-H(+) ]	243.062	0.213	0.081141	-0.013	0.885888	-0.128	0.38901	Orotate	cpd:C00295	[-H(+) +1]	156.013	-0.036	0.6847	0.135	0.39952	-0.082	0.62543	D-Mannose 6-phosphate	cpd:C00275	[-H(+) ]	259.023	-0.06	0.526088	-0.106	0.315189	-0.078	0.650943	N-Acetylornithine	cpd:C00437	[-H(+) ]	173.094	0.077	0.237249	0.274	0.023941	0.14	0.160349
Glycolaldehyde	cpd:C00266	[-H(+) +1]	60.0159	0.248	0.411702	-0.002	0.99638	0.298	0.265431	Uridine	cpd:C00299	[-H(+) +1]	244.066	0.383	0.014715	0.304	0.034545	0.227	0.18361	Uridine	cpd:C00299	[-H(+) ]	243.062	-0.702	0.24321	-0.661	0.27491	-0.992	0.15254	D-Mannose 6-phosphate	cpd:C00275	[-H(+) +1]	260.023	-0.114	0.395324	0.013	0.91979	-0.062	0.723863	N-Acetylornithine	cpd:C00437	[-H(+) +1]	174.097	-0.018	0.728742	0.236	0.336405	0.171	0.015777
alpha-D-Glucose	cpd:C00267	[-H(+) ]	179.056	0.309	0.004954	0.368	0.00038	0.418	9.2e-05	Glutamate	cpd:C00302	[-H(+) ]	146.046	-0.102	0.444777	-0.208	0.086497	-0.389	0.011982	Uridine	cpd:C00299	[-H(+) +1]	244.066	-1.067	0.19978	-1.252	0.16048	-1.324	0.14825	D-Erythrose 4-phosphate	cpd:C00279	[-H(+) ]	199	0.005	0.957347	0.423	0.001819	0.508	0.000792	N-Carbamoyl-L-aspartate	cpd:C00438	[-H(+) +1]	176.039	0.14	0.140285	0.655	0.06093	0.688	0.003543
Dihydrobiopterin	cpd:C00268	[-H(+) ]	238.095	0.205	0.218889	0.117	0.212698	0.353	0.005693	Glutamate	cpd:C00302	[-H(+) +1]	147.048	0.143	0.134749	0.016	0.817784	-0.019	0.87403	Glutamate	cpd:C00302	[-H(+) ]	146.046	-1.313	0.23379	-0.705	0.43062	-0.451	0.57422	D-Erythrose 4-phosphate	cpd:C00279	[-H(+) +1]	200.003	0.186	0.067729	0.024	0.787566	0.103	0.335471	L-Aspartate 4-semialdehyde	cpd:C00441	[-H(+) ]	116.035	0.136	0.29558	0.979	0.300078	0.248	0.16484
Tetrahydrobiopterin	cpd:C00272	[-H(+) ]	240.111	0.091	0.430334	0.094	0.494921	0.065	0.724729	D-Ribulose	cpd:C00309	[-H(+) ]	149.045	0.884	3.1e-05	0.973	6.3e-05	0.913	0.000491	Glutamate	cpd:C00302	[-H(+) +1]	147.048	-0.684	0.18485	-0.359	0.42616	-0.3	0.4847	dGTP	cpd:C00286	[-H(+) ]	505.988	0.11	0.274083	0.509	4.3e-05	0.639	3e-05	Sedoheptulose 1,7-bisphosphate	cpd:C00447	[-H(+) ]	368.999	-0.24	0.197798	0.6	0.264662	0.572	0.03951
D-Mannose 6-phosphate	cpd:C00275	[-H(+) ]	259.023	-0.138	0.538253	-0.563	0.114333	-1.859	0.002261	D-Ribulose	cpd:C00309	[-H(+) +1]	150.048	0.483	0.000549	0.662	0.00015	1.037	3.4e-05	D-Ribulose	cpd:C00309	[-H(+) ]	149.045	-0.223	0.44175	0.011	0.97042	0.068	0.80649	dGTP	cpd:C00286	[-H(+) +1]	506.991	-0.358	0.030898	-0.196	0.163476	0.059	0.786515	Sedoheptulose 1,7-bisphosphate	cpd:C00447	[-H(+) +1]	370.005	-0.119	0.114018	-0.606	2.9e-05	-0.766	2.1e-05
D-Mannose 6-phosphate	cpd:C00275	[-H(+) +1]	260.023	-0.208	0.150144	-0.214	0.149603	-0.37	0.020625	D-Xylulose	cpd:C00310	[-H(+) ]	149.045	0.884	3.1e-05	0.973	6.3e-05	0.913	0.000491	D-Ribulose	cpd:C00309	[-H(+) +1]	150.048	0.432	0.53944	0.074	0.83698	0.173	0.41488	HCO3-	cpd:C00288	[-H(+) ]	59.9858	-0.012	0.970568	0.678	0.583616	-0.575	0.407501	Nicotinamide D-ribonucleotide	cpd:C00455	[-H(+) ]	333.047	-0.18	0.121702	-0.242	0.084954	-0.8	0.000566
D-Erythrose 4-phosphate	cpd:C00279	[-H(+) ]	199	0.005	0.977284	0.299	0.082165	0.429	0.025446	D-Xylulose	cpd:C00310	[-H(+) +1]	150.048	0.483	0.000549	0.662	0.00015	1.037	3.4e-05	D-Xylulose	cpd:C00310	[-H(+) ]	149.045	-0.223	0.44175	0.011	0.97042	0.068	0.80649	HCO3-	cpd:C00288	[-H(+) ]	59.9876	0.044	0.89731	0.669	0.58892	-0.622	0.376686	Nicotinamide D-ribonucleotide	cpd:C00455	[-H(+) +1]	334.056	0.224	0.141697	-0.056	0.882275	-0.705	0.00486
D-Erythrose 4-phosphate	cpd:C00279	[-H(+) +1]	200.003	-0.045	0.830217	-0.236	0.239793	0.244	0.366081	Isocitrate	cpd:C00311	[-H(+) ]	191.02	0.972	0.032766	1.025	0.009031	0.395	0.033341	D-Xylulose	cpd:C00310	[-H(+) +1]	150.048	0.432	0.53944	0.074	0.83698	0.173	0.41488	HCO3-	cpd:C00288	[-H(+) ]	59.9903	0.224	0.579576	0.763	0.551618	-0.627	0.388167	dCTP	cpd:C00458	[-H(+) ]	465.981	-0.061	0.878413	-0.433	0.253104	-0.399	0.228141
dGTP	cpd:C00286	[-H(+) ]	505.988	-0.123	0.231623	-0.125	0.300883	-0.542	0.001778	Isocitrate	cpd:C00311	[-H(+) +1]	192.023	1.261	0.006765	1.377	0.000339	1.081	0.000618	Isocitrate	cpd:C00311	[-H(+) ]	191.02	-0.297	0.42202	-0.662	0.17012	-0.945	0.10692	HCO3-	cpd:C00288	[-H(+) +1]	60.9868	0.868	0.002308	1.386	0.002231	0.902	2e-06	dTTP	cpd:C00459	[-H(+) +1]	481.986	-0.277	0.166463	-0.593	0.038147	-0.428	0.112438
dGTP	cpd:C00286	[-H(+) +1]	506.991	-0.189	0.162542	-0.194	0.144558	-0.565	0.02741	Pyridoxine	cpd:C00314	[-H(+) ]	168.066	0.161	0.035296	0.209	0.009217	0.18	0.11515	Isocitrate	cpd:C00311	[-H(+) +1]	192.023	-0.303	0.019883	-0.749	0.000309	-0.777	0.000226	Aniline	cpd:C00292	[-H(+) ]	92.051	0.263	0.385377	0.551	0.065521	-0.41	0.267778	Indole	cpd:C00463	[-H(+) ]	116.05	-0.463	0.098633	-0.684	0.000559	-0.84	0
HCO3-	cpd:C00288	[-H(+) ]	59.9858	0.884	0.1939	1.065	0.309379	0.581	0.554741	Thiosulfate	cpd:C00320	[-H(+) ]	111.933	0.176	0.769611	-0.194	0.803738	-0.139	0.85726	Pyridoxine	cpd:C00314	[-H(+) ]	168.066	0.037	0.86038	0.243	0.45696	0.566	0.19825	Aniline	cpd:C00292	[-H(+) ]	92.0547	0.493	0.093211	0.844	0.043381	-0.401	0.306714	Indole	cpd:C00463	[-H(+) +1]	117.055	-0.501	0.063426	-0.59	0.025824	-0.794	0.011894
HCO3-	cpd:C00288	[-H(+) ]	59.9876	0.949	0.168381	1.123	0.28961	0.6	0.554544	Thiosulfate	cpd:C00320	[-H(+) +1]	112.937	0.602	0.070605	0.636	0.186017	0.411	0.34834	Thiosulfate	cpd:C00320	[-H(+) ]	111.933	-0.31	0.26212	-0.316	0.16425	-0.1	0.64799	Aniline	cpd:C00292	[-H(+) +1]	93.0523	0.223	0.383144	0.266	0.247623	-0.829	0.030388	Cytidine	cpd:C00475	[-H(+) ]	242.08	0.012	0.883329	0.232	0.015925	-0.055	0.263638
HCO3-	cpd:C00288	[-H(+) ]	59.9903	0.984	0.161462	1.168	0.275041	0.567	0.587963	2-Oxoadipate	cpd:C00322	[-H(+) ]	159.03	0.943	0	1.111	8e-06	1.008	0.000162	Thiosulfate	cpd:C00320	[-H(+) +1]	112.937	-0.172	0.60888	-0.182	0.60664	-0.069	0.81527	Inosine	cpd:C00294	[-H(+) ]	267.073	-0.015	0.885456	0.035	0.726477	-0.304	0.029502	Glutarate	cpd:C00489	[-H(+) ]	131.035	0.101	0.481618	0.167	0.067721	0.302	0.000482
HCO3-	cpd:C00288	[-H(+) +1]	60.9868	0.768	0.039485	0.978	0.001216	1.13	0.005497	GDP-L-fucose	cpd:C00325	[-H(+) ]	588.075	-0.491	0.370923	-1.024	0.114938	-2.058	0.009021	2-Oxoadipate	cpd:C00322	[-H(+) ]	159.03	-0.007	0.98134	0.149	0.62097	0.291	0.45475	Orotate	cpd:C00295	[-H(+) ]	155.011	-0.56	0.002431	-0.733	0.001137	-1.203	0.001121	Itaconate	cpd:C00490	[-H(+) ]	129.019	0.07	0.728716	-0.209	0.296472	-0.473	0.052272
Inosine	cpd:C00294	[-H(+) ]	267.073	-0.113	0.43582	-0.181	0.173927	-0.538	0.000965	L-Citrulline	cpd:C00327	[-H(+) ]	174.088	0.411	0.065454	0.629	0.116161	0.222	0.28149	L-Citrulline	cpd:C00327	[-H(+) ]	174.088	-0.563	0.080987	-0.08	0.74797	-0.023	0.92725	Orotate	cpd:C00295	[-H(+) +1]	156.013	-0.103	0.327198	-0.191	0.23929	-0.678	0.018383	Itaconate	cpd:C00490	[-H(+) +1]	130.022	0.157	0.29197	0.04	0.790796	-0.272	0.226573
Orotate	cpd:C00295	[-H(+) ]	155.011	-1.373	0.073782	-0.837	0.226729	-1.533	0.05886	L-Kynurenine	cpd:C00328	[-H(+) ]	207.081	0.28	0.129588	0.277	0.138245	0.286	0.044002	L-Kynurenine	cpd:C00328	[-H(+) ]	207.081	0.241	0.40972	0.017	0.93494	0.283	0.11931	Uridine	cpd:C00299	[-H(+) ]	243.062	-0.006	0.900192	0.088	0.204449	-0.068	0.643839	L-Cystine	cpd:C00491	[-H(+) +1]	240.017	-0.017	0.814255	-0.137	0.223115	-0.052	0.75093
Orotate	cpd:C00295	[-H(+) +1]	156.013	-0.516	0.016309	-0.398	0.112409	-0.532	0.048204	L-Kynurenine	cpd:C00328	[-H(+) +1]	208.085	0.164	0.116258	0.251	0.08482	0.082	0.58576	L-Kynurenine	cpd:C00328	[-H(+) +1]	208.085	-0.114	0.50548	-0.449	0.031725	-0.227	0.21939	Uridine	cpd:C00299	[-H(+) +1]	244.066	0.064	0.110945	0.234	0.007875	0.292	0.108733	Raffinose	cpd:C00492	[-H(+) ]	503.162	-0.249	0.007004	-0.179	0.108142	-0.181	0.037752
Uridine	cpd:C00299	[-H(+) ]	243.062	0.034	0.603455	0.063	0.299266	0.041	0.296853	D-Glucosamine	cpd:C00329	[-H(+) ]	178.071	-0.253	0.111142	-0.401	0.022348	-0.506	0.026826	Deoxyguanosine	cpd:C00330	[-H(+) +1]	267.097	-0.148	0.55058	-0.162	0.38034	-0.027	0.89583	Glutamate	cpd:C00302	[-H(+) ]	146.046	-0.344	0.00213	-0.424	0.004423	-0.94	3.6e-05	Shikimate	cpd:C00493	[-H(+) ]	173.046	0.092	0.097646	0.171	0.001631	0.304	0.001033
Uridine	cpd:C00299	[-H(+) +1]	244.066	0.102	0.362164	0.151	0.072891	0.281	0.002556	Deoxyguanosine	cpd:C00330	[-H(+) +1]	267.097	0.014	0.959408	0.09	0.662299	0.089	0.63253	D-Galacturonate	cpd:C00333	[-H(+) ]	193.036	-0.584	0.099627	-0.927	0.030057	-0.945	0.029347	Glutamate	cpd:C00302	[-H(+) +1]	147.048	-0.367	0.010897	-0.259	0.088792	-0.501	0.000684	Deoxyuridine	cpd:C00526	[-H(+) ]	227.068	0.031	0.44243	0.137	0.045606	-0.126	0.242166
Glutamate	cpd:C00302	[-H(+) ]	146.046	-0.149	0.101861	-0.342	0.022537	-0.79	5.4e-05	4-Aminobutanoate	cpd:C00334	[-H(+) ]	102.055	0.016	0.944122	0.067	0.744247	-0.114	0.59905	4-Aminobutanoate	cpd:C00334	[-H(+) ]	102.055	-0.626	0.46581	0.115	0.86376	0.076	0.91086	D-Xylulose	cpd:C00310	[-H(+) ]	149.045	0.478	8.9e-05	0.889	3e-06	1.09	0.00015	Pyridoxamine	cpd:C00534	[-H(+) ]	167.082	-0.033	0.539617	-0.289	2e-05	-0.368	0.000897
Glutamate	cpd:C00302	[-H(+) +1]	147.048	-0.252	0.05935	-0.304	0.011578	-0.478	0.001414	4-Aminobutanoate	cpd:C00334	[-H(+) +1]	103.059	-0.096	0.624648	0.038	0.845965	-0.216	0.48727	4-Aminobutanoate	cpd:C00334	[-H(+) +1]	103.059	-1.083	0.25423	-0.473	0.53457	-0.728	0.38308	D-Xylulose	cpd:C00310	[-H(+) +1]	150.048	0.308	0.004795	0.455	0.000467	0.791	1.9e-05	Triphosphate	cpd:C00536	[-H(+) +1]	257.909	0.11	0.508946	0.234	0.02427	0.78	0.001298
D-Ribulose	cpd:C00309	[-H(+) ]	149.045	0.462	0.003249	0.548	0.000293	0.595	8.8e-05	(S)-Dihydroorotate	cpd:C00337	[-H(+) ]	157.026	-0.119	0.813695	-0.421	0.404612	-0.712	0.28468	(S)-Dihydroorotate	cpd:C00337	[-H(+) ]	157.026	0.121	0.22935	0.253	0.20471	0.25	0.27899	Isocitrate	cpd:C00311	[-H(+) ]	191.02	-0.067	0.426396	-0.231	0.035109	-0.103	0.36132	Methylglyoxal	cpd:C00546	[-H(+) ]	71.013	0.123	0.456588	0.493	0.140969	1.038	0.000713
D-Ribulose	cpd:C00309	[-H(+) +1]	150.048	0.145	0.226585	0.4	0.017173	0.28	0.219804	(S)-Dihydroorotate	cpd:C00337	[-H(+) +1]	158.029	-0.825	0.247081	-1.258	0.045068	-2.222	0.009276	(S)-Dihydroorotate	cpd:C00337	[-H(+) +1]	158.029	0.011	0.91616	-0.013	0.92676	-0.297	0.14544	Isocitrate	cpd:C00311	[-H(+) +1]	192.023	-0.207	0.120917	-0.071	0.499253	0.187	0.109286	Methylglyoxal	cpd:C00546	[-H(+) +1]	72.0168	0.21	0.536459	0.055	0.863444	1.259	0.086765
D-Xylulose	cpd:C00310	[-H(+) ]	149.045	0.462	0.003249	0.548	0.000293	0.595	8.8e-05	D-Glucosamine 6-phosphate	cpd:C00352	[-H(+) ]	258.038	0.232	0.479305	0.135	0.614754	-0.31	0.29844	D-Glucosamine 6-phosphate	cpd:C00352	[-H(+) ]	258.038	-0.105	0.60754	-0.365	0.11514	-0.527	0.058704	L-Xylulose	cpd:C00312	[-H(+) ]	149.045	0.478	8.9e-05	0.889	3e-06	1.09	0.00015	Deoxyadenosine	cpd:C00559	[-H(+) ]	250.094	-0.028	0.469979	-0.068	0.106828	-0.337	0.002779
D-Xylulose	cpd:C00310	[-H(+) +1]	150.048	0.145	0.226585	0.4	0.017173	0.28	0.219804	D-Fructose 1,6-bisphosphate	cpd:C00354	[-H(+) ]	338.989	1.553	0.040745	1.33	0.017441	0.068	0.88317	D-Fructose 1,6-bisphosphate	cpd:C00354	[-H(+) ]	338.989	-1.257	0.035578	-1.546	0.024686	-1.927	0.014437	L-Xylulose	cpd:C00312	[-H(+) +1]	150.048	0.308	0.004795	0.455	0.000467	0.791	1.9e-05	4-Aminobenzoate	cpd:C00568	[-H(+) ]	136.041	-0.323	0.016637	0.013	0.933892	0.255	0.090518
Isocitrate	cpd:C00311	[-H(+) ]	191.02	0.053	0.287508	0.164	0.069526	0.173	0.028079	D-Fructose 1,6-bisphosphate	cpd:C00354	[-H(+) +1]	339.993	1.116	0.072456	0.952	0.060119	-0.268	0.55244	D-Fructose 1,6-bisphosphate	cpd:C00354	[-H(+) +1]	339.993	-0.61	0.005905	-0.738	0.001677	-0.93	0.000815	Pyridoxine	cpd:C00314	[-H(+) ]	168.066	0.082	0.076206	0.15	0.09469	0.186	0.155863	D-Glyceraldehyde	cpd:C00577	[-H(+) ]	89.0238	-0.204	0.061085	-1.028	0.000255	-1.221	5.5e-05
Isocitrate	cpd:C00311	[-H(+) +1]	192.023	0.061	0.555905	0.466	0.001161	0.449	0.000347	(S)-3-Hydroxy-3-methylglutaryl-CoA	cpd:C00356	[-H(+) ]	910.148	-0.956	0.481167	-2.878	0.207908	-0.305	0.81475	(S)-3-Hydroxy-3-methylglutaryl-CoA	cpd:C00356	[-H(+) ]	910.148	-0.698	0.050292	-1.532	0.006495	-0.946	0.024376	Thiosulfate	cpd:C00320	[-H(+) ]	111.933	-0.369	0.452627	-0.31	0.629792	0.261	0.565142	D-Glyceraldehyde	cpd:C00577	[-H(+) +1]	90.0273	-0.167	0.246557	-0.624	0.007982	-0.069	0.775894
L-Xylulose	cpd:C00312	[-H(+) ]	149.045	0.462	0.003249	0.548	0.000293	0.595	8.8e-05	N-Acetyl-D-glucosamine 6-phosphate	cpd:C00357	[-H(+) ]	300.049	-0.246	0.168067	-0.342	0.060667	-0.563	0.016157	N-Acetyl-D-glucosamine 6-phosphate	cpd:C00357	[-H(+) ]	300.049	-0.079	0.48862	-0.455	0.003128	-0.458	0.002139	Thiosulfate	cpd:C00320	[-H(+) +1]	112.937	-0.286	0.132415	0.206	0.219597	-0.374	0.040914	Dihydrolipoamide	cpd:C00579	[-H(+) +1]	207.066	0.085	0.56011	0.916	0.174464	0.73	0.000361
L-Xylulose	cpd:C00312	[-H(+) +1]	150.048	0.145	0.226585	0.4	0.017173	0.28	0.219804	dAMP	cpd:C00360	[-H(+) ]	330.061	-0.097	0.723726	-0.402	0.081423	-0.984	0.003942	dAMP	cpd:C00360	[-H(+) ]	330.061	-0.357	0.15256	-0.584	0.050812	-0.786	0.019824	2-Oxoadipate	cpd:C00322	[-H(+) ]	159.03	0.368	0.008295	0.566	4.5e-05	0.996	1.3e-05	3-Sulfino-L-alanine	cpd:C00606	[-H(+) ]	152.002	-0.054	0.819839	-0.131	0.509201	0.28	0.333498
Pyridoxine	cpd:C00314	[-H(+) ]	168.066	0.003	0.972497	0.101	0.125028	0.105	0.18612	dGDP	cpd:C00361	[-H(+) ]	426.022	0.862	0.020077	0.869	0.002001	0.386	0.023864	dGDP	cpd:C00361	[-H(+) ]	426.022	-0.22	0.40684	-0.603	0.072235	-0.726	0.044764	L-Citrulline	cpd:C00327	[-H(+) ]	174.088	0.161	0.025648	0.323	0.001162	1.131	4.9e-05	UDP-D-galacturonate	cpd:C00617	[-H(+) ]	579.027	-0.693	0.223742	-1.006	0.152302	-0.793	0.211942
Thiosulfate	cpd:C00320	[-H(+) ]	111.933	-0.132	0.606015	0.018	0.9471	-0.811	0.021103	dGDP	cpd:C00361	[-H(+) +1]	427.025	0.448	0.049813	0.402	0.042909	0.183	0.34434	dGDP	cpd:C00361	[-H(+) +1]	427.025	-0.155	0.21102	-0.446	0.013411	-0.422	0.041246	D-Glucosamine	cpd:C00329	[-H(+) ]	178.071	0.03	0.683514	-0.031	0.849326	-0.018	0.887845	UDP-D-galacturonate	cpd:C00617	[-H(+) +1]	580.03	-0.392	0.160722	-1.219	0.05844	-3.005	0.001437
Thiosulfate	cpd:C00320	[-H(+) +1]	112.937	0.504	0.060442	0.643	0.001786	0.109	0.554274	dGMP	cpd:C00362	[-H(+) ]	346.056	-0.638	0.283306	-0.985	0.131112	-2.341	0.022191	dGMP	cpd:C00362	[-H(+) ]	346.056	-0.795	0.12641	-1.336	0.046241	-1.491	0.036406	Deoxyguanosine	cpd:C00330	[-H(+) +1]	267.097	0.146	0.023264	0.151	0.013458	-0.136	0.031007	N-Acetyl-L-glutamate	cpd:C00624	[-H(+) ]	188.056	0.25	0.023675	0.899	0.003499	0.562	0.000174
2-Oxoadipate	cpd:C00322	[-H(+) ]	159.03	0.245	0.071283	0.342	0.053979	0.433	0.003353	dGMP	cpd:C00362	[-H(+) +1]	347.059	-0.489	0.212851	-0.781	0.06827	-1.614	0.009411	dGMP	cpd:C00362	[-H(+) +1]	347.059	-0.989	0.063332	-1.848	0.015782	-1.917	0.014419	D-Galacturonate	cpd:C00333	[-H(+) ]	193.036	0.003	0.958228	0.162	0.057781	0.549	8.2e-05	N-Acetyl-L-glutamate	cpd:C00624	[-H(+) +1]	189.06	0.222	0.074838	0.957	0.00131	0.94	0.000522
L-Citrulline	cpd:C00327	[-H(+) ]	174.088	-0.117	0.805993	0.08	0.878409	-1.034	0.137289	dTDP	cpd:C00363	[-H(+) ]	401.016	0.159	0.596688	0.21	0.443721	-0.219	0.33133	dTDP	cpd:C00363	[-H(+) ]	401.016	0.169	0.04387	0.043	0.41001	0.52	0.008654	4-Aminobutanoate	cpd:C00334	[-H(+) ]	102.055	-0.256	0.022302	-0.277	0.026861	-0.897	0.000489	2-Phospho-D-glycerate	cpd:C00631	[-H(+) ]	184.986	-0.487	0.208518	0.957	0.02948	0.508	0.105462
L-Kynurenine	cpd:C00328	[-H(+) ]	207.081	0.085	0.294151	0.255	0.012672	0.151	0.100482	dTMP	cpd:C00364	[-H(+) ]	321.05	0.059	0.733208	-0.125	0.449897	-0.506	0.037049	dTMP	cpd:C00364	[-H(+) ]	321.05	0.276	0.040155	0.513	0.006619	0.841	0.010928	4-Aminobutanoate	cpd:C00334	[-H(+) +1]	103.059	-0.311	0.022786	-0.111	0.379591	-0.694	0.007439	2-Phospho-D-glycerate	cpd:C00631	[-H(+) +1]	185.992	0.496	0.003455	1.344	8.9e-05	1.323	4e-06
L-Kynurenine	cpd:C00328	[-H(+) +1]	208.085	0.016	0.881613	0.231	0.044676	0.04	0.615904	Urate	cpd:C00366	[-H(+) ]	167.021	0.3	0.140311	0.735	0.147528	0.552	0.12254	Urate	cpd:C00366	[-H(+) ]	167.021	0.11	0.66799	0.029	0.82465	-0.018	0.88923	(S)-Dihydroorotate	cpd:C00337	[-H(+) ]	157.026	-0.229	0.338022	-0.448	0.105547	-1.313	0.003371	3-Hydroxyanthranilate	cpd:C00632	[-H(+) ]	152.035	-0.234	0.074188	0.605	0.059005	0.981	0.000964
D-Glucosamine	cpd:C00329	[-H(+) ]	178.071	-0.156	0.092023	-0.148	0.024663	-0.101	0.334379	Urate	cpd:C00366	[-H(+) +1]	168.028	-0.177	0.42982	-0.131	0.506678	-0.048	0.79183	Urate	cpd:C00366	[-H(+) +1]	168.028	-0.158	0.48117	0.415	0.10573	0.795	0.003078	(S)-Dihydroorotate	cpd:C00337	[-H(+) +1]	158.029	-0.405	0.214009	-0.528	0.163621	-0.925	0.035564	D-Mannose 1-phosphate	cpd:C00636	[-H(+) ]	259.023	-0.087	0.307314	-0.689	8.4e-05	-1.969	1e-06
Deoxyguanosine	cpd:C00330	[-H(+) +1]	267.097	0.05	0.460002	0.03	0.602188	0.185	0.012785	Xanthine	cpd:C00385	[-H(+) ]	151.026	0.884	0.538606	0.781	0.622673	1.586	0.18738	Cytosine	cpd:C00380	[-H(+) ]	110.033	0.834	0.38943	0.357	0.4738	0.521	0.33807	D-Glucosamine 6-phosphate	cpd:C00352	[-H(+) ]	258.038	-0.092	0.224517	-0.033	0.673065	0.655	0.000334	D-Mannose 1-phosphate	cpd:C00636	[-H(+) +1]	260.023	-0.192	0.099013	-0.259	0.004382	-0.609	0.000112
D-Galacturonate	cpd:C00333	[-H(+) ]	193.036	0.082	0.328333	0.194	0.066429	0.313	0.004992	Guanosine	cpd:C00387	[-H(+) ]	282.084	0.253	0.781352	0.082	0.93036	0.936	0.13162	Cytosine	cpd:C00380	[-H(+) ]	110.039	1.535	0.376	0.191	0.71311	0.049	0.87693	D-Fructose 1,6-bisphosphate	cpd:C00354	[-H(+) ]	338.989	0.518	0.003077	1.091	5.8e-05	0.74	0.000182	Indole-3-acetaldehyde	cpd:C00637	[-H(+) ]	158.06	-0.101	0.527879	0.205	0.446099	0.261	0.002968
4-Aminobutanoate	cpd:C00334	[-H(+) ]	102.055	-0.361	0.035514	-0.481	0.019176	-0.762	0.002234	Mannitol	cpd:C00392	[-H(+) ]	181.072	0.124	0.333394	0.32	0.183562	0.109	0.2796	Xanthine	cpd:C00385	[-H(+) ]	151.026	0.696	0.000673	0.175	0.18072	-0.321	0.12099	D-Fructose 1,6-bisphosphate	cpd:C00354	[-H(+) +1]	339.993	0.405	0.008507	0.952	0.000337	0.635	0.01921	Indole-3-acetaldehyde	cpd:C00637	[-H(+) +1]	159.066	-0.501	0.339981	-0.597	0.237571	-0.842	0.13731
4-Aminobutanoate	cpd:C00334	[-H(+) +1]	103.059	-0.234	0.041183	-0.334	0.01658	-0.715	0.00038	D-Aspartate	cpd:C00402	[-H(+) ]	132.03	0.004	0.993385	0.165	0.716802	0.319	0.46558	Guanosine	cpd:C00387	[-H(+) ]	282.084	-0.142	0.2172	-0.2	0.095192	-0.262	0.013111	(S)-3-Hydroxy-3-methylglutaryl-CoA	cpd:C00356	[-H(+) ]	910.148	-3.81	0.060505	-0.229	0.815924	-1.22	0.352617	Xanthosine 5'-phosphate	cpd:C00655	[-H(+) ]	363.035	-0.299	0.009851	1.662	0.151394	2.587	0.0002
(S)-Dihydroorotate	cpd:C00337	[-H(+) ]	157.026	-0.417	0.204823	-0.194	0.64736	-0.577	0.105361	L-Isoleucine	cpd:C00407	[-H(+) ]	130.087	-1.429	5e-06	-1.809	1e-06	-1.88	1e-06	Mannitol	cpd:C00392	[-H(+) ]	181.072	-0.367	0.099621	-0.433	0.010184	-0.668	0.000614	N-Acetyl-D-glucosamine 6-phosphate	cpd:C00357	[-H(+) ]	300.049	-0.015	0.851618	-0.053	0.616743	0.04	0.754756	Xanthosine 5'-phosphate	cpd:C00655	[-H(+) +1]	364.038	0.091	0.564839	0.74	0.235198	1.021	0.011285
(S)-Dihydroorotate	cpd:C00337	[-H(+) +1]	158.029	-0.019	0.943366	-0.051	0.879872	-0.693	0.143584	L-Isoleucine	cpd:C00407	[-H(+) +1]	131.09	-1.05	0.000227	-1.23	0.000121	-1.263	0.000116	D-Aspartate	cpd:C00402	[-H(+) ]	132.03	-1.171	0.1877	-0.869	0.27571	-0.882	0.26753	dAMP	cpd:C00360	[-H(+) ]	330.061	-0.233	0.059164	-0.244	0.055209	-0.266	0.077051	LL-2,6-Diaminoheptanedioate	cpd:C00666	[-H(+) ]	189.088	-0.002	0.987065	0.584	0.000353	0.58	0.000398
Ethanolamine phosphate	cpd:C00346	[-H(+) ]	140.01	0.04	0.649551	0.205	0.028415	0.307	0.003022	Dihydrofolate	cpd:C00415	[-H(+) ]	442.147	-0.069	0.704255	-0.446	0.005951	-0.546	0.000501	L-Isoleucine	cpd:C00407	[-H(+) ]	130.087	-0.402	0.41015	0.478	0.28471	0.936	0.035976	dGDP	cpd:C00361	[-H(+) ]	426.022	0.325	0.005476	0.615	0.00034	0.744	4.3e-05	alpha-D-Glucose 6-phosphate	cpd:C00668	[-H(+) ]	259.023	-0.087	0.307314	-0.689	8.4e-05	-1.969	1e-06
Ethanolamine phosphate	cpd:C00346	[-H(+) +1]	141.012	0	0.997615	0.186	0.082321	0.275	0.00085	cis-Aconitate	cpd:C00417	[-H(+) ]	173.009	0.29	0.519161	0.067	0.862785	-0.362	0.35587	L-Isoleucine	cpd:C00407	[-H(+) +1]	131.09	-0.184	0.35374	0.261	0.29415	0.556	0.023745	dGDP	cpd:C00361	[-H(+) +1]	427.025	0.348	0.029532	0.54	0.002298	0.596	0.006749	alpha-D-Glucose 6-phosphate	cpd:C00668	[-H(+) +1]	260.023	-0.192	0.099013	-0.259	0.004382	-0.609	0.000112
Ethanolamine phosphate	cpd:C00346	[-H(+) +1]	141.02	-0.038	0.467604	0.118	0.041702	0.223	0.005944	cis-Aconitate	cpd:C00417	[-H(+) +1]	174.013	0.75	0.087527	0.458	0.241854	-0.105	0.72233	Dihydrofolate	cpd:C00415	[-H(+) ]	442.147	-0.56	0.000165	-0.618	0.001441	-0.321	0.17024	dGMP	cpd:C00362	[-H(+) ]	346.056	-0.526	0.003819	-0.666	0.001158	-0.575	0.002169	gamma-L-Glutamyl-L-cysteine	cpd:C00669	[-H(+) ]	249.055	0.151	0.291544	-0.045	0.732929	-0.509	0.020211
D-Glucosamine 6-phosphate	cpd:C00352	[-H(+) ]	258.038	-0.214	0.365992	-0.307	0.212928	-0.49	0.086368	trans-Cinnamate	cpd:C00423	[-H(+) ]	147.048	-0.685	0.009782	-0.745	0.007113	-0.553	0.019194	cis-Aconitate	cpd:C00417	[-H(+) ]	173.009	-0.326	0.11825	-0.332	0.19651	-0.505	0.042311	dGMP	cpd:C00362	[-H(+) +1]	347.059	-0.399	0.000786	-0.568	0.000107	-0.486	0.000416	sn-Glycero-3-phosphocholine	cpd:C00670	[-H(+) +1]	258.11	0.055	0.403701	0.171	0.050884	-0.065	0.165793
D-Fructose 1,6-bisphosphate	cpd:C00354	[-H(+) ]	338.989	-0.331	0.264827	-0.505	0.150931	-1.616	0.010151	trans-Cinnamate	cpd:C00423	[-H(+) +1]	148.043	-0.76	0.009632	-0.932	0.00403	-0.739	0.008896	cis-Aconitate	cpd:C00417	[-H(+) +1]	174.013	-0.953	0.07212	-0.766	0.11544	2.032	0.00053	dTDP	cpd:C00363	[-H(+) ]	401.016	0.192	0.094022	0.317	0.002229	0.259	0.005953	(S)-3-Methyl-2-oxopentanoic acid	cpd:C00671	[-H(+) ]	129.055	-0.144	0.506003	0.15	0.502902	-0.152	0.097164
D-Fructose 1,6-bisphosphate	cpd:C00354	[-H(+) +1]	339.993	-0.319	0.170198	-0.601	0.039978	-1.267	0.007537	(S)-Lactaldehyde	cpd:C00424	[-H(+) ]	73.0289	1.327	0.000438	1.686	0.000792	1.79	1e-06	trans-Cinnamate	cpd:C00423	[-H(+) ]	147.048	-0.412	0.041658	-0.544	0.0323	-0.722	0.012012	dTMP	cpd:C00364	[-H(+) ]	321.05	-0.12	0.346757	-0.28	0.059733	0.142	0.262935	meso-2,6-Diaminoheptanedioate	cpd:C00680	[-H(+) ]	189.088	-0.002	0.987065	0.584	0.000353	0.58	0.000398
(S)-3-Hydroxy-3-methylglutaryl-CoA	cpd:C00356	[-H(+) ]	910.148	-0.258	0.728135	-1.576	0.144384	-0.331	0.632467	(S)-Lactaldehyde	cpd:C00424	[-H(+) +1]	74.0324	1.04	0.081005	1.298	0.068892	1.858	0.004281	trans-Cinnamate	cpd:C00423	[-H(+) +1]	148.043	-0.314	0.21717	-0.362	0.23816	-0.403	0.15449	Urate	cpd:C00366	[-H(+) ]	167.021	0.107	0.31993	0.3	0.235674	0.873	0.026964	UDP-N-acetylmuramoyl-L-alanyl-D-glutamate	cpd:C00692	[-H(+) ]	878.174	0.087	0.659934	0.12	0.500483	-0.535	0.055673
N-Acetyl-D-glucosamine 6-phosphate	cpd:C00357	[-H(+) ]	300.049	-0.309	0.126702	-0.222	0.264762	-0.462	0.058426	5,6-Dihydrouracil	cpd:C00429	[-H(+) ]	113.035	-0.275	0.065222	-0.251	0.16642	-0.257	0.10202	(S)-Lactaldehyde	cpd:C00424	[-H(+) ]	73.0289	0.067	0.7445	0.425	0.17746	0.669	0.064279	Urate	cpd:C00366	[-H(+) +1]	168.028	-0.265	0.076675	-0.272	0.054599	-0.652	0.001587	UDP-N-acetylmuramoyl-L-alanyl-D-glutamate	cpd:C00692	[-H(+) +1]	879.177	0.128	0.773986	0.23	0.661624	-1.52	0.046793
dAMP	cpd:C00360	[-H(+) ]	330.061	0.072	0.57647	0.123	0.085495	-0.139	0.12234	5-Aminolevulinate	cpd:C00430	[-H(+) ]	130.05	0.444	0.221139	0.564	0.08113	-0.08	0.81442	(S)-Lactaldehyde	cpd:C00424	[-H(+) +1]	74.0324	-0.942	0.098454	-0.928	0.13394	0.119	0.81245	Cytosine	cpd:C00380	[-H(+) ]	110.033	-0.025	0.910144	-0.081	0.755648	0.16	0.595671	XTP	cpd:C00700	[-H(+) ]	522.968	0.117	0.297486	-0.043	0.781236	0.095	0.636529
dGDP	cpd:C00361	[-H(+) ]	426.022	-0.163	0.040467	-0.397	0.00103	-0.93	0.000278	2,5-Dioxopentanoate	cpd:C00433	[-H(+) ]	129.019	0.979	0.007703	0.873	0.002804	0.806	0.030762	Prostaglandin H2	cpd:C00427	[-H(+) ]	351.221	-0.145	0.6201	-0.036	0.89769	-0.073	0.8214	Cytosine	cpd:C00380	[-H(+) ]	110.039	0.016	0.954922	0.333	0.449732	1.126	0.039302	L-Gulonate	cpd:C00800	[-H(+) ]	195.051	0.317	0.00018	1.29	0.010326	-1.285	1.7e-05
dGDP	cpd:C00361	[-H(+) +1]	427.025	-0.159	0.036969	-0.354	0.001343	-0.947	7.4e-05	2,5-Dioxopentanoate	cpd:C00433	[-H(+) +1]	130.022	0.838	0.02364	0.815	0.0255	0.511	0.12066	5,6-Dihydrouracil	cpd:C00429	[-H(+) ]	113.035	-0.341	0.061758	-0.231	0.22371	0.13	0.56366	Xanthine	cpd:C00385	[-H(+) ]	151.026	0.468	0.001431	0.44	0.009901	-0.53	0.000823	L-Gulonate	cpd:C00800	[-H(+) +1]	196.054	0.31	0.016019	1.266	0.005301	-0.964	0.001139
dGMP	cpd:C00362	[-H(+) ]	346.056	0.066	0.631888	-0.424	0.047943	-1.576	0.000248	N-Acetylornithine	cpd:C00437	[-H(+) ]	173.094	0.227	0.221193	0.384	0.034629	0.242	0.28854	5-Aminolevulinate	cpd:C00430	[-H(+) ]	130.05	-0.282	0.061383	0.879	0.000353	0.226	0.39253	Guanosine	cpd:C00387	[-H(+) ]	282.084	-0.24	0.120152	0.079	0.708107	-0.191	0.215716	Pantetheine	cpd:C00831	[-H(+) ]	277.12	0.093	0.134665	-0.084	0.161929	-0.443	0.000271
dGMP	cpd:C00362	[-H(+) +1]	347.059	0.05	0.527399	-0.328	0.023479	-0.878	0.000122	N-Acetylornithine	cpd:C00437	[-H(+) +1]	174.097	0.225	0.093596	0.461	0.00433	0.262	0.3235	2,5-Dioxopentanoate	cpd:C00433	[-H(+) ]	129.019	-0.023	0.92961	0.071	0.78711	0.014	0.96705	Mannitol	cpd:C00392	[-H(+) ]	181.072	-0.337	0.003263	-0.198	0.016104	-0.361	0.001642	Pantetheine	cpd:C00831	[-H(+) +1]	278.124	0.005	0.93322	-0.122	0.120785	-0.568	0.000241
dTDP	cpd:C00363	[-H(+) ]	401.016	0.091	0.61698	0.33	0.118545	-0.195	0.30213	N-Carbamoyl-L-aspartate	cpd:C00438	[-H(+) +1]	176.039	0.613	0.019913	0.62	0.03081	0.459	0.065075	2,5-Dioxopentanoate	cpd:C00433	[-H(+) +1]	130.022	-0.004	0.98047	0.24	0.42014	-0.104	0.62789	D-Aspartate	cpd:C00402	[-H(+) ]	132.03	-0.148	0.139557	0.067	0.337019	-0.095	0.338984	dTDP-glucose	cpd:C00842	[-H(+) ]	563.07	0.407	0.011266	0.219	0.628589	0.051	0.712499
dTMP	cpd:C00364	[-H(+) ]	321.05	0.23	0.033374	0.375	0.029851	0.216	0.060897	N-Formimino-L-glutamate	cpd:C00439	[-H(+) ]	173.057	0.712	0.000305	0.736	1e-06	0.894	0.003938	N-Acetylornithine	cpd:C00437	[-H(+) ]	173.094	-0.534	0.16744	-1.147	0.044315	-0.868	0.074221	L-Isoleucine	cpd:C00407	[-H(+) ]	130.087	-0.589	1.7e-05	-1.085	1e-06	-1.634	0	Deamino-NAD+	cpd:C00857	[-H(+) +1]	665.093	-0.158	0.474866	-0.785	0.048809	-1.973	0.002574
Urate	cpd:C00366	[-H(+) ]	167.021	0.321	0.312988	0.207	0.171202	0.225	0.10548	L-Aspartate 4-semialdehyde	cpd:C00441	[-H(+) ]	116.035	0.87	0.023654	0.963	0.01077	0.647	0.022058	N-Acetylornithine	cpd:C00437	[-H(+) +1]	174.097	-0.577	0.011144	-0.579	0.018151	0.046	0.7219	L-Isoleucine	cpd:C00407	[-H(+) +1]	131.09	-0.769	9.6e-05	-1.167	1.3e-05	-1.433	9e-06	L-Histidinol	cpd:C00860	[-H(+) ]	140.082	-0.24	0.138361	-0.434	0.016486	-0.162	0.494227
Urate	cpd:C00366	[-H(+) +1]	168.028	-0.058	0.594685	-0.201	0.109696	-0.511	0.005971	Sedoheptulose 1,7-bisphosphate	cpd:C00447	[-H(+) ]	368.999	1.644	0.037616	1.736	0.012803	0.342	0.54528	N-Carbamoyl-L-aspartate	cpd:C00438	[-H(+) +1]	176.039	0.032	0.81056	0.413	0.031967	0.5	0.008446	Streptomycin	cpd:C00413	[-H(+) ]	580.261	-0.033	0.28409	-0.188	0.010137	-0.416	0.008985	Pantothenate	cpd:C00864	[-H(+) ]	218.103	0.325	0.009297	1.503	0.007589	1.53	0
Cytosine	cpd:C00380	[-H(+) ]	110.033	0.203	0.398091	0.016	0.957883	0.522	0.260076	Sedoheptulose 1,7-bisphosphate	cpd:C00447	[-H(+) +1]	370.005	-0.109	0.453256	-0.05	0.529138	-0.509	0.00059	N-Formimino-L-glutamate	cpd:C00439	[-H(+) ]	173.057	-0.193	0.15931	0.385	0.017517	-0.061	0.65266	Dihydrofolate	cpd:C00415	[-H(+) ]	442.147	-0.031	0.814229	-0.16	0.105788	-0.333	0.016172	4-Nitrophenol	cpd:C00870	[-H(+) ]	138.019	0.068	0.46289	0.89	0.200428	0.932	2.4e-05
Cytosine	cpd:C00380	[-H(+) ]	110.039	0.003	0.99437	0.127	0.717069	0.877	0.1855	Nicotinamide D-ribonucleotide	cpd:C00455	[-H(+) ]	333.047	-0.234	0.078377	-0.482	0.004742	-0.615	0.005012	L-Aspartate 4-semialdehyde	cpd:C00441	[-H(+) ]	116.035	-0.122	0.7073	0.583	0.15603	0.579	0.25114	cis-Aconitate	cpd:C00417	[-H(+) ]	173.009	0.05	0.643212	-0.044	0.775155	-0.19	0.22705	4-Nitrophenol	cpd:C00870	[-H(+) +1]	139.024	-0.24	0.35197	0.234	0.262319	0.102	0.318017
Xanthine	cpd:C00385	[-H(+) ]	151.026	0.162	0.260432	0.208	0.154971	0.001	0.991927	Nicotinamide D-ribonucleotide	cpd:C00455	[-H(+) +1]	334.056	-0.226	0.382188	-0.314	0.165744	-0.538	0.11487	Sedoheptulose 1,7-bisphosphate	cpd:C00447	[-H(+) ]	368.999	-0.104	0.43682	-0.238	0.10075	-0.281	0.046711	cis-Aconitate	cpd:C00417	[-H(+) +1]	174.013	0.266	0.212483	0.945	0.14855	0.644	0.028184	Dephospho-CoA	cpd:C00882	[-H(+) ]	686.143	-0.103	0.462368	-0.837	0.005562	-2.161	0.000119
Guanosine	cpd:C00387	[-H(+) ]	282.084	-0.4	0.308321	-0.532	0.271647	-1.407	0.013693	dCTP	cpd:C00458	[-H(+) ]	465.981	0.653	0.070581	0.54	0.266156	0.561	0.27331	Sedoheptulose 1,7-bisphosphate	cpd:C00447	[-H(+) +1]	370.005	-1.393	0.042898	-2.038	0.020153	-2.091	0.019126	trans-Cinnamate	cpd:C00423	[-H(+) ]	147.048	-0.341	0.359468	-0.325	0.371972	-1.394	0.023756	Dephospho-CoA	cpd:C00882	[-H(+) +1]	687.146	-0.407	0.00498	-1.349	0.001493	-1.625	6e-05
Histamine	cpd:C00388	[-H(+) ]	110.072	-0.014	0.921706	0.029	0.81947	-0.043	0.851976	dTTP	cpd:C00459	[-H(+) +1]	481.986	-0.39	0.061147	-0.372	0.260033	-0.483	0.048937	Nicotinamide D-ribonucleotide	cpd:C00455	[-H(+) ]	333.047	-0.029	0.80393	-0.333	0.014241	-0.338	0.029804	trans-Cinnamate	cpd:C00423	[-H(+) +1]	148.043	-0.262	0.53594	-0.478	0.306433	-1.822	0.029326	2-Acetolactate	cpd:C00900	[-H(+) ]	131.035	0.101	0.481618	0.167	0.067721	0.302	0.000482
Histamine	cpd:C00388	[-H(+) +1]	111.075	-0.074	0.468653	-0.246	0.003193	-0.539	0.000265	Indole	cpd:C00463	[-H(+) ]	116.05	-0.395	0.122766	-0.495	0.071762	-0.456	0.090223	Nicotinamide D-ribonucleotide	cpd:C00455	[-H(+) +1]	334.056	-0.007	0.912	-0.124	0.25408	-0.327	0.00914	(S)-Lactaldehyde	cpd:C00424	[-H(+) ]	73.0289	0.03	0.784193	0.159	0.258318	0.417	0.126361	Porphobilinogen	cpd:C00931	[-H(+) ]	225.088	-0.048	0.554709	-0.046	0.596721	-0.325	0.00712
Mannitol	cpd:C00392	[-H(+) ]	181.072	-0.194	0.040558	-0.129	0.206415	-0.087	0.283594	Indole	cpd:C00463	[-H(+) +1]	117.055	-0.187	0.253658	-0.354	0.064866	-0.093	0.54404	dCTP	cpd:C00458	[-H(+) ]	465.981	-0.173	0.10502	0.11	0.37222	0.072	0.67169	(S)-Lactaldehyde	cpd:C00424	[-H(+) +1]	74.0324	0.176	0.511746	0.341	0.294027	1.499	0.003593	Porphobilinogen	cpd:C00931	[-H(+) +1]	226.094	-0.082	0.169891	-0.211	0.00492	-0.39	0.001474
D-Aspartate	cpd:C00402	[-H(+) ]	132.03	-0.428	0.021161	-0.62	0.007578	-0.819	0.00206	Cytidine	cpd:C00475	[-H(+) ]	242.08	0.142	0.387446	0.045	0.786476	0.081	0.6343	dTTP	cpd:C00459	[-H(+) +1]	481.986	0.04	0.45286	0.169	0.37613	0.313	0.10514	5,6-Dihydrouracil	cpd:C00429	[-H(+) ]	113.035	-0.104	0.047575	-0.165	0.007776	-0.589	6.9e-05	(R)-Lactaldehyde	cpd:C00937	[-H(+) ]	73.0289	-0.016	0.878571	0.001	0.993843	0.757	0.009125
L-Isoleucine	cpd:C00407	[-H(+) ]	130.087	-0.395	0.000168	-0.688	2.2e-05	-0.7	2e-06	Glutarate	cpd:C00489	[-H(+) ]	131.035	0.324	0.024281	0.527	0.001557	0.533	0.00033	Indole	cpd:C00463	[-H(+) ]	116.05	0.078	0.80885	0.045	0.88999	-0.185	0.60963	5-Aminolevulinate	cpd:C00430	[-H(+) ]	130.05	0.298	0.070659	0.493	0.003524	1.023	0.001849	(R)-Lactaldehyde	cpd:C00937	[-H(+) +1]	74.0324	-0.465	0.150871	0.305	0.431645	1.236	0.026161
L-Isoleucine	cpd:C00407	[-H(+) +1]	131.09	-0.723	5.3e-05	-0.815	3.2e-05	-0.791	5.9e-05	Itaconate	cpd:C00490	[-H(+) ]	129.019	0.979	0.007703	0.873	0.002804	0.806	0.030762	Indole	cpd:C00463	[-H(+) +1]	117.055	-0.324	0.19153	-0.601	0.0865	-1.213	0.009674	2,5-Dioxopentanoate	cpd:C00433	[-H(+) ]	129.019	0.462	0.002063	0.697	0.000168	0.987	0.001277	3-Dehydroquinate	cpd:C00944	[-H(+) ]	189.04	0.186	0.007201	0.323	0.004705	0.459	0.000237
Streptomycin	cpd:C00413	[-H(+) ]	580.261	0.101	0.240564	0.162	0.045771	0.052	0.490124	Itaconate	cpd:C00490	[-H(+) +1]	130.022	0.838	0.02364	0.815	0.0255	0.511	0.12066	Cytidine	cpd:C00475	[-H(+) ]	242.08	-0.728	0.094969	-0.98	0.04479	-0.964	0.0484	2,5-Dioxopentanoate	cpd:C00433	[-H(+) +1]	130.022	0.517	0.000247	0.763	4.4e-05	1.03	0.009837	Mercaptopyruvate	cpd:C00957	[-H(+) ]	118.98	-0.4	6.4e-05	-1.063	0.000887	-1.164	1e-06
Dihydrofolate	cpd:C00415	[-H(+) ]	442.147	-0.071	0.407093	0.069	0.476539	-0.231	0.05069	L-Cystine	cpd:C00491	[-H(+) +1]	240.017	0.094	0.331041	0.19	0.013571	0.104	0.47687	Glutarate	cpd:C00489	[-H(+) ]	131.035	0.033	0.82291	0.758	0.005767	0.468	0.097255	N-Acetylornithine	cpd:C00437	[-H(+) ]	173.094	0.275	0.030887	0.401	0.000866	0.722	0.001147	Mercaptopyruvate	cpd:C00957	[-H(+) +1]	119.98	-0.408	0.029004	-0.717	0.008251	-0.227	0.255916
cis-Aconitate	cpd:C00417	[-H(+) ]	173.009	-0.381	0.046634	-0.309	0.026425	-0.472	0.008415	Shikimate	cpd:C00493	[-H(+) ]	173.046	0.378	0.060208	0.569	0.000166	0.877	0.004367	Itaconate	cpd:C00490	[-H(+) ]	129.019	-0.023	0.92961	0.071	0.78711	0.014	0.96705	N-Acetylornithine	cpd:C00437	[-H(+) +1]	174.097	0.255	0.070936	0.408	0.000903	0.794	0.000547	O-Acetyl-L-serine	cpd:C00979	[-H(+) ]	146.046	-0.088	0.24656	-0.878	0.000118	-1.316	1.5e-05
cis-Aconitate	cpd:C00417	[-H(+) +1]	174.013	-0.046	0.802802	-0.149	0.318662	0.05	0.703255	(R)-Malate	cpd:C00497	[-H(+) ]	133.014	0.739	0.601183	0.739	0.528658	1.057	0.21125	Itaconate	cpd:C00490	[-H(+) +1]	130.022	-0.004	0.98047	0.24	0.42014	-0.104	0.62789	N-Carbamoyl-L-aspartate	cpd:C00438	[-H(+) +1]	176.039	0	0.99943	0.263	0.021018	0.513	0.004565	O-Acetyl-L-serine	cpd:C00979	[-H(+) +1]	147.048	-0.107	0.02174	-0.68	9e-06	-0.901	0
trans-Cinnamate	cpd:C00423	[-H(+) ]	147.048	-0.419	0.001697	-0.513	0.011668	-0.91	0.000232	(R)-Malate	cpd:C00497	[-H(+) +1]	134.017	0.854	0.54155	0.984	0.397281	1.445	0.060986	L-Cystine	cpd:C00491	[-H(+) +1]	240.017	-0.224	0.015297	-0.073	0.61433	0.968	0.15458	N-Formimino-L-glutamate	cpd:C00439	[-H(+) ]	173.057	0.576	2e-06	0.843	5.8e-05	0.838	2.4e-05	alpha-D-Galactose	cpd:C00984	[-H(+) ]	179.056	-0.106	0.118459	0.405	0.003001	0.1	0.264717
trans-Cinnamate	cpd:C00423	[-H(+) +1]	148.043	-0.423	0.008994	-0.518	0.004013	-0.747	0.000894	ADP-glucose	cpd:C00498	[-H(+) ]	588.075	-0.491	0.370923	-1.024	0.114938	-2.058	0.009021	Shikimate	cpd:C00493	[-H(+) ]	173.046	-0.034	0.8527	-0.094	0.66898	-0.098	0.63906	L-Aspartate 4-semialdehyde	cpd:C00441	[-H(+) ]	116.035	0.077	0.335644	0.242	0.023575	1.139	0	2-Phosphoglycolate	cpd:C00988	[-H(+) +1]	155.977	0.72	0.163608	0.465	0.068443	0.176	0.661373
(S)-Lactaldehyde	cpd:C00424	[-H(+) ]	73.0289	0.112	0.476607	0.201	0.144861	0.579	0.032953	Allantoate	cpd:C00499	[-H(+) ]	175.044	0.987	0.024259	1.182	0.077883	0.248	0.66947	(R)-Malate	cpd:C00497	[-H(+) ]	133.014	0.196	0.17314	-0.261	0.16417	-0.025	0.86593	Sedoheptulose 1,7-bisphosphate	cpd:C00447	[-H(+) ]	368.999	0.995	0.000588	2.014	1e-06	1.907	3e-06	D-Alanyl-D-alanine	cpd:C00993	[-H(+) ]	159.078	0.157	0.376819	0.03	0.953531	-1.466	0.000185
(S)-Lactaldehyde	cpd:C00424	[-H(+) +1]	74.0324	0.105	0.691634	0.496	0.081501	0.734	0.03088	Acrylic acid	cpd:C00511	[-H(+) ]	71.013	0.147	0.325068	0.099	0.642329	0.681	0.012512	(R)-Malate	cpd:C00497	[-H(+) +1]	134.017	-0.146	0.39017	-0.367	0.23151	-0.646	0.017811	Sedoheptulose 1,7-bisphosphate	cpd:C00447	[-H(+) +1]	370.005	-0.112	0.201868	-0.072	0.533888	-0.268	0.007743	O-Phospho-L-serine	cpd:C01005	[-H(+) ]	184.001	-0.733	0.003449	-2.331	7.3e-05	-3.011	4.7e-05
5,6-Dihydrouracil	cpd:C00429	[-H(+) ]	113.035	-0.212	0.128484	-0.441	0.014754	-0.655	0.002576	Acrylic acid	cpd:C00511	[-H(+) +1]	72.0168	0.198	0.691507	0.136	0.794522	0.728	0.11653	ADP-glucose	cpd:C00498	[-H(+) ]	588.075	-8.735	0.028275	-1.901	0.14475	-3.413	0.045032	Nicotinamide D-ribonucleotide	cpd:C00455	[-H(+) ]	333.047	0.27	0.034801	0.015	0.854712	-0.26	0.009307	(3S)-Citramalyl-CoA	cpd:C01011	[-H(+) ]	896.133	-0.703	0.477081	-0.673	0.346573	-0.408	0.525663
5-Aminolevulinate	cpd:C00430	[-H(+) ]	130.05	-0.054	0.780364	0.17	0.602044	-0.178	0.401033	S-Benzoate coenzyme A	cpd:C00512	[-H(+) +1]	871.139	-5.504	0.217154	-1.685	0.401427	-0.675	0.67061	Acrylic acid	cpd:C00511	[-H(+) ]	71.013	-0.066	0.78753	0.08	0.7903	-0.19	0.56945	Nicotinamide D-ribonucleotide	cpd:C00455	[-H(+) +1]	334.056	0.097	0.244667	0.06	0.585056	0.244	0.088634	Hydroxymethylbilane	cpd:C01024	[-H(+) ]	853.279	-0.306	0.066514	-0.45	0.008258	-1.605	2.5e-05
2,5-Dioxopentanoate	cpd:C00433	[-H(+) ]	129.019	0.083	0.454908	0.243	0.014662	0.328	0.006809	CDP-glycerol	cpd:C00513	[-H(+) ]	476.048	0.561	0.450703	0.52	0.49012	-1.706	0.11135	Acrylic acid	cpd:C00511	[-H(+) +1]	72.0168	-0.299	0.1587	-0.322	0.16056	-0.421	0.1065	dCTP	cpd:C00458	[-H(+) ]	465.981	0.139	0.486138	0.097	0.827582	-0.674	0.198854	Hydroxymethylbilane	cpd:C01024	[-H(+) +1]	854.282	0.026	0.886084	-0.254	0.037905	-0.955	0.000174
2,5-Dioxopentanoate	cpd:C00433	[-H(+) +1]	130.022	0.028	0.811354	0.149	0.344131	0.035	0.653037	CDP-glycerol	cpd:C00513	[-H(+) +1]	477.051	0.383	0.383492	0.213	0.578713	-0.722	0.085238	D-Mannonate	cpd:C00514	[-H(+) ]	195.051	-0.646	0.1222	-0.773	0.090195	-1.411	0.021005	dTTP	cpd:C00459	[-H(+) +1]	481.986	-0.778	0.003086	-0.655	0.001085	-1.023	0.000275	S-Formylglutathione	cpd:C01031	[-H(+) +1]	335.072	0.097	0.387996	0.147	0.176962	-0.6	0.004193
N-Acetylornithine	cpd:C00437	[-H(+) ]	173.094	0.305	0.049759	0.364	0.012228	0.239	0.068962	D-Mannonate	cpd:C00514	[-H(+) ]	195.051	-1.037	0.202524	-0.997	0.229261	-1.573	0.096826	D-Mannonate	cpd:C00514	[-H(+) +1]	196.054	-0.83	0.019716	-1.526	0.001945	-0.977	0.022532	Indole	cpd:C00463	[-H(+) ]	116.05	-0.282	0.465188	-0.359	0.364268	-1.323	0.036688	UDP-N-acetylmuramate	cpd:C01050	[-H(+) ]	678.095	0.506	0.030142	-0.018	0.940043	-2.085	0.003062
N-Acetylornithine	cpd:C00437	[-H(+) +1]	174.097	0.179	0.224523	0.288	0.059421	0.104	0.509027	D-Mannonate	cpd:C00514	[-H(+) +1]	196.054	-0.811	0.263287	-0.654	0.384688	-1.351	0.11022	D-Ornithine	cpd:C00515	[-H(+) ]	131.082	-0.002	0.98754	0.387	0.069135	0.613	0.015491	Indole	cpd:C00463	[-H(+) +1]	117.055	-0.331	0.238282	-0.395	0.176306	-1.503	0.005977	UDP-N-acetylmuramate	cpd:C01050	[-H(+) +1]	679.098	0.429	0.043065	-0.058	0.812007	-2.437	0.001825
N-Carbamoyl-L-aspartate	cpd:C00438	[-H(+) +1]	176.039	0.245	0.040713	0.424	0.051562	0.385	0.005583	D-Ornithine	cpd:C00515	[-H(+) ]	131.082	0.216	0.042306	0.124	0.242499	0.176	0.19083	(R)-Pantoate	cpd:C00522	[-H(+) ]	147.066	-0.352	0.12826	-0.013	0.95197	-0.273	0.22025	Cytidine	cpd:C00475	[-H(+) ]	242.08	0.19	0.10032	0.176	0.031662	0.441	0.018469	Uroporphyrinogen III	cpd:C01051	[-H(+) +1]	836.268	-0.023	0.866243	-0.409	0.196857	-1.002	0.0038
N-Formimino-L-glutamate	cpd:C00439	[-H(+) ]	173.057	0.601	0.004237	0.487	0.025603	0.091	0.625757	(R)-Pantoate	cpd:C00522	[-H(+) ]	147.066	-0.264	0.618378	-0.471	0.402534	-1.087	0.12614	Deoxyuridine	cpd:C00526	[-H(+) ]	227.068	0.077	0.7149	-0.223	0.02121	-0.162	0.33719	Tyramine	cpd:C00483	[-H(+) ]	136.072	-0.031	0.902342	0.84	0.004541	-0.362	0.308645	O-Acetyl-L-homoserine	cpd:C01077	[-H(+) ]	160.061	0.233	0.054466	1.179	0.287067	0.305	0.080714
L-Aspartate 4-semialdehyde	cpd:C00441	[-H(+) ]	116.035	0.086	0.550653	0.21	0.317426	-0.018	0.899839	Deoxyuridine	cpd:C00526	[-H(+) ]	227.068	0.165	0.195726	0.262	0.024075	0.002	0.98453	Pyridoxamine	cpd:C00534	[-H(+) ]	167.082	-0.014	0.95152	-0.112	0.59106	0.123	0.38742	Tyramine	cpd:C00483	[-H(+) ]	136.076	0.278	0.366659	0.466	0.101759	-0.779	0.081508	Protoporphyrinogen IX	cpd:C01079	[-H(+) +1]	568.304	0.058	0.496853	-0.569	0.009044	-0.575	5e-05
Sedoheptulose 1,7-bisphosphate	cpd:C00447	[-H(+) ]	368.999	-0.226	0.46974	-0.523	0.173622	-1.524	0.015352	Pyridoxamine	cpd:C00534	[-H(+) ]	167.082	-0.171	0.029728	-0.203	0.027557	-0.295	0.009633	Triphosphate	cpd:C00536	[-H(+) +1]	257.909	-0.449	0.019888	-0.211	0.60223	-0.809	0.006728	Glutarate	cpd:C00489	[-H(+) ]	131.035	0.105	0.297943	0.397	0.00502	0.59	0.000715	D-Fructose 1-phosphate	cpd:C01094	[-H(+) ]	259.023	-0.087	0.307314	-0.689	8.4e-05	-1.969	1e-06
Sedoheptulose 1,7-bisphosphate	cpd:C00447	[-H(+) +1]	370.005	-0.346	0.010499	-0.543	0.001083	-0.554	0.000791	Triphosphate	cpd:C00536	[-H(+) +1]	257.909	0.323	0.075022	0.533	0.000955	0.877	0.000262	Methylglyoxal	cpd:C00546	[-H(+) ]	71.013	-0.072	0.75957	0.485	0.060735	0.234	0.3937	Itaconate	cpd:C00490	[-H(+) ]	129.019	0.462	0.002063	0.697	0.000168	0.987	0.001277	D-Fructose 1-phosphate	cpd:C01094	[-H(+) +1]	260.023	-0.192	0.099013	-0.259	0.004382	-0.609	0.000112
Nicotinamide D-ribonucleotide	cpd:C00455	[-H(+) ]	333.047	0.123	0.308729	-0.031	0.72607	-0.261	0.036131	Cystathionine	cpd:C00542	[-H(+) ]	221.06	0.194	0.260619	0.148	0.128213	-0.03	0.86404	Methylglyoxal	cpd:C00546	[-H(+) +1]	72.0168	-0.02	0.78812	0.316	0.098506	0.171	0.31693	Itaconate	cpd:C00490	[-H(+) +1]	130.022	0.517	0.000247	0.763	4.4e-05	1.03	0.009837	O-Phospho-L-homoserine	cpd:C01102	[-H(+) ]	198.018	-0.256	0.190763	-0.082	0.743915	-0.3	0.278224
Nicotinamide D-ribonucleotide	cpd:C00455	[-H(+) +1]	334.056	-0.122	0.614035	-0.139	0.57006	-0.858	0.02356	Homogentisate	cpd:C00544	[-H(+) ]	167.035	-0.023	0.877803	-0.018	0.917342	0.271	0.11875	meso-Tartaric acid	cpd:C00552	[-H(+) ]	149.009	-0.171	0.1756	-0.321	0.036104	-0.188	0.057732	L-Cystine	cpd:C00491	[-H(+) +1]	240.017	-0.004	0.962129	0.159	0.036616	0.016	0.913007	D-Arabinose 5-phosphate	cpd:C01112	[-H(+) ]	229.012	0.271	0.172748	1.254	0.005016	-0.029	0.894469
dCTP	cpd:C00458	[-H(+) ]	465.981	-0.627	0.036032	-0.484	0.072783	-0.609	0.049416	Homogentisate	cpd:C00544	[-H(+) +1]	168.043	-0.483	0.365528	-0.283	0.555309	-0.005	0.9906	4-Aminobutyraldehyde	cpd:C00555	[-H(+) +1]	87.0637	0.143	0.64675	0.377	0.55373	0.564	0.068525	Raffinose	cpd:C00492	[-H(+) ]	503.162	-0.079	0.245247	0.078	0.396693	0.367	0.063511	D-Arabinose 5-phosphate	cpd:C01112	[-H(+) +1]	230.013	-0.185	0.044618	-0.197	0.113245	-0.534	0.000123
dTTP	cpd:C00459	[-H(+) +1]	481.986	-0.297	0.084204	-0.528	0.011177	-0.484	0.059583	Methylglyoxal	cpd:C00546	[-H(+) ]	71.013	0.816	0.074529	1.187	0.016249	1.202	0.003277	D-Tagaturonate	cpd:C00558	[-H(+) ]	193.036	-0.584	0.099627	-0.927	0.030057	-0.945	0.029347	Shikimate	cpd:C00493	[-H(+) ]	173.046	-0.064	0.333868	0.233	0.00805	0.46	0.033704	O-Succinyl-L-homoserine	cpd:C01118	[-H(+) ]	218.067	0.027	0.616619	0.103	0.714723	-0.395	0.002603
Indole	cpd:C00463	[-H(+) ]	116.05	-0.21	0.012487	-0.279	0.01241	-0.503	0.000262	Methylglyoxal	cpd:C00546	[-H(+) +1]	72.0168	1.128	0.159906	0.654	0.236025	1.158	0.043137	Deoxyadenosine	cpd:C00559	[-H(+) ]	250.094	-0.163	0.60083	-0.391	0.1611	-0.301	0.18467	(R)-Malate	cpd:C00497	[-H(+) ]	133.014	0.408	0.001985	0.923	0.007199	0.606	0.004798	4-Hydroxy-2-oxoglutarate	cpd:C01127	[-H(+) ]	161.009	-0.082	0.462529	0.298	0.039344	0.493	0.006724
Indole	cpd:C00463	[-H(+) +1]	117.055	-0.248	0.203436	-0.414	0.058067	-0.615	0.012675	meso-Tartaric acid	cpd:C00552	[-H(+) ]	149.009	0.726	0.001618	0.769	0.000397	0.797	0.008282	Mandelonitrile	cpd:C00561	[-H(+) +1]	133.05	-0.221	0.27302	-0.357	0.19824	-0.41	0.079158	(R)-Malate	cpd:C00497	[-H(+) +1]	134.017	0.288	0.089325	0.973	0.015619	0.859	0.001018	N-Acetyl-D-galactosamine	cpd:C01132	[-H(+) ]	220.082	-0.005	0.9588	0.071	0.561242	-0.206	0.137598
Cytidine	cpd:C00475	[-H(+) ]	242.08	-0.648	0.002813	-0.73	0.004052	-0.819	0.001166	4-Aminobutyraldehyde	cpd:C00555	[-H(+) +1]	87.0637	0.271	0.465931	0.492	0.221423	0.666	0.041576	4-Aminobenzoate	cpd:C00568	[-H(+) ]	136.041	-0.174	0.35714	-0.307	0.134	-0.196	0.42943	ADP-glucose	cpd:C00498	[-H(+) ]	588.075	-0.699	0.02468	-0.803	0.006801	-0.8	0.117624	Pantetheine 4'-phosphate	cpd:C01134	[-H(+) +1]	358.091	0.019	0.634973	0.033	0.570525	-0.279	0.000327
Tyramine	cpd:C00483	[-H(+) ]	136.072	0.292	0.225303	0.193	0.288913	0.114	0.58507	Deoxyadenosine	cpd:C00559	[-H(+) ]	250.094	-0.02	0.781239	-0.13	0.066067	-0.293	0.046456	D-Glyceraldehyde	cpd:C00577	[-H(+) ]	89.0238	-0.15	0.69298	0.242	0.49978	0.354	0.28571	Allantoate	cpd:C00499	[-H(+) ]	175.044	0.291	0.173733	0.46	0.023655	0.835	0.008795	D-Ribose 1,5-bisphosphate	cpd:C01151	[-H(+) ]	308.982	0.172	0.048486	-0.467	0.001062	-0.771	0.002442
Tyramine	cpd:C00483	[-H(+) ]	136.076	0.065	0.694968	0.03	0.841563	-0.166	0.329384	4-Aminobenzoate	cpd:C00568	[-H(+) ]	136.041	-0.192	0.246173	0.033	0.84345	-0.157	0.4425	D-Glyceraldehyde	cpd:C00577	[-H(+) +1]	90.0273	-0.299	0.44415	0.336	0.46241	0.127	0.79228	L-Rhamnose	cpd:C00507	[-H(+) ]	163.061	0.317	0.00071	0.693	0.00012	0.74	5.1e-05	Hydroxyproline	cpd:C01157	[-H(+) ]	130.05	0.178	0.252068	0.559	0.282327	0.695	0.011602
Glutarate	cpd:C00489	[-H(+) ]	131.035	-0.005	0.939415	0.095	0.183606	0.112	0.073573	D-Glyceraldehyde	cpd:C00577	[-H(+) ]	89.0238	-0.342	0.482641	-0.157	0.7448	-0.443	0.41539	Dihydrolipoamide	cpd:C00579	[-H(+) +1]	207.066	-0.141	0.54417	-0.163	0.47049	-0.003	0.98822	L-Ribulose	cpd:C00508	[-H(+) ]	149.045	0.478	8.9e-05	0.889	3e-06	1.09	0.00015	L-Glutamate 5-semialdehyde	cpd:C01165	[-H(+) ]	130.05	0.178	0.252068	0.559	0.282327	0.695	0.011602
Itaconate	cpd:C00490	[-H(+) ]	129.019	0.083	0.454908	0.243	0.014662	0.328	0.006809	D-Glyceraldehyde	cpd:C00577	[-H(+) +1]	90.0273	0.441	0.213892	0.393	0.273883	0.067	0.8979	Dimethyl sulfide	cpd:C00580	[-H(+) ]	61.0078	-0.405	0.42213	0.034	0.94156	0.382	0.42656	L-Ribulose	cpd:C00508	[-H(+) +1]	150.048	0.308	0.004795	0.455	0.000467	0.791	1.9e-05	beta-D-Glucose 6-phosphate	cpd:C01172	[-H(+) ]	259.023	-0.087	0.307314	-0.689	8.4e-05	-1.969	1e-06
Itaconate	cpd:C00490	[-H(+) +1]	130.022	0.028	0.811354	0.149	0.344131	0.035	0.653037	Dihydrolipoamide	cpd:C00579	[-H(+) +1]	207.066	-0.197	0.514285	-0.233	0.461168	0.13	0.63017	Dimethyl sulfide	cpd:C00580	[-H(+) +1]	62.0121	-0.137	0.66378	-0.138	0.78513	0.151	0.60191	Acrylic acid	cpd:C00511	[-H(+) ]	71.013	0.245	0.098342	0.717	0.00637	0.088	0.691981	beta-D-Glucose 6-phosphate	cpd:C01172	[-H(+) +1]	260.023	-0.192	0.099013	-0.259	0.004382	-0.609	0.000112
L-Cystine	cpd:C00491	[-H(+) +1]	240.017	0.034	0.770791	0.104	0.288055	0.082	0.456127	3-Sulfino-L-alanine	cpd:C00606	[-H(+) ]	152.002	0.217	0.280502	0.579	0.051373	0.482	0.001089	3-Sulfino-L-alanine	cpd:C00606	[-H(+) ]	152.002	-0.335	0.21752	-0.214	0.33449	-0.072	0.73013	Acrylic acid	cpd:C00511	[-H(+) +1]	72.0168	-0.052	0.924411	0.923	0.070473	-0.828	0.19499	Inositol 1-phosphate	cpd:C01177	[-H(+) ]	259.023	-0.087	0.307314	-0.689	8.4e-05	-1.969	1e-06
Raffinose	cpd:C00492	[-H(+) ]	503.162	-0.008	0.888225	0.08	0.214726	0.027	0.403242	alpha-D-Ribose 1-phosphate	cpd:C00620	[-H(+) ]	229.012	-0.021	0.974137	0.076	0.935297	-0.832	0.21909	UDP-D-galacturonate	cpd:C00617	[-H(+) ]	579.027	-1.018	0.004537	-1.732	0.00097	-0.717	0.02412	S-Benzoate coenzyme A	cpd:C00512	[-H(+) +1]	871.139	0.271	0.811205	-4.468	0.089587	-0.595	0.605771	Inositol 1-phosphate	cpd:C01177	[-H(+) +1]	260.023	-0.192	0.099013	-0.259	0.004382	-0.609	0.000112
Shikimate	cpd:C00493	[-H(+) ]	173.046	-0.087	0.274581	-0.096	0.231486	-0.017	0.857503	alpha-D-Ribose 1-phosphate	cpd:C00620	[-H(+) +1]	230.013	-0.141	0.25678	-0.209	0.091659	-0.405	0.031276	UDP-D-galacturonate	cpd:C00617	[-H(+) +1]	580.03	-0.825	0.074001	-5.395	0.000536	-3.492	0.000869	D-Mannonate	cpd:C00514	[-H(+) ]	195.051	0.03	0.898525	0.3	0.141712	0.923	0.003198	3-(4-Hydroxyphenyl)pyruvate	cpd:C01179	[-H(+) ]	179.035	0.34	0.732984	-0.109	0.836458	0.47	0.194615
(R)-Malate	cpd:C00497	[-H(+) ]	133.014	0.594	0.087199	0.681	0.162113	0.827	0.061882	N-Acetyl-L-glutamate	cpd:C00624	[-H(+) ]	188.056	1.001	0.001761	0.894	0.002007	0.591	0.010616	alpha-D-Ribose 1-phosphate	cpd:C00620	[-H(+) ]	229.012	-0.379	0.22748	-0.821	0.041241	-0.816	0.035971	D-Mannonate	cpd:C00514	[-H(+) +1]	196.054	-0.002	0.99177	0.381	0.065947	1.177	0.00143	4-Methylthio-2-oxobutanoic acid	cpd:C01180	[-H(+) +1]	148.014	-0.691	0.131687	-0.101	0.739988	0.874	0.056398
(R)-Malate	cpd:C00497	[-H(+) +1]	134.017	0.629	0.059395	0.606	0.154323	1.321	0.021278	N-Acetyl-L-glutamate	cpd:C00624	[-H(+) +1]	189.06	1.142	0.000117	1.13	0.000202	0.949	0.000264	alpha-D-Ribose 1-phosphate	cpd:C00620	[-H(+) +1]	230.013	-0.261	0.27525	-0.656	0.056193	-1.078	0.00818	D-Ornithine	cpd:C00515	[-H(+) ]	131.082	0.157	0.06628	0.144	0.031492	0.614	0.002841	Nicotinate D-ribonucleotide	cpd:C01185	[-H(+) ]	335.041	-0.144	0.242902	-0.122	0.257419	-0.571	0.000276
ADP-glucose	cpd:C00498	[-H(+) ]	588.075	-0.449	0.27079	-0.579	0.132616	-1.243	0.050735	2,5-Dihydroxybenzoate	cpd:C00628	[-H(+) ]	153.02	-0.75	0.064967	-0.358	0.345324	0.14	0.86275	N-Acetyl-L-glutamate	cpd:C00624	[-H(+) ]	188.056	-0.154	0.65144	0.965	0.006196	1.416	0.004409	(R)-Pantoate	cpd:C00522	[-H(+) ]	147.066	-0.09	0.345205	-0.112	0.24357	0.2	0.100733	Nicotinate D-ribonucleotide	cpd:C01185	[-H(+) +1]	336.043	-0.066	0.501483	-0.136	0.109567	-0.396	0.008489
Allantoate	cpd:C00499	[-H(+) ]	175.044	0.142	0.623324	0.386	0.426011	0.006	0.984357	2-Methylpropanoyl-CoA	cpd:C00630	[-H(+) ]	836.15	-4.179	0.001768	-1.172	0.061966	-0.374	0.51052	N-Acetyl-L-glutamate	cpd:C00624	[-H(+) +1]	189.06	-0.202	0.3899	0.45	0.022802	1.052	0.004041	Deoxyuridine	cpd:C00526	[-H(+) ]	227.068	0.187	0.007111	0.286	0.002898	0.093	0.258868	3-Deoxy-D-manno-octulosonate	cpd:C01187	[-H(+) ]	237.062	0.015	0.843337	0.316	0.043731	0.403	0.008032
L-Rhamnose	cpd:C00507	[-H(+) ]	163.061	0.134	0.284463	0.388	0.010977	0.454	0.0006	2-Phospho-D-glycerate	cpd:C00631	[-H(+) ]	184.986	0.939	0.140432	0.711	0.17265	-0.347	0.58798	2-Phospho-D-glycerate	cpd:C00631	[-H(+) ]	184.986	-0.441	0.30006	-0.454	0.28316	-0.613	0.18459	Hydroquinone	cpd:C00530	[-H(+) ]	109.03	0.164	0.629973	-0.06	0.853919	-0.247	0.513922	Phytic acid	cpd:C01204	[-H(+) ]	658.853	0.478	0.097979	-0.041	0.865506	-1.024	0.034143
Acrylic acid	cpd:C00511	[-H(+) ]	71.013	0.499	0.046751	0.629	0.001097	0.402	0.130591	2-Phospho-D-glycerate	cpd:C00631	[-H(+) +1]	185.992	1.266	0.001143	1.339	0.000174	1.174	0.001216	2-Phospho-D-glycerate	cpd:C00631	[-H(+) +1]	185.992	1.092	0.092596	1.965	0.00012	2.032	0.001235	Hydroquinone	cpd:C00530	[-H(+) +1]	110.033	0.019	0.931968	0.45	0.058444	-0.092	0.723157	UDP-N-acetylmuramoyl-L-alanine	cpd:C01212	[-H(+) ]	749.132	0.01	0.968565	0.713	0.051209	0.327	0.204915
Acrylic acid	cpd:C00511	[-H(+) +1]	72.0168	0.851	0.22422	0.643	0.149161	0.505	0.335556	3-Hydroxyanthranilate	cpd:C00632	[-H(+) ]	152.035	0.139	0.598255	0.331	0.219124	0.769	0.026694	3-Hydroxyanthranilate	cpd:C00632	[-H(+) ]	152.035	-0.073	0.54848	-0.041	0.88867	-0.185	0.15207	Pyridoxamine	cpd:C00534	[-H(+) ]	167.082	-0.054	0.252767	-0.166	0.01378	-0.375	0.002245	UDP-N-acetylmuramoyl-L-alanine	cpd:C01212	[-H(+) +1]	750.135	0.309	0.176673	0.414	0.12601	-0.519	0.045291
S-Benzoate coenzyme A	cpd:C00512	[-H(+) +1]	871.139	-0.63	0.285324	-1.212	0.165931	-0.568	0.38132	D-Mannose 1-phosphate	cpd:C00636	[-H(+) ]	259.023	-0.605	0.252706	-0.871	0.113213	-1.404	0.035967	D-Mannose 1-phosphate	cpd:C00636	[-H(+) ]	259.023	-0.445	0.26289	-0.57	0.17944	-0.617	0.16095	Triphosphate	cpd:C00536	[-H(+) +1]	257.909	0.055	0.754082	0.236	0.092544	0.522	0.023365	5,6,7,8-Tetrahydromethanopterin	cpd:C01217	[-H(+) ]	775.26	-0.097	0.315773	-0.473	0.052466	-0.784	5e-05
D-Mannonate	cpd:C00514	[-H(+) ]	195.051	0.459	0.028861	0.996	0.072524	0.718	0.06157	D-Mannose 1-phosphate	cpd:C00636	[-H(+) +1]	260.023	-0.021	0.887493	-0.331	0.093128	-0.618	0.004962	D-Mannose 1-phosphate	cpd:C00636	[-H(+) +1]	260.023	-0.205	0.31459	-0.202	0.43608	-0.142	0.52892	Cystathionine	cpd:C00542	[-H(+) ]	221.06	0.362	0.008667	0.485	0.006305	0.139	0.120718	sn-Glycero-3-phosphoethanolamine	cpd:C01233	[-H(+) ]	214.048	-0.118	0.027249	-0.567	0.000143	-0.689	2.2e-05
D-Mannonate	cpd:C00514	[-H(+) +1]	196.054	0.368	0.066952	1.041	0.087678	0.903	0.040731	Indole-3-acetaldehyde	cpd:C00637	[-H(+) ]	158.06	-0.267	0.159082	-0.446	0.043992	-0.098	0.56456	Indole-3-acetaldehyde	cpd:C00637	[-H(+) ]	158.06	-0.01	0.90814	0.023	0.81931	0.036	0.76727	Homogentisate	cpd:C00544	[-H(+) ]	167.035	0.003	0.980434	0.426	0.005253	-0.291	0.071124	D-Glucono-1,5-lactone 6-phosphate	cpd:C01236	[-H(+) +1]	258.006	-0.17	0.219512	-0.219	0.123033	-0.358	0.025768
D-Ornithine	cpd:C00515	[-H(+) ]	131.082	-0.059	0.714308	0.048	0.783024	-0.064	0.669905	Indole-3-acetaldehyde	cpd:C00637	[-H(+) +1]	159.066	-0.259	0.342367	-0.255	0.344156	-0.556	0.094782	Indole-3-acetaldehyde	cpd:C00637	[-H(+) +1]	159.066	-0.236	0.31689	-0.293	0.23979	-0.303	0.26678	Homogentisate	cpd:C00544	[-H(+) +1]	168.043	0.094	0.545606	0.203	0.27614	-0.554	0.041228	N-Acetyl-L-glutamate 5-semialdehyde	cpd:C01250	[-H(+) ]	172.061	0.062	0.406154	0.329	0.006165	0.219	0.032909
(R)-Pantoate	cpd:C00522	[-H(+) ]	147.066	-0.303	0.208653	-0.254	0.304724	-0.376	0.135269	N-Acetyl-D-mannosamine	cpd:C00645	[-H(+) ]	220.082	0.321	0.037268	0.391	0.001812	0.259	0.043303	Xanthosine 5'-phosphate	cpd:C00655	[-H(+) ]	363.035	0.185	0.17781	0.235	0.14833	0.686	0.017397	Methylglyoxal	cpd:C00546	[-H(+) ]	71.013	0.03	0.853081	0.701	0.000448	0.709	0.004032	(R)-2-Hydroxybutane-1,2,4-tricarboxylate	cpd:C01251	[-H(+) ]	205.036	-0.086	0.089809	0.374	5e-06	0.552	0.000102
Deoxyuridine	cpd:C00526	[-H(+) ]	227.068	0.136	0.099125	0.135	0.041019	0.152	0.132403	Xanthosine 5'-phosphate	cpd:C00655	[-H(+) ]	363.035	0.207	0.769051	-0.06	0.922838	-1.542	0.057588	Xanthosine 5'-phosphate	cpd:C00655	[-H(+) +1]	364.038	-0.032	0.89009	-0.194	0.24277	-0.126	0.597	Methylglyoxal	cpd:C00546	[-H(+) +1]	72.0168	-0.081	0.8921	1.109	0.019813	1.293	0.2996	(R)-2-Hydroxybutane-1,2,4-tricarboxylate	cpd:C01251	[-H(+) +1]	206.039	-0.108	0.390596	0.28	0.010176	0.351	0.028487
Hydroquinone	cpd:C00530	[-H(+) ]	109.03	-0.032	0.902013	-0.229	0.443542	-0.203	0.500998	Xanthosine 5'-phosphate	cpd:C00655	[-H(+) +1]	364.038	-0.437	0.132793	-0.468	0.169345	-1.096	0.009866	LL-2,6-Diaminoheptanedioate	cpd:C00666	[-H(+) ]	189.088	-0.465	0.11782	-1.238	0.006224	-1.722	0.00236	L-Noradrenaline	cpd:C00547	[-H(+) ]	168.066	0.082	0.076206	0.15	0.09469	0.186	0.155863	5-Amino-6-(5'-phosphoribosylamino)uracil	cpd:C01268	[-H(+) ]	353.049	-0.142	0.270954	-0.123	0.113961	-0.247	0.02932
Hydroquinone	cpd:C00530	[-H(+) +1]	110.033	0.313	0.238504	0.761	0.001725	0.139	0.503258	LL-2,6-Diaminoheptanedioate	cpd:C00666	[-H(+) ]	189.088	0.559	0.072665	0.778	0.012099	0.715	0.028751	alpha-D-Glucose 6-phosphate	cpd:C00668	[-H(+) ]	259.023	-0.445	0.26289	-0.57	0.17944	-0.617	0.16095	meso-Tartaric acid	cpd:C00552	[-H(+) ]	149.009	0.078	0.491586	0.241	0.030066	0.791	0.002003	5-Amino-6-(5'-phosphoribosylamino)uracil	cpd:C01268	[-H(+) +1]	354.052	-0.156	0.235398	-0.223	0.17709	-0.666	0.007361
Pyridoxamine	cpd:C00534	[-H(+) ]	167.082	-0.065	0.172008	-0.097	0.109646	-0.111	0.032243	alpha-D-Glucose 6-phosphate	cpd:C00668	[-H(+) ]	259.023	-0.605	0.252706	-0.871	0.113213	-1.404	0.035967	alpha-D-Glucose 6-phosphate	cpd:C00668	[-H(+) +1]	260.023	-0.205	0.31459	-0.202	0.43608	-0.142	0.52892	4-Aminobutyraldehyde	cpd:C00555	[-H(+) +1]	87.0637	-0.164	0.59194	-0.157	0.554986	0.278	0.595464	1-(2-Carboxyphenylamino)-1-deoxy-D-ribulose 5-phosphate	cpd:C01302	[-H(+) +1]	349.057	-0.087	0.355473	-0.129	0.347752	-0.296	0.00298
Triphosphate	cpd:C00536	[-H(+) +1]	257.909	-0.158	0.01272	-0.03	0.609779	0	0.996871	alpha-D-Glucose 6-phosphate	cpd:C00668	[-H(+) +1]	260.023	-0.021	0.887493	-0.331	0.093128	-0.618	0.004962	gamma-L-Glutamyl-L-cysteine	cpd:C00669	[-H(+) ]	249.055	-0.027	0.82358	-0.015	0.91588	0.017	0.88215	D-Tagaturonate	cpd:C00558	[-H(+) ]	193.036	0.003	0.958228	0.162	0.057781	0.549	8.2e-05	dITP	cpd:C01345	[-H(+) ]	490.978	-0.151	0.326842	-0.07	0.716811	0.069	0.708252
Homogentisate	cpd:C00544	[-H(+) ]	167.035	0.084	0.491927	0.151	0.306598	-0.057	0.723516	gamma-L-Glutamyl-L-cysteine	cpd:C00669	[-H(+) ]	249.055	0.212	0.459669	0.099	0.741437	-0.506	0.1533	(S)-3-Methyl-2-oxopentanoic acid	cpd:C00671	[-H(+) ]	129.055	-0.23	0.39082	-0.402	0.038313	-0.119	0.57378	Deoxyadenosine	cpd:C00559	[-H(+) ]	250.094	0.148	0.08134	0.048	0.335343	-0.085	0.185071	dITP	cpd:C01345	[-H(+) +1]	491.977	0.074	0.665522	-0.14	0.513341	-0.186	0.29333
Homogentisate	cpd:C00544	[-H(+) +1]	168.043	-0.644	0.02992	-0.486	0.082733	-0.798	0.017453	(S)-3-Methyl-2-oxopentanoic acid	cpd:C00671	[-H(+) ]	129.055	-0.384	0.034271	-0.23	0.26321	0.084	0.56398	2-Deoxy-D-ribose 1-phosphate	cpd:C00672	[-H(+) ]	213.018	-0.376	0.14354	-0.404	0.11212	-0.696	0.018525	Mandelonitrile	cpd:C00561	[-H(+) +1]	133.05	-0.144	0.708777	-0.015	0.965367	-1.198	0.052441	dUDP	cpd:C01346	[-H(+) +1]	388.002	0.403	0.016822	0.296	0.143038	-0.104	0.459049
Methylglyoxal	cpd:C00546	[-H(+) ]	71.013	0.028	0.921038	0.207	0.682999	0.309	0.366081	2-Deoxy-D-ribose 1-phosphate	cpd:C00672	[-H(+) ]	213.018	0.201	0.692247	0.418	0.393821	-0.093	0.85112	2-Deoxy-D-ribose 1-phosphate	cpd:C00672	[-H(+) +1]	214.021	0.254	0.08484	0.524	0.021584	0.902	0.000692	4-Aminobenzoate	cpd:C00568	[-H(+) ]	136.041	0.025	0.732885	0.343	0.006008	-0.259	0.035904	Carbonic acid	cpd:C01353	[-H(+) ]	60.9971	0.223	0.55961	1.23	0.00692	2.075	0.037801
Methylglyoxal	cpd:C00546	[-H(+) +1]	72.0168	0.492	0.077182	0.665	0.15584	0.256	0.661468	2-Deoxy-D-ribose 1-phosphate	cpd:C00672	[-H(+) +1]	214.021	0.175	0.420946	0.478	0.085123	0.049	0.86664	2-Deoxy-D-ribose 5-phosphate	cpd:C00673	[-H(+) ]	213.018	-0.376	0.14354	-0.404	0.11212	-0.696	0.018525	3',5'-Cyclic AMP	cpd:C00575	[-H(+) ]	328.045	-0.139	0.482942	-0.271	0.185961	-0.648	0.014494	Carbonic acid	cpd:C01353	[-H(+) +1]	61.9929	0.451	0.082556	0.499	0.365043	1.677	0.153063
L-Noradrenaline	cpd:C00547	[-H(+) ]	168.066	0.003	0.972497	0.101	0.125028	0.105	0.18612	2-Deoxy-D-ribose 5-phosphate	cpd:C00673	[-H(+) ]	213.018	0.201	0.692247	0.418	0.393821	-0.093	0.85112	2-Deoxy-D-ribose 5-phosphate	cpd:C00673	[-H(+) +1]	214.021	0.254	0.08484	0.524	0.021584	0.902	0.000692	3',5'-Cyclic AMP	cpd:C00575	[-H(+) +1]	329.048	-0.093	0.527772	-0.186	0.179339	-0.361	0.025505	Carbonic acid	cpd:C01353	[-H(+) +1]	61.9958	0.451	0.099633	0.5	0.345355	1.638	0.160957
meso-Tartaric acid	cpd:C00552	[-H(+) ]	149.009	0.133	0.337821	0.065	0.422742	0.216	0.015437	2-Deoxy-D-ribose 5-phosphate	cpd:C00673	[-H(+) +1]	214.021	0.175	0.420946	0.478	0.085123	0.049	0.86664	5-Dehydro-4-deoxy-D-glucarate	cpd:C00679	[-H(+) ]	191.02	-0.297	0.42202	-0.662	0.17012	-0.945	0.10692	D-Glyceraldehyde	cpd:C00577	[-H(+) ]	89.0238	-0.273	0.027971	-0.375	0.01403	-0.839	2.3e-05	Cys-Gly	cpd:C01419	[-H(+) +1]	178.037	-0.064	0.697224	1.941	0.18457	2.211	0.068311
4-Aminobutyraldehyde	cpd:C00555	[-H(+) +1]	87.0637	-0.311	0.247208	-0.057	0.783234	-0.166	0.471062	5-Dehydro-4-deoxy-D-glucarate	cpd:C00679	[-H(+) ]	191.02	0.972	0.032766	1.025	0.009031	0.395	0.033341	5-Dehydro-4-deoxy-D-glucarate	cpd:C00679	[-H(+) +1]	192.023	-0.303	0.019883	-0.749	0.000309	-0.777	0.000226	D-Glyceraldehyde	cpd:C00577	[-H(+) +1]	90.0273	-0.002	0.991841	-0.037	0.865951	0.062	0.850946	Queuine	cpd:C01449	[-H(+) ]	276.106	0.024	0.718783	-0.033	0.578496	-0.458	0.000281
D-Tagaturonate	cpd:C00558	[-H(+) ]	193.036	0.082	0.328333	0.194	0.066429	0.313	0.004992	5-Dehydro-4-deoxy-D-glucarate	cpd:C00679	[-H(+) +1]	192.023	1.261	0.006765	1.377	0.000339	1.081	0.000618	meso-2,6-Diaminoheptanedioate	cpd:C00680	[-H(+) ]	189.088	-0.465	0.11782	-1.238	0.006224	-1.722	0.00236	Dihydrolipoamide	cpd:C00579	[-H(+) +1]	207.066	-0.106	0.266473	0.08	0.481963	0.243	0.021845	Hydrogen selenide	cpd:C01528	[-H(+) ]	80.9279	-1.506	0.548126	-8.847	0.355918	2.52	0.015081
Deoxyadenosine	cpd:C00559	[-H(+) ]	250.094	0.007	0.913832	0.016	0.703813	-0.048	0.290406	meso-2,6-Diaminoheptanedioate	cpd:C00680	[-H(+) ]	189.088	0.559	0.072665	0.778	0.012099	0.715	0.028751	2-Hydroxymuconate semialdehyde	cpd:C00682	[-H(+) ]	141.02	-0.072	0.55985	0.088	0.66861	0.232	0.1919	Propane-1,2-diol	cpd:C00583	[-H(+) +1]	76.0487	-1.345	0.133711	-0.008	0.988317	1.221	0.274052	Xanthosine	cpd:C01762	[-H(+) ]	283.068	-0.441	0.125068	3.057	0.177925	4.855	0.00027
Mandelonitrile	cpd:C00561	[-H(+) +1]	133.05	-0.384	0.145386	-0.488	0.046834	-0.62	0.022031	2-Hydroxymuconate semialdehyde	cpd:C00682	[-H(+) ]	141.02	-0.192	0.611463	-0.178	0.63829	0.064	0.85456	2-Hydroxymuconate semialdehyde	cpd:C00682	[-H(+) +1]	142.024	-0.276	0.031646	-0.027	0.77811	0.206	0.18126	Propane-1,2-diol	cpd:C00583	[-H(+) +1]	76.0526	-1.169	0.194583	0.035	0.957002	1.162	0.301557	Xanthosine	cpd:C01762	[-H(+) +1]	284.072	0.184	0.368187	1.091	0.142254	2.149	0.000625
4-Aminobenzoate	cpd:C00568	[-H(+) ]	136.041	0.079	0.48288	0.208	0.02326	0.093	0.364897	2-Hydroxymuconate semialdehyde	cpd:C00682	[-H(+) +1]	142.024	0.379	0.05446	0.664	0.020446	0.966	0.049568	(S)-Methylmalonyl-CoA	cpd:C00683	[-H(+) ]	866.123	-1.175	0.09045	-3.175	0.010023	-5.34	0.005599	Phenylacetaldehyde	cpd:C00601	[-H(+) ]	119.05	-0.137	0.605845	0.078	0.750185	-0.593	0.095	epsilon-Caprolactone	cpd:C01880	[-H(+) ]	113.06	-0.088	0.034392	-0.491	6e-06	-0.844	4e-06
3',5'-Cyclic AMP	cpd:C00575	[-H(+) ]	328.045	-0.366	0.005942	-0.256	0.019973	-0.133	0.025744	(S)-Methylmalonyl-CoA	cpd:C00683	[-H(+) ]	866.123	-4.01	0.080346	-3.208	0.097601	-0.096	0.93993	alpha,alpha'-Trehalose 6-phosphate	cpd:C00689	[-H(+) ]	421.076	1.379	0.000185	2.224	2.8e-05	2.054	5e-06	Phenylacetaldehyde	cpd:C00601	[-H(+) +1]	120.053	0.275	0.36442	0.573	0.235844	-0.857	0.077937	Dethiobiotin	cpd:C01909	[-H(+) ]	213.125	-0.483	0.131365	-0.542	0.002412	-0.296	0.003462
3',5'-Cyclic AMP	cpd:C00575	[-H(+) +1]	329.048	-0.216	0.01928	-0.146	0.124383	-0.111	0.229108	UDP-N-acetylmuramoyl-L-alanyl-D-glutamate	cpd:C00692	[-H(+) ]	878.174	1.573	0.027962	0.397	0.409932	-0.342	0.44726	alpha,alpha'-Trehalose 6-phosphate	cpd:C00689	[-H(+) +1]	422.081	1.852	0.002155	2.576	0.001738	1.711	0.000415	3-Sulfino-L-alanine	cpd:C00606	[-H(+) ]	152.002	-0.025	0.926355	0.28	0.155932	0.544	0.05112	Dethiobiotin	cpd:C01909	[-H(+) +1]	214.128	-0.547	0.070915	-0.533	0.006183	-0.351	0.000415
D-Glyceraldehyde	cpd:C00577	[-H(+) ]	89.0238	-0.691	8.1e-05	-0.897	2.8e-05	-1.276	6e-06	UDP-N-acetylmuramoyl-L-alanyl-D-glutamate	cpd:C00692	[-H(+) +1]	879.177	1.055	0.082677	-0.106	0.842371	-0.854	0.25728	UDP-N-acetylmuramoyl-L-alanyl-D-glutamate	cpd:C00692	[-H(+) ]	878.174	-0.663	0.064566	-0.442	0.28284	-0.16	0.71683	UDP-D-galacturonate	cpd:C00617	[-H(+) ]	579.027	0.215	0.206854	0.126	0.501707	-0.078	0.643372	Thiocysteine	cpd:C01962	[-H(+) +1]	152.986	0.032	0.68694	0.048	0.730763	0.291	0.044104
D-Glyceraldehyde	cpd:C00577	[-H(+) +1]	90.0273	-0.537	0.001521	-0.724	7.1e-05	-1.11	0.000116	Cholic acid	cpd:C00695	[-H(+) ]	407.28	-0.564	0.053236	-0.259	0.310868	-0.461	0.14705	UDP-N-acetylmuramoyl-L-alanyl-D-glutamate	cpd:C00692	[-H(+) +1]	879.177	-0.154	0.62004	0.227	0.3895	0.124	0.70154	UDP-D-galacturonate	cpd:C00617	[-H(+) +1]	580.03	0.128	0.709346	-0.746	0.110819	-1.44	0.011689	Phylloquinone	cpd:C02059	[-H(+) +1]	450.342	1.956	0.134877	0.77	0.418202	1.59	0.271393
Dihydrolipoamide	cpd:C00579	[-H(+) +1]	207.066	0.065	0.180653	0.116	0.272447	0.191	0.300955	Cholic acid	cpd:C00695	[-H(+) +1]	408.284	-0.27	0.031094	0.273	0.058244	0.124	0.82204	XTP	cpd:C00700	[-H(+) ]	522.968	0.062	0.5636	0.199	0.068734	0.232	0.081666	3-Dehydro-L-gulonate	cpd:C00618	[-H(+) ]	193.036	0.003	0.958228	0.162	0.057781	0.549	8.2e-05	dTDP-galactose	cpd:C02097	[-H(+) ]	563.07	0.407	0.011266	0.219	0.628589	0.051	0.712499
3-Hydroxybenzoate	cpd:C00587	[-H(+) ]	137.023	-0.327	0.553688	-0.137	0.757931	0.341	0.466564	XTP	cpd:C00700	[-H(+) ]	522.968	-0.255	0.45169	-0.125	0.728857	-0.204	0.4299	Betaine	cpd:C00719	[-H(+) ]	116.071	-0.134	0.52484	-0.065	0.8104	-0.006	0.98196	alpha-D-Ribose 1-phosphate	cpd:C00620	[-H(+) ]	229.012	-0.072	0.655075	-0.636	0.003882	-0.267	0.145278	Leukotriene C4	cpd:C02166	[-H(+) ]	624.3	-0.06	0.349936	-0.336	0.034554	-0.239	0.002459
3-Hydroxybenzoate	cpd:C00587	[-H(+) ]	137.027	-0.022	0.585648	0.031	0.637693	0.071	0.387612	Betaine	cpd:C00719	[-H(+) ]	116.071	-1.03	0.027109	-1.306	0.014032	-1.316	0.013874	D-Lysine	cpd:C00739	[-H(+) ]	145.098	-0.065	0.76503	0.425	0.16433	0.681	0.013167	alpha-D-Ribose 1-phosphate	cpd:C00620	[-H(+) +1]	230.013	-0.089	0.009559	-0.209	0.000254	-0.31	0.011497	2-Maleylacetate	cpd:C02222	[-H(+) ]	157.014	-0.137	0.376575	0.019	0.857996	0.535	0.011741
3-Hydroxybenzoate	cpd:C00587	[-H(+) +1]	138.028	0.038	0.365917	0.162	0.046084	0.318	0.129718	D-Lysine	cpd:C00739	[-H(+) ]	145.098	-0.377	0.012894	-0.613	0.001707	-0.654	0.001062	Diacetyl	cpd:C00741	[-H(+) ]	85.0289	0.228	0.65327	0.196	0.56358	0.14	0.59789	N-Acetyl-L-glutamate	cpd:C00624	[-H(+) ]	188.056	0.611	3.1e-05	0.729	1e-05	0.814	0.002645	2-Maleylacetate	cpd:C02222	[-H(+) +1]	158.018	-0.454	0.216756	-0.718	0.072545	-0.986	0.203186
Choline phosphate	cpd:C00588	[-H(+) ]	183.066	-0.215	0.077871	-0.279	0.030575	-0.249	0.057423	Diacetyl	cpd:C00741	[-H(+) ]	85.0289	0.513	0.089712	0.345	0.13631	0.181	0.41164	D-Proline	cpd:C00763	[-H(+) ]	114.057	-0.959	0.018516	-0.628	0.071666	0.482	0.13153	N-Acetyl-L-glutamate	cpd:C00624	[-H(+) +1]	189.06	0.707	7e-06	0.907	1.7e-05	1.04	6.6e-05	2-Methylmaleate	cpd:C02226	[-H(+) ]	129.019	0.07	0.728716	-0.209	0.296472	-0.473	0.052272
Choline phosphate	cpd:C00588	[-H(+) +1]	184.073	-0.172	0.111165	-0.188	0.033819	-0.31	0.0036	Urocanate	cpd:C00785	[-H(+) ]	137.035	0.731	0.002506	0.801	0.002404	0.83	0.000478	D-Proline	cpd:C00763	[-H(+) +1]	115.059	-0.899	0.000111	-1.127	5.1e-05	0.11	0.55856	2-Methylpropanoyl-CoA	cpd:C00630	[-H(+) ]	836.15	-0.446	0.335898	-1.037	0.159336	-2.272	0.031487	2-Methylmaleate	cpd:C02226	[-H(+) +1]	130.022	0.157	0.29197	0.04	0.790796	-0.272	0.226573
2-Hydroxy-2,4-pentadienoate	cpd:C00596	[-H(+) ]	113.024	-0.076	0.406748	-0.045	0.625381	-0.186	0.212934	Propynoate	cpd:C00804	[-H(+) ]	68.9965	-0.871	0.304225	-2.623	0.057837	-0.955	0.25533	D-Sorbose	cpd:C00764	[-H(+) ]	179.056	-0.509	0.33433	0.116	0.80457	0.261	0.51911	2-Phospho-D-glycerate	cpd:C00631	[-H(+) ]	184.986	0.207	0.331567	0.739	0.028816	1.807	0.000544	L-Cystathionine	cpd:C02291	[-H(+) ]	221.06	-0.161	0.302106	-0.341	0.141236	-1.06	0.000703
Phenylacetaldehyde	cpd:C00601	[-H(+) ]	119.05	-0.342	0.016033	-0.351	0.012117	-0.427	0.016934	Propynoate	cpd:C00804	[-H(+) +1]	69.9978	-0.771	0.439727	0.96	0.492025	-1.69	0.18682	L-Idonate	cpd:C00770	[-H(+) ]	195.051	-0.646	0.1222	-0.773	0.090195	-1.411	0.021005	2-Phospho-D-glycerate	cpd:C00631	[-H(+) +1]	185.992	0.89	0.000251	1.16	1.6e-05	1.611	7.7e-05	beta-D-Fructose	cpd:C02336	[-H(+) ]	179.056	-0.106	0.118459	0.405	0.003001	0.1	0.264717
Phenylacetaldehyde	cpd:C00601	[-H(+) +1]	120.053	-0.117	0.593212	-0.268	0.097023	-0.343	0.115608	Propynoate	cpd:C00804	[-H(+) +1]	70.0028	-1.172	0.252541	0.792	0.523702	-1.546	0.22942	L-Idonate	cpd:C00770	[-H(+) +1]	196.054	-0.83	0.019716	-1.526	0.001945	-0.977	0.022532	3-Hydroxyanthranilate	cpd:C00632	[-H(+) ]	152.035	-0.011	0.873411	0.449	0.000181	0.263	0.103397	alpha-Isopropylmalate	cpd:C02504	[-H(+) ]	175.061	0.265	0.01221	0.462	0.00642	0.552	1.3e-05
3-Sulfino-L-alanine	cpd:C00606	[-H(+) ]	152.002	-0.209	0.357778	0.166	0.474937	-0.077	0.701992	Salicylate	cpd:C00805	[-H(+) ]	137.023	-0.435	0.242628	-0.484	0.306271	-0.738	0.090216	Urocanate	cpd:C00785	[-H(+) ]	137.035	-0.113	0.49609	0.366	0.098155	0.756	0.06389	D-Mannose 1-phosphate	cpd:C00636	[-H(+) ]	259.023	-0.06	0.526088	-0.106	0.315189	-0.078	0.650943	3-Cyano-L-alanine	cpd:C02512	[-H(+) ]	113.035	-0.097	0.544707	-1.117	0.001305	-1.403	0.000552
UDP-D-galacturonate	cpd:C00617	[-H(+) ]	579.027	-0.773	0.045821	-1.269	0.016203	-1.31	0.009403	Salicylate	cpd:C00805	[-H(+) ]	137.027	0.057	0.829667	-0.006	0.983791	-0.058	0.83048	D-Sorbitol	cpd:C00794	[-H(+) ]	181.072	-0.367	0.099621	-0.433	0.010184	-0.668	0.000614	D-Mannose 1-phosphate	cpd:C00636	[-H(+) +1]	260.023	-0.114	0.395324	0.013	0.91979	-0.062	0.723863	(R)-2-Methylmalate	cpd:C02612	[-H(+) ]	147.03	0.33	0.033957	0.714	0.001477	0.911	9.4e-05
UDP-D-galacturonate	cpd:C00617	[-H(+) +1]	580.03	-0.164	0.796607	-0.749	0.164612	-2.168	0.022251	Salicylate	cpd:C00805	[-H(+) +1]	138.028	-0.102	0.721352	-0.165	0.581316	-0.112	0.69503	D-Tagatose	cpd:C00795	[-H(+) ]	179.056	-0.509	0.33433	0.116	0.80457	0.261	0.51911	Indole-3-acetaldehyde	cpd:C00637	[-H(+) ]	158.06	-0.244	0.022485	-0.158	0.135575	-0.601	0.001193	(R)-2-Methylmalate	cpd:C02612	[-H(+) +1]	148.033	0.296	0.019865	0.841	0.00011	1.195	0.000226
3-Dehydro-L-gulonate	cpd:C00618	[-H(+) ]	193.036	0.082	0.328333	0.194	0.066429	0.313	0.004992	D-Altronate	cpd:C00817	[-H(+) ]	195.051	-1.037	0.202524	-0.997	0.229261	-1.573	0.096826	Propynoate	cpd:C00804	[-H(+) ]	68.9965	-0.391	0.087917	-0.326	0.11207	-0.19	0.30651	Indole-3-acetaldehyde	cpd:C00637	[-H(+) +1]	159.066	0.272	0.300737	0.278	0.282319	-0.287	0.379937	2-Isopropylmaleate	cpd:C02631	[-H(+) ]	157.05	-0.203	0.258771	0.076	0.643942	0.001	0.995077
alpha-D-Ribose 1-phosphate	cpd:C00620	[-H(+) ]	229.012	0.007	0.973964	0.289	0.314835	-1.004	0.003096	D-Altronate	cpd:C00817	[-H(+) +1]	196.054	-0.811	0.263287	-0.654	0.384688	-1.351	0.11022	Propynoate	cpd:C00804	[-H(+) +1]	69.9978	-0.339	0.61013	-0.379	0.60761	0.003	0.9956	N-Acetyl-D-mannosamine	cpd:C00645	[-H(+) ]	220.082	0.08	0.21214	0.15	0.023289	-0.321	1.7e-05	2-Isopropylmaleate	cpd:C02631	[-H(+) +1]	158.054	0.309	0.424354	0.256	0.249225	0.889	0.009895
alpha-D-Ribose 1-phosphate	cpd:C00620	[-H(+) +1]	230.013	-0.088	0.236721	-0.125	0.09176	-0.107	0.118162	D-Glucarate	cpd:C00818	[-H(+) ]	209.032	0.374	0.01746	0.462	0.007275	0.17	0.3866	Propynoate	cpd:C00804	[-H(+) +1]	70.0028	-0.067	0.91246	-0.106	0.87958	0.22	0.68041	Xanthosine 5'-phosphate	cpd:C00655	[-H(+) ]	363.035	-0.092	0.320501	-0.151	0.107617	-0.221	0.117344	3-Dehydroshikimate	cpd:C02637	[-H(+) ]	171.03	0.042	0.602766	-0.083	0.408105	0.082	0.422641
N-Acetyl-L-glutamate	cpd:C00624	[-H(+) ]	188.056	0.603	8.5e-05	0.771	0.000205	0.828	1.9e-05	Pantetheine	cpd:C00831	[-H(+) ]	277.12	-0.042	0.688643	-0.135	0.197592	-0.272	0.035203	Salicylate	cpd:C00805	[-H(+) ]	137.023	0.286	0.51319	0.495	0.32542	0.483	0.42693	Xanthosine 5'-phosphate	cpd:C00655	[-H(+) +1]	364.038	-0.117	0.28497	-0.247	0.057781	-0.386	0.00788	N-Acetylmuramate	cpd:C02713	[-H(+) ]	292.103	0.034	0.706205	0.117	0.148064	-0.028	0.685959
N-Acetyl-L-glutamate	cpd:C00624	[-H(+) +1]	189.06	0.582	0.000334	0.755	0.000587	0.85	2.6e-05	Pantetheine	cpd:C00831	[-H(+) +1]	278.124	-0.192	0.169464	-0.24	0.06358	-0.604	0.002224	Salicylate	cpd:C00805	[-H(+) ]	137.027	-0.05	0.82199	0.105	0.66965	0.384	0.20475	LL-2,6-Diaminoheptanedioate	cpd:C00666	[-H(+) ]	189.088	0.449	0.000785	0.569	9e-05	0.148	0.193851	N-Acetylmuramate	cpd:C02713	[-H(+) +1]	293.104	0.103	0.183423	0.165	0.033076	0.143	0.172413
2,5-Dihydroxybenzoate	cpd:C00628	[-H(+) ]	153.02	-0.668	0.258076	-0.765	0.210722	-0.808	0.195599	dTDP-glucose	cpd:C00842	[-H(+) ]	563.07	-0.448	0.355067	-1.059	0.073106	-1.654	0.027314	Salicylate	cpd:C00805	[-H(+) +1]	138.028	-0.009	0.92917	0.062	0.69767	0.201	0.37327	alpha-D-Glucose 6-phosphate	cpd:C00668	[-H(+) ]	259.023	-0.06	0.526088	-0.106	0.315189	-0.078	0.650943	Phosphoribosyl-AMP	cpd:C02741	[-H(+) ]	558.064	-0.04	0.823936	-0.728	0.016821	-1.418	0.001565
2-Methylpropanoyl-CoA	cpd:C00630	[-H(+) ]	836.15	-0.55	0.490074	-0.952	0.267642	-1.397	0.175999	3-Oxoadipate	cpd:C00846	[-H(+) ]	159.03	0.943	0	1.111	8e-06	1.008	0.000162	4-Coumarate	cpd:C00811	[-H(+) ]	163.04	-0.316	0.14358	-0.267	0.24687	-0.48	0.065864	alpha-D-Glucose 6-phosphate	cpd:C00668	[-H(+) +1]	260.023	-0.114	0.395324	0.013	0.91979	-0.062	0.723863	2,5-Didehydro-D-gluconate	cpd:C02780	[-H(+) ]	191.02	0.022	0.69558	0.31	0.004582	0.164	0.0685
2-Phospho-D-glycerate	cpd:C00631	[-H(+) ]	184.986	1.034	0.002289	1.208	0.000129	0.204	0.311224	Deamino-NAD+	cpd:C00857	[-H(+) +1]	665.093	-0.417	0.463393	-0.252	0.70164	-0.578	0.39687	D-Altronate	cpd:C00817	[-H(+) ]	195.051	-0.646	0.1222	-0.773	0.090195	-1.411	0.021005	gamma-L-Glutamyl-L-cysteine	cpd:C00669	[-H(+) ]	249.055	0.27	0.016153	0.58	0.002461	0.246	0.037492	2,5-Didehydro-D-gluconate	cpd:C02780	[-H(+) +1]	192.023	0.115	0.226381	0.417	0.003444	0.684	0.000139
2-Phospho-D-glycerate	cpd:C00631	[-H(+) +1]	185.992	0.925	1.5e-05	1.282	2e-06	1.104	2e-06	L-Histidinol	cpd:C00860	[-H(+) ]	140.082	-0.22	0.3588	-0.169	0.254875	-0.158	0.39497	D-Altronate	cpd:C00817	[-H(+) +1]	196.054	-0.83	0.019716	-1.526	0.001945	-0.977	0.022532	sn-Glycero-3-phosphocholine	cpd:C00670	[-H(+) +1]	258.11	0.217	2.7e-05	0.301	0.000134	0.231	0.003561	(2-Naphthyl)methanol	cpd:C02909	[-H(+) ]	157.062	-0.476	0.080812	-0.224	0.090505	-0.338	0.011611
3-Hydroxyanthranilate	cpd:C00632	[-H(+) ]	152.035	0.1	0.164485	0.193	0.02023	0.153	0.258615	Pantothenate	cpd:C00864	[-H(+) ]	218.103	0.918	0.003752	0.912	0.000718	0.629	0.014206	D-Glucarate	cpd:C00818	[-H(+) ]	209.032	0.704	0.040311	1.361	0.001688	1.928	9.6e-05	(S)-3-Methyl-2-oxopentanoic acid	cpd:C00671	[-H(+) ]	129.055	-0.003	0.988918	0.066	0.693119	-0.393	0.082527	D-Allose 6-phosphate	cpd:C02962	[-H(+) ]	259.023	-0.087	0.307314	-0.689	8.4e-05	-1.969	1e-06
4-Hydroxybenzaldehyde	cpd:C00633	[-H(+) ]	121.029	-0.868	0.075306	-1.354	0.0313	-1.124	0.045831	4-Nitrophenol	cpd:C00870	[-H(+) ]	138.019	0.257	0.415412	0.302	0.384328	0.592	0.080972	Pantetheine	cpd:C00831	[-H(+) ]	277.12	-0.786	0.087863	3.044	2.5e-05	3.907	2e-06	2-Deoxy-D-ribose 1-phosphate	cpd:C00672	[-H(+) ]	213.018	0.856	0.013843	1.25	0.002208	1.5	0.006402	D-Allose 6-phosphate	cpd:C02962	[-H(+) +1]	260.023	-0.192	0.099013	-0.259	0.004382	-0.609	0.000112
4-Hydroxybenzaldehyde	cpd:C00633	[-H(+) +1]	122.032	-0.461	0.089096	-0.47	0.105175	-0.615	0.032085	4-Nitrophenol	cpd:C00870	[-H(+) +1]	139.024	0.061	0.752649	-0.005	0.981362	-0.033	0.88203	Pantetheine	cpd:C00831	[-H(+) +1]	278.124	-0.341	0.29291	0.841	0.010014	1.653	5.4e-05	2-Deoxy-D-ribose 1-phosphate	cpd:C00672	[-H(+) +1]	214.021	0.54	0.021143	0.574	0.005709	0.637	0.005854	N-Acetylmuramoyl-Ala	cpd:C02999	[-H(+) ]	363.145	0.045	0.447934	-0.271	0.001034	-0.753	1.4e-05
D-Mannose 1-phosphate	cpd:C00636	[-H(+) ]	259.023	-0.138	0.538253	-0.563	0.114333	-1.859	0.002261	Coenzyme F420	cpd:C00876	[-H(+) +1]	773.18	-1.523	0.208918	0.089	0.917282	-0.157	0.82593	dTDP-glucose	cpd:C00842	[-H(+) ]	563.07	-0.612	0.20212	-0.563	0.26659	-1.202	0.074923	2-Deoxy-D-ribose 5-phosphate	cpd:C00673	[-H(+) ]	213.018	0.856	0.013843	1.25	0.002208	1.5	0.006402	Shikimate 3-phosphate	cpd:C03175	[-H(+) +1]	254.015	-0.083	0.533945	0.179	0.16407	-0.246	0.203701
D-Mannose 1-phosphate	cpd:C00636	[-H(+) +1]	260.023	-0.208	0.150144	-0.214	0.149603	-0.37	0.020625	D-Galactarate	cpd:C00879	[-H(+) ]	209.032	0.374	0.01746	0.462	0.007275	0.17	0.3866	Prunasin	cpd:C00844	[-H(+) ]	294.1	-0.578	0.010896	-0.609	0.005135	-0.688	0.008788	2-Deoxy-D-ribose 5-phosphate	cpd:C00673	[-H(+) +1]	214.021	0.54	0.021143	0.574	0.005709	0.637	0.005854	3-Phosphonooxypyruvate	cpd:C03232	[-H(+) ]	182.97	-0.366	0.005492	-0.624	0.000593	-0.468	0.033097
Indole-3-acetaldehyde	cpd:C00637	[-H(+) ]	158.06	0.002	0.978969	0.034	0.702223	0.113	0.17189	Dephospho-CoA	cpd:C00882	[-H(+) ]	686.143	-1.123	0.081384	-1.109	0.038106	-2.305	0.004632	3-Oxoadipate	cpd:C00846	[-H(+) ]	159.03	-0.007	0.98134	0.149	0.62097	0.291	0.45475	5-Dehydro-4-deoxy-D-glucarate	cpd:C00679	[-H(+) ]	191.02	-0.067	0.426396	-0.231	0.035109	-0.103	0.36132	3-Phosphonooxypyruvate	cpd:C03232	[-H(+) +1]	183.974	-0.152	0.418901	-0.412	0.037762	1.418	0.001205
Indole-3-acetaldehyde	cpd:C00637	[-H(+) +1]	159.066	0.237	0.587333	0.293	0.463112	-0.962	0.003019	Dephospho-CoA	cpd:C00882	[-H(+) +1]	687.146	-1.083	0.007189	-1.594	0.001796	-1.909	0.001391	Deamino-NAD+	cpd:C00857	[-H(+) +1]	665.093	-0.867	0.04308	-0.544	0.1644	-0.152	0.65108	5-Dehydro-4-deoxy-D-glucarate	cpd:C00679	[-H(+) +1]	192.023	-0.207	0.120917	-0.071	0.499253	0.187	0.109286	Coproporphyrinogen III	cpd:C03263	[-H(+) +1]	660.31	-0.314	0.111016	-0.522	0.01755	-0.319	0.003806
5-Hydroxy-L-tryptophan	cpd:C00643	[-H(+) ]	219.08	0.143	0.239358	0.196	0.059279	0.145	0.064848	(R,R)-Tartaric acid	cpd:C00898	[-H(+) ]	149.009	0.726	0.001618	0.769	0.000397	0.797	0.008282	L-Histidinol	cpd:C00860	[-H(+) ]	140.082	0.674	0.37892	0.03	0.91428	0.028	0.89197	meso-2,6-Diaminoheptanedioate	cpd:C00680	[-H(+) ]	189.088	0.449	0.000785	0.569	9e-05	0.148	0.193851	5-Oxopentanoate	cpd:C03273	[-H(+) ]	115.04	-0.079	0.506254	0.041	0.620148	0.357	0.043893
5-Hydroxy-L-tryptophan	cpd:C00643	[-H(+) +1]	220.082	0.157	0.117843	0.177	0.052254	0.054	0.49502	2-Acetolactate	cpd:C00900	[-H(+) ]	131.035	0.324	0.024281	0.527	0.001557	0.533	0.00033	Pantothenate	cpd:C00864	[-H(+) ]	218.103	0.474	0.059774	1.332	0.000449	0.8	0.004238	2-Hydroxymuconate semialdehyde	cpd:C00682	[-H(+) ]	141.02	-0.159	0.08812	-0.003	0.974028	0.044	0.443843	L-Glutamyl 5-phosphate	cpd:C03287	[-H(+) ]	226.012	-0.087	0.126187	-0.012	0.927998	0.125	0.038948
Xanthosine 5'-phosphate	cpd:C00655	[-H(+) ]	363.035	-0.201	0.26669	0.206	0.537916	-0.475	0.052267	D-Fructuronate	cpd:C00905	[-H(+) ]	193.036	0.693	0.00014	0.653	0.000123	0.683	0.008276	D-Galactonate	cpd:C00880	[-H(+) ]	195.051	-0.646	0.1222	-0.773	0.090195	-1.411	0.021005	2-Hydroxymuconate semialdehyde	cpd:C00682	[-H(+) +1]	142.024	0.106	0.51635	0.394	0.258747	-0.28	0.229588	L-Glutamyl 5-phosphate	cpd:C03287	[-H(+) +1]	227.014	-0.079	0.048491	0.131	0.078584	0.337	0.001266
Xanthosine 5'-phosphate	cpd:C00655	[-H(+) +1]	364.038	-0.436	0.052125	-0.469	0.048952	-0.567	0.006361	5,6-Dihydrothymine	cpd:C00906	[-H(+) ]	127.051	0.107	0.04838	0.151	0.004444	0.026	0.79721	D-Galactonate	cpd:C00880	[-H(+) +1]	196.054	-0.83	0.019716	-1.526	0.001945	-0.977	0.022532	(S)-Methylmalonyl-CoA	cpd:C00683	[-H(+) ]	866.123	-1.604	0.032819	-3.437	0.006065	-2.218	0.033499	N2-Succinyl-L-arginine	cpd:C03296	[-H(+) ]	273.121	-0.092	0.185387	-0.216	0.021584	-0.271	0.000554
LL-2,6-Diaminoheptanedioate	cpd:C00666	[-H(+) ]	189.088	0.456	0.002935	0.533	0.000266	0.461	0.000244	Porphobilinogen	cpd:C00931	[-H(+) ]	225.088	0.103	0.42065	0.011	0.924943	-0.17	0.25328	Dephospho-CoA	cpd:C00882	[-H(+) ]	686.143	-0.299	0.76631	1.578	0.007244	1.259	0.030245	alpha,alpha'-Trehalose 6-phosphate	cpd:C00689	[-H(+) ]	421.076	-0.029	0.747011	-0.055	0.589076	-0.125	0.290322	N2-Succinyl-L-arginine	cpd:C03296	[-H(+) +1]	274.121	-0.322	0.005423	-0.391	0.001293	-0.572	0.000564
alpha-D-Glucose 6-phosphate	cpd:C00668	[-H(+) ]	259.023	-0.138	0.538253	-0.563	0.114333	-1.859	0.002261	Porphobilinogen	cpd:C00931	[-H(+) +1]	226.094	-0.151	0.031711	-0.243	0.005212	-0.323	0.007683	Dephospho-CoA	cpd:C00882	[-H(+) +1]	687.146	2.761	0.28033	2.606	0.000212	2.866	0.009475	alpha,alpha'-Trehalose 6-phosphate	cpd:C00689	[-H(+) +1]	422.081	0.082	0.246679	0.02	0.89436	-0.034	0.67752	Aminoimidazole ribotide	cpd:C03373	[-H(+) ]	294.047	0.094	0.482241	-0.509	0.033143	-1.578	1.6e-05
alpha-D-Glucose 6-phosphate	cpd:C00668	[-H(+) +1]	260.023	-0.208	0.150144	-0.214	0.149603	-0.37	0.020625	(R)-Lactaldehyde	cpd:C00937	[-H(+) ]	73.0289	1.327	0.000438	1.686	0.000792	1.79	1e-06	(R,R)-Tartaric acid	cpd:C00898	[-H(+) ]	149.009	-0.171	0.1756	-0.321	0.036104	-0.188	0.057732	UDP-N-acetylmuramoyl-L-alanyl-D-glutamate	cpd:C00692	[-H(+) ]	878.174	-0.402	0.212391	-0.711	0.055766	-0.009	0.978893	Aminoimidazole ribotide	cpd:C03373	[-H(+) +1]	295.048	-0.001	0.987514	0.1	0.245853	-0.055	0.630901
gamma-L-Glutamyl-L-cysteine	cpd:C00669	[-H(+) ]	249.055	0.452	0.003522	0.617	0.005392	0.35	0.022209	(R)-Lactaldehyde	cpd:C00937	[-H(+) +1]	74.0324	1.04	0.081005	1.298	0.068892	1.858	0.004281	2-Acetolactate	cpd:C00900	[-H(+) ]	131.035	0.033	0.82291	0.758	0.005767	0.468	0.097255	UDP-N-acetylmuramoyl-L-alanyl-D-glutamate	cpd:C00692	[-H(+) +1]	879.177	-0.228	0.719206	-0.999	0.284545	-0.144	0.776573	N2-Succinyl-L-ornithine	cpd:C03415	[-H(+) ]	231.099	-0.683	0.131785	0.199	0.524407	0.011	0.972284
sn-Glycero-3-phosphocholine	cpd:C00670	[-H(+) +1]	258.11	0.175	0.054141	0.252	0.008511	0.196	0.023577	3-Dehydroquinate	cpd:C00944	[-H(+) ]	189.04	0.664	1.9e-05	0.839	0.00011	0.932	0.000565	D-Fructuronate	cpd:C00905	[-H(+) ]	193.036	-0.584	0.099627	-0.927	0.030057	-0.945	0.029347	XTP	cpd:C00700	[-H(+) ]	522.968	0.096	0.482298	0.094	0.620273	0.122	0.630043	Prephytoene diphosphate	cpd:C03427	[-H(+) +1]	722.437	0.474	0.406753	-1.317	0.029666	-1.535	0.002191
(S)-3-Methyl-2-oxopentanoic acid	cpd:C00671	[-H(+) ]	129.055	-0.705	0.025242	-0.529	0.089872	-0.613	0.047882	Indole-3-acetate	cpd:C00954	[-H(+) +1]	175.061	0.509	0.129042	0.521	0.1333	0.758	0.07765	5,6-Dihydrothymine	cpd:C00906	[-H(+) ]	127.051	0.142	0.65729	0.414	0.015124	0.642	0.009291	Betaine	cpd:C00719	[-H(+) ]	116.071	-0.361	0.502276	-0.426	0.434027	-2.413	0.037343	Folinic acid	cpd:C03479	[-H(+) +1]	473.163	-0.059	0.415495	0.121	0.111346	0.229	0.024278
2-Deoxy-D-ribose 1-phosphate	cpd:C00672	[-H(+) ]	213.018	1.221	1.4e-05	1.49	0.025456	0.809	0.054736	Mercaptopyruvate	cpd:C00957	[-H(+) ]	118.98	-0.8	0.024716	-0.597	0.062284	-0.494	0.067092	Porphobilinogen	cpd:C00931	[-H(+) ]	225.088	-0.399	0.26286	-0.309	0.38853	-0.528	0.18349	D-Lysine	cpd:C00739	[-H(+) ]	145.098	-0.338	0.005199	-0.497	0.000555	-0.674	0.000652	D-4'-Phosphopantothenate	cpd:C03492	[-H(+) ]	298.072	-0.359	0.000546	-0.378	0.02658	-0.979	2.2e-05
2-Deoxy-D-ribose 1-phosphate	cpd:C00672	[-H(+) +1]	214.021	0.883	8e-06	0.83	0.045375	0.426	0.084451	Mercaptopyruvate	cpd:C00957	[-H(+) +1]	119.98	-0.781	0.285719	-0.855	0.024916	-1.376	0.014595	Porphobilinogen	cpd:C00931	[-H(+) +1]	226.094	-0.761	0.099909	-0.699	0.12155	-0.589	0.17042	D-Sorbose	cpd:C00764	[-H(+) ]	179.056	0.376	0.000333	0.51	0.000202	0.391	0.05051	Indoleglycerol phosphate	cpd:C03506	[-H(+) +1]	287.055	0.295	0.049264	0.645	0.002273	0.403	0.038345
2-Deoxy-D-ribose 5-phosphate	cpd:C00673	[-H(+) ]	213.018	1.221	1.4e-05	1.49	0.025456	0.809	0.054736	2-Dehydropantoate	cpd:C00966	[-H(+) ]	145.05	0.188	0.077592	0.394	0.070214	0.339	0.060235	(R)-Lactaldehyde	cpd:C00937	[-H(+) ]	73.0289	0.067	0.7445	0.425	0.17746	0.669	0.064279	L-Idonate	cpd:C00770	[-H(+) ]	195.051	0.03	0.898525	0.3	0.141712	0.923	0.003198	myo-Inositol 4-phosphate	cpd:C03546	[-H(+) ]	259.023	-0.087	0.307314	-0.689	8.4e-05	-1.969	1e-06
2-Deoxy-D-ribose 5-phosphate	cpd:C00673	[-H(+) +1]	214.021	0.883	8e-06	0.83	0.045375	0.426	0.084451	O-Acetyl-L-serine	cpd:C00979	[-H(+) ]	146.046	-0.102	0.444777	-0.208	0.086497	-0.389	0.011982	(R)-Lactaldehyde	cpd:C00937	[-H(+) +1]	74.0324	-0.942	0.098454	-0.928	0.13394	0.119	0.81245	L-Idonate	cpd:C00770	[-H(+) +1]	196.054	-0.002	0.99177	0.381	0.065947	1.177	0.00143	myo-Inositol 4-phosphate	cpd:C03546	[-H(+) +1]	260.023	-0.192	0.099013	-0.259	0.004382	-0.609	0.000112
5-Dehydro-4-deoxy-D-glucarate	cpd:C00679	[-H(+) ]	191.02	0.053	0.287508	0.164	0.069526	0.173	0.028079	O-Acetyl-L-serine	cpd:C00979	[-H(+) +1]	147.048	0.143	0.134749	0.016	0.817784	-0.019	0.87403	3-Dehydroquinate	cpd:C00944	[-H(+) ]	189.04	-0.042	0.67682	0.078	0.594	-0.144	0.10833	Urocanate	cpd:C00785	[-H(+) ]	137.035	-0.055	0.315119	0.168	0.076211	0.454	0.023181	6-Pyruvoyltetrahydropterin	cpd:C03684	[-H(+) ]	236.074	-0.053	0.487287	-0.013	0.882173	0.047	0.581048
5-Dehydro-4-deoxy-D-glucarate	cpd:C00679	[-H(+) +1]	192.023	0.061	0.555905	0.466	0.001161	0.449	0.000347	alpha-D-Galactose	cpd:C00984	[-H(+) ]	179.056	0.262	0.335343	0.26	0.311457	0.153	0.41655	Indole-3-acetate	cpd:C00954	[-H(+) +1]	175.061	0.972	0.005786	-0.3	0.33261	-0.73	0.0306	L-Adrenaline	cpd:C00788	[-H(+) ]	182.082	-0.006	0.917914	-0.087	0.431273	-0.115	0.275664	6-Pyruvoyltetrahydropterin	cpd:C03684	[-H(+) +1]	237.078	0.09	0.470116	0.149	0.161474	0.362	0.002975
meso-2,6-Diaminoheptanedioate	cpd:C00680	[-H(+) ]	189.088	0.456	0.002935	0.533	0.000266	0.461	0.000244	2-Phosphoglycolate	cpd:C00988	[-H(+) +1]	155.977	-0.329	0.435218	-0.063	0.884748	-0.666	0.16075	Mercaptopyruvate	cpd:C00957	[-H(+) ]	118.98	-0.155	0.33785	0.296	0.21795	0.535	0.022477	D-Sorbitol	cpd:C00794	[-H(+) ]	181.072	-0.337	0.003263	-0.198	0.016104	-0.361	0.001642	D-Mannose 1,6-bisphosphate	cpd:C03693	[-H(+) ]	338.989	0.195	0.072101	0.381	0.274077	-0.182	0.379659
2-Hydroxymuconate semialdehyde	cpd:C00682	[-H(+) ]	141.02	0.045	0.575266	0.099	0.132934	0.23	0.174694	D-Alanyl-D-alanine	cpd:C00993	[-H(+) ]	159.078	-0.075	0.916459	-0.243	0.743803	-1.378	0.18646	Mercaptopyruvate	cpd:C00957	[-H(+) +1]	119.98	-0.036	0.82411	0.145	0.40556	0.107	0.55554	D-Tagatose	cpd:C00795	[-H(+) ]	179.056	0.376	0.000333	0.51	0.000202	0.391	0.05051	D-Mannose 1,6-bisphosphate	cpd:C03693	[-H(+) +1]	339.993	0.024	0.643152	0.214	0.50174	-0.419	0.043613
2-Hydroxymuconate semialdehyde	cpd:C00682	[-H(+) +1]	142.024	0.006	0.983637	-0.024	0.916043	-0.321	0.053016	O-Phospho-L-serine	cpd:C01005	[-H(+) ]	184.001	-1.373	0.007104	-1.799	0.003224	-2.005	0.002259	2-Dehydropantoate	cpd:C00966	[-H(+) ]	145.05	-0.197	0.050909	-0.317	0.11441	-0.427	0.00903	L-Gulonate	cpd:C00800	[-H(+) ]	195.051	0.03	0.898525	0.3	0.141712	0.923	0.003198	Quinolinate	cpd:C03722	[-H(+) +1]	167.021	-0.256	0.020829	0.073	0.486155	0.266	0.108056
(S)-Methylmalonyl-CoA	cpd:C00683	[-H(+) ]	866.123	-0.45	0.675405	0.041	0.963753	-2.51	0.049232	(3S)-Citramalyl-CoA	cpd:C01011	[-H(+) ]	896.133	-0.142	0.879815	-0.398	0.685039	0.856	0.21793	O-Acetyl-L-serine	cpd:C00979	[-H(+) ]	146.046	-1.313	0.23379	-0.705	0.43062	-0.451	0.57422	L-Gulonate	cpd:C00800	[-H(+) +1]	196.054	-0.002	0.99177	0.381	0.065947	1.177	0.00143	N6-(1,2-Dicarboxyethyl)-AMP	cpd:C03794	[-H(+) ]	462.068	0.487	0.006462	1.37	0.001558	1.255	0.007527
alpha,alpha'-Trehalose 6-phosphate	cpd:C00689	[-H(+) ]	421.076	-0.151	0.209201	-0.105	0.426919	-0.048	0.66586	Hydroxymethylbilane	cpd:C01024	[-H(+) ]	853.279	-0.753	0.01581	-1.266	0.003034	-0.694	0.021732	O-Acetyl-L-serine	cpd:C00979	[-H(+) +1]	147.048	-0.684	0.18485	-0.359	0.42616	-0.3	0.4847	Propynoate	cpd:C00804	[-H(+) ]	68.9965	-0.693	0.422463	-0.312	0.648003	-2.024	0.086124	5'-Phosphoribosylglycinamide	cpd:C03838	[-H(+) ]	285.053	0.175	0.18684	-0.199	0.144769	-1.729	1e-06
alpha,alpha'-Trehalose 6-phosphate	cpd:C00689	[-H(+) +1]	422.081	-0.343	0.018518	-0.042	0.651987	-0.16	0.133054	Hydroxymethylbilane	cpd:C01024	[-H(+) +1]	854.282	-0.242	0.28413	-0.682	0.02243	-0.939	0.006156	alpha-D-Galactose	cpd:C00984	[-H(+) ]	179.056	-0.509	0.33433	0.116	0.80457	0.261	0.51911	Propynoate	cpd:C00804	[-H(+) +1]	69.9978	-2.099	0.34007	-0.244	0.849883	-2.591	0.281517	(S)-1-Pyrroline-5-carboxylate	cpd:C03912	[-H(+) ]	112.04	0.075	0.067731	0.28	0.142251	0.396	0.000123
UDP-N-acetylmuramoyl-L-alanyl-D-glutamate	cpd:C00692	[-H(+) ]	878.174	1.203	0.006047	1.469	0.001453	0.252	0.432595	N,N-Dimethylglycine	cpd:C01026	[-H(+) ]	102.055	0.016	0.944122	0.067	0.744247	-0.114	0.59905	2-Phosphoglycolate	cpd:C00988	[-H(+) +1]	155.977	-0.193	0.65717	-0.183	0.60764	-0.073	0.82586	Propynoate	cpd:C00804	[-H(+) +1]	70.0028	-2.459	0.234536	-0.925	0.498126	-5.139	0.152538	2,3,4,5-Tetrahydrodipicolinate	cpd:C03972	[-H(+) ]	170.046	0.12	0.14611	0.523	0.000973	0.728	0.000116
UDP-N-acetylmuramoyl-L-alanyl-D-glutamate	cpd:C00692	[-H(+) +1]	879.177	1.385	0.002717	1.465	0.003624	0.185	0.521319	N,N-Dimethylglycine	cpd:C01026	[-H(+) +1]	103.059	-0.096	0.624648	0.038	0.845965	-0.216	0.48727	D-Alanyl-D-alanine	cpd:C00993	[-H(+) ]	159.078	-0.558	0.077982	0.249	0.29117	0.042	0.87174	Salicylate	cpd:C00805	[-H(+) ]	137.023	-0.587	0.272196	0.589	0.086201	-0.479	0.30905	1D-myo-Inositol 3-phosphate	cpd:C04006	[-H(+) ]	259.023	-0.087	0.307314	-0.689	8.4e-05	-1.969	1e-06
XTP	cpd:C00700	[-H(+) ]	522.968	-0.037	0.8777	0.033	0.875912	0.191	0.411772	S-Formylglutathione	cpd:C01031	[-H(+) +1]	335.072	-0.064	0.711645	-0.359	0.051841	-0.402	0.011187	O-Phospho-L-serine	cpd:C01005	[-H(+) ]	184.001	-0.504	0.005153	-0.736	0.0015	-0.711	0.001303	Salicylate	cpd:C00805	[-H(+) ]	137.027	0.012	0.945314	0.244	0.226933	-0.567	0.022633	1D-myo-Inositol 3-phosphate	cpd:C04006	[-H(+) +1]	260.023	-0.192	0.099013	-0.259	0.004382	-0.609	0.000112
Betaine	cpd:C00719	[-H(+) ]	116.071	-0.706	0.000433	-0.79	0.000288	-1.287	4.4e-05	N-Carbamoylsarcosine	cpd:C01043	[-H(+) ]	131.046	0	0.999456	0.039	0.950412	0.289	0.60948	(3S)-Citramalyl-CoA	cpd:C01011	[-H(+) ]	896.133	-1.366	0.036061	-1.832	0.019038	-1.236	0.04022	Salicylate	cpd:C00805	[-H(+) +1]	138.028	-0.206	0.108376	0.131	0.180353	-0.163	0.148048	2,3-Dihydroxy-3-methylbutanoate	cpd:C04039	[-H(+) ]	133.05	-0.084	0.058828	-0.145	0.204947	-0.163	0.043147
D-Lysine	cpd:C00739	[-H(+) ]	145.098	-0.25	0.017947	-0.268	0.008178	-0.369	0.000745	UDP-N-acetylmuramate	cpd:C01050	[-H(+) ]	678.095	-0.742	0.441749	-0.995	0.342345	-1.323	0.23788	6-Deoxy-L-galactose	cpd:C01019	[-H(+) ]	163.061	-0.403	0.19403	-0.695	0.008268	-0.54	0.021368	D-Altronate	cpd:C00817	[-H(+) ]	195.051	0.03	0.898525	0.3	0.141712	0.923	0.003198	N-((R)-Pantothenoyl)-L-cysteine	cpd:C04079	[-H(+) ]	321.112	0.121	0.243543	0.069	0.613835	0.974	0.010257
Diacetyl	cpd:C00741	[-H(+) ]	85.0289	-0.263	0.074068	-0.159	0.161353	-0.123	0.322118	UDP-N-acetylmuramate	cpd:C01050	[-H(+) +1]	679.098	-0.781	0.349194	-1.334	0.172591	-1.674	0.12538	Hydroxymethylbilane	cpd:C01024	[-H(+) ]	853.279	-0.752	0.052151	-0.237	0.52148	-0.074	0.7527	D-Altronate	cpd:C00817	[-H(+) +1]	196.054	-0.002	0.99177	0.381	0.065947	1.177	0.00143	N-((R)-Pantothenoyl)-L-cysteine	cpd:C04079	[-H(+) +1]	322.117	0.273	0.004576	0.356	0.002777	0.231	0.039991
D-Sorbose	cpd:C00764	[-H(+) ]	179.056	0.309	0.004954	0.368	0.00038	0.418	9.2e-05	Uroporphyrinogen III	cpd:C01051	[-H(+) +1]	836.268	-0.961	0.053264	-1.361	0.004244	-1.23	0.007733	Hydroxymethylbilane	cpd:C01024	[-H(+) +1]	854.282	-0.194	0.35207	-0.345	0.35057	0.29	0.43328	D-Glucarate	cpd:C00818	[-H(+) ]	209.032	0.089	0.23722	0.173	0.097332	0.368	0.124515	N-Acetyl-D-glucosamine 6-sulfate	cpd:C04132	[-H(+) ]	300.037	-0.022	0.812697	-0.016	0.896121	-0.234	0.162166
L-Idonate	cpd:C00770	[-H(+) ]	195.051	0.459	0.028861	0.996	0.072524	0.718	0.06157	O-Acetyl-L-homoserine	cpd:C01077	[-H(+) ]	160.061	1.007	0.06422	0.92	0.069096	0.421	0.31498	N,N-Dimethylglycine	cpd:C01026	[-H(+) ]	102.055	-0.626	0.46581	0.115	0.86376	0.076	0.91086	D-Glutamine	cpd:C00819	[-H(+) ]	145.063	0.293	0.050277	0.476	0.004677	0.203	0.074644	all-trans-Octaprenyl diphosphate	cpd:C04146	[-H(+) +1]	722.437	0.474	0.406753	-1.317	0.029666	-1.535	0.002191
L-Idonate	cpd:C00770	[-H(+) +1]	196.054	0.368	0.066952	1.041	0.087678	0.903	0.040731	Protoporphyrinogen IX	cpd:C01079	[-H(+) +1]	568.304	-0.236	0.143886	-0.24	0.154254	-0.318	0.07604	N,N-Dimethylglycine	cpd:C01026	[-H(+) +1]	103.059	-1.083	0.25423	-0.473	0.53457	-0.728	0.38308	Pantetheine	cpd:C00831	[-H(+) ]	277.12	0.145	0.100446	0.099	0.138315	-0.228	0.047287	3-Hydroxy-3-methyl-2-oxobutanoic acid	cpd:C04181	[-H(+) ]	131.035	0.101	0.481618	0.167	0.067721	0.302	0.000482
Urocanate	cpd:C00785	[-H(+) ]	137.035	0.029	0.664607	0.076	0.331932	0.239	0.003071	alpha,alpha-Trehalose	cpd:C01083	[-H(+) ]	341.109	-0.606	0.006131	-0.765	0.00376	-0.62	0.002136	S-Formylglutathione	cpd:C01031	[-H(+) +1]	335.072	-0.314	0.014263	0.663	0.001858	1.215	0.00054	Pantetheine	cpd:C00831	[-H(+) +1]	278.124	0.103	0.047548	0.062	0.282472	-0.425	0.00203	(2S)-2-Isopropyl-3-oxosuccinate	cpd:C04236	[-H(+) ]	173.046	-0.085	0.619871	0	0.99971	-0.236	0.123215
L-Adrenaline	cpd:C00788	[-H(+) ]	182.082	-0.106	0.211755	-0.042	0.645329	-0.147	0.20842	alpha,alpha-Trehalose	cpd:C01083	[-H(+) +1]	342.113	-0.355	0.06463	-0.399	0.054269	-0.419	0.022691	N-Carbamoylsarcosine	cpd:C01043	[-H(+) ]	131.046	-0.449	0.31401	-0.026	0.9496	0.004	0.992	dTDP-glucose	cpd:C00842	[-H(+) ]	563.07	-0.248	0.032045	-0.473	0.002276	-0.608	0.006499	(R)-2,3-Dihydroxy-3-methylbutanoate	cpd:C04272	[-H(+) ]	133.05	-0.084	0.058828	-0.145	0.204947	-0.163	0.043147
D-Sorbitol	cpd:C00794	[-H(+) ]	181.072	-0.194	0.040558	-0.129	0.206415	-0.087	0.283594	(R)-3-Hydroxybutanoate	cpd:C01089	[-H(+) ]	103.039	0.326	0.001073	0.375	0.000484	0.315	0.031582	UDP-N-acetylmuramate	cpd:C01050	[-H(+) ]	678.095	-7.683	0.33615	1.657	0.19842	2.124	0.045299	Prunasin	cpd:C00844	[-H(+) ]	294.1	0.013	0.86198	-0.002	0.981471	0.017	0.896481	L-1-Pyrroline-3-hydroxy-5-carboxylate	cpd:C04281	[-H(+) ]	128.035	-0.247	0.008053	-0.274	0.011316	-0.062	0.515425
D-Tagatose	cpd:C00795	[-H(+) ]	179.056	0.309	0.004954	0.368	0.00038	0.418	9.2e-05	D-Fructose 1-phosphate	cpd:C01094	[-H(+) ]	259.023	-0.605	0.252706	-0.871	0.113213	-1.404	0.035967	UDP-N-acetylmuramate	cpd:C01050	[-H(+) +1]	679.098	5.458	0.35592	8.068	0.026656	9.678	0.014006	3-Oxoadipate	cpd:C00846	[-H(+) ]	159.03	0.368	0.008295	0.566	4.5e-05	0.996	1.3e-05	L-1-Pyrroline-3-hydroxy-5-carboxylate	cpd:C04281	[-H(+) +1]	129.038	-0.018	0.583004	-0.041	0.731278	0.118	0.073089
L-Gulonate	cpd:C00800	[-H(+) ]	195.051	0.459	0.028861	0.996	0.072524	0.718	0.06157	D-Fructose 1-phosphate	cpd:C01094	[-H(+) +1]	260.023	-0.021	0.887493	-0.331	0.093128	-0.618	0.004962	Uroporphyrinogen III	cpd:C01051	[-H(+) +1]	836.268	-0.497	0.049677	-0.529	0.027111	0.099	0.6585	Deamino-NAD+	cpd:C00857	[-H(+) +1]	665.093	-1.49	0.011085	-0.801	0.017991	-1.507	0.002425	N-(5-Phospho-D-ribosyl)anthranilate	cpd:C04302	[-H(+) +1]	349.057	-0.087	0.355473	-0.129	0.347752	-0.296	0.00298
L-Gulonate	cpd:C00800	[-H(+) +1]	196.054	0.368	0.066952	1.041	0.087678	0.903	0.040731	D-Tagatose 6-phosphate	cpd:C01097	[-H(+) ]	259.023	-0.605	0.252706	-0.871	0.113213	-1.404	0.035967	5-Dehydro-D-gluconate	cpd:C01062	[-H(+) ]	193.036	-0.584	0.099627	-0.927	0.030057	-0.945	0.029347	L-Histidinol	cpd:C00860	[-H(+) ]	140.082	-0.104	0.53373	-0.243	0.166994	-0.143	0.301944	5'-Phosphoribosyl-N-formylglycinamide	cpd:C04376	[-H(+) ]	313.043	-0.157	0.145913	-0.056	0.716022	-0.277	0.083259
Propynoate	cpd:C00804	[-H(+) ]	68.9965	-1.084	0.102994	0.952	0.305598	0.101	0.838646	D-Tagatose 6-phosphate	cpd:C01097	[-H(+) +1]	260.023	-0.021	0.887493	-0.331	0.093128	-0.618	0.004962	O-Acetyl-L-homoserine	cpd:C01077	[-H(+) ]	160.061	-0.158	0.65556	0.575	0.12268	0.362	0.28693	L-Rhamnulose	cpd:C00861	[-H(+) ]	163.061	0.317	0.00071	0.693	0.00012	0.74	5.1e-05	5'-Phosphoribosyl-N-formylglycinamide	cpd:C04376	[-H(+) +1]	314.05	-0.125	0.082528	-0.085	0.324804	-0.374	0.00323
Propynoate	cpd:C00804	[-H(+) +1]	69.9978	5.081	0.164855	5.374	0.095195	4.931	0.23778	O-Phospho-L-homoserine	cpd:C01102	[-H(+) ]	198.018	0.585	0.401128	-0.11	0.749901	-0.842	0.06211	Protoporphyrinogen IX	cpd:C01079	[-H(+) +1]	568.304	0.513	0.25768	0.403	0.38084	0.043	0.91006	Pantothenate	cpd:C00864	[-H(+) ]	218.103	0.539	0.000452	0.773	0.000216	0.71	0.004781	5,10-Methylenetetrahydromethanopterin	cpd:C04377	[-H(+) +1]	788.256	0.038	0.762727	-0.227	0.104808	-0.667	0.033314
Propynoate	cpd:C00804	[-H(+) +1]	70.0028	8.95	0.142583	9.61	0.053225	9.074	0.277712	5-Amino-2-oxopentanoic acid	cpd:C01110	[-H(+) ]	130.05	0.444	0.221139	0.564	0.08113	-0.08	0.81442	alpha,alpha-Trehalose	cpd:C01083	[-H(+) ]	341.109	0.356	0.089823	0.772	0.005951	0.68	0.014902	4-Nitrophenol	cpd:C00870	[-H(+) ]	138.019	-0.096	0.508761	0.429	0.004591	0.557	0.001955	(2R,3S)-3-Isopropylmalate	cpd:C04411	[-H(+) ]	175.061	0.265	0.01221	0.462	0.00642	0.552	1.3e-05
Salicylate	cpd:C00805	[-H(+) ]	137.023	-0.327	0.553688	-0.137	0.757931	0.341	0.466564	D-Arabinose 5-phosphate	cpd:C01112	[-H(+) ]	229.012	-0.021	0.974137	0.076	0.935297	-0.832	0.21909	alpha,alpha-Trehalose	cpd:C01083	[-H(+) +1]	342.113	0.499	0.020423	0.657	0.007199	0.349	0.07902	4-Nitrophenol	cpd:C00870	[-H(+) +1]	139.024	0.116	0.61318	0.548	0.033804	-0.191	0.339519	N-Succinyl-LL-2,6-diaminoheptanedioate	cpd:C04421	[-H(+) ]	289.104	-0.035	0.53613	0.231	0.013209	-0.056	0.41708
Salicylate	cpd:C00805	[-H(+) ]	137.027	-0.022	0.585648	0.031	0.637693	0.071	0.387612	D-Arabinose 5-phosphate	cpd:C01112	[-H(+) +1]	230.013	-0.141	0.25678	-0.209	0.091659	-0.405	0.031276	(R)-3-Hydroxybutanoate	cpd:C01089	[-H(+) ]	103.039	1.255	0.24162	0.461	0.30545	0.65	0.1135	D-Galactonate	cpd:C00880	[-H(+) ]	195.051	0.03	0.898525	0.3	0.141712	0.923	0.003198	cis-4-Carboxymethylenebut-2-en-4-olide	cpd:C04431	[-H(+) ]	139.007	0.055	0.038768	0.228	0	0.425	3e-06
Salicylate	cpd:C00805	[-H(+) +1]	138.028	0.038	0.365917	0.162	0.046084	0.318	0.129718	O-Succinyl-L-homoserine	cpd:C01118	[-H(+) ]	218.067	0.829	0.015173	0.973	0.017798	0.561	0.070524	D-Fructose 1-phosphate	cpd:C01094	[-H(+) ]	259.023	-0.445	0.26289	-0.57	0.17944	-0.617	0.16095	D-Galactonate	cpd:C00880	[-H(+) +1]	196.054	-0.002	0.99177	0.381	0.065947	1.177	0.00143	cis-4-Carboxymethylenebut-2-en-4-olide	cpd:C04431	[-H(+) +1]	140.01	0.135	0.132387	0.379	0.000116	0.899	1e-06
D-Altronate	cpd:C00817	[-H(+) ]	195.051	0.459	0.028861	0.996	0.072524	0.718	0.06157	4-Hydroxy-2-oxoglutarate	cpd:C01127	[-H(+) ]	161.009	0.525	0.025027	0.653	0.00308	0.833	0.02159	D-Fructose 1-phosphate	cpd:C01094	[-H(+) +1]	260.023	-0.205	0.31459	-0.202	0.43608	-0.142	0.52892	Dephospho-CoA	cpd:C00882	[-H(+) ]	686.143	-0.612	0.004329	-1.12	0.000584	-1.555	0.000443	2-Dehydro-3-deoxy-6-phospho-D-gluconate	cpd:C04442	[-H(+) +1]	258.006	-0.17	0.219512	-0.219	0.123033	-0.358	0.025768
D-Altronate	cpd:C00817	[-H(+) +1]	196.054	0.368	0.066952	1.041	0.087678	0.903	0.040731	N-Acetyl-D-galactosamine	cpd:C01132	[-H(+) ]	220.082	0.321	0.037268	0.391	0.001812	0.259	0.043303	Sorbitol 6-phosphate	cpd:C01096	[-H(+) ]	261.038	0.166	0.24949	0.372	0.060172	0.263	0.32394	Dephospho-CoA	cpd:C00882	[-H(+) +1]	687.146	-0.395	0.069586	-1.294	0.001676	-1.198	0.003248	N-Succinyl-2-L-amino-6-oxoheptanedioate	cpd:C04462	[-H(+) ]	288.073	0.087	0.158076	-0.135	0.353805	-0.593	0.000185
D-Glucarate	cpd:C00818	[-H(+) ]	209.032	0.121	0.328163	0.068	0.553349	-0.065	0.597598	Pantetheine 4'-phosphate	cpd:C01134	[-H(+) +1]	358.091	0.091	0.544642	-0.045	0.640009	-0.12	0.51681	Sorbitol 6-phosphate	cpd:C01096	[-H(+) +1]	262.04	0.016	0.88699	-0.016	0.90827	-0.022	0.86151	(R,R)-Tartaric acid	cpd:C00898	[-H(+) ]	149.009	0.078	0.491586	0.241	0.030066	0.791	0.002003	3-Deoxy-D-manno-octulosonate 8-phosphate	cpd:C04478	[-H(+) ]	317.031	0.021	0.820597	-0.092	0.41371	-0.195	0.250921
D-Glutamine	cpd:C00819	[-H(+) ]	145.063	-0.375	0.358242	-0.033	0.930361	-0.289	0.457465	(3S)-3,6-Diaminohexanoate	cpd:C01142	[-H(+) ]	145.098	-0.377	0.012894	-0.613	0.001707	-0.654	0.001062	D-Tagatose 6-phosphate	cpd:C01097	[-H(+) ]	259.023	-0.445	0.26289	-0.57	0.17944	-0.617	0.16095	2-Acetolactate	cpd:C00900	[-H(+) ]	131.035	0.105	0.297943	0.397	0.00502	0.59	0.000715	3-Deoxy-D-manno-octulosonate 8-phosphate	cpd:C04478	[-H(+) +1]	318.031	0.013	0.861665	-0.391	0.004812	-0.761	0.000155
Pantetheine	cpd:C00831	[-H(+) ]	277.12	0.132	0.004145	0.118	0.202992	0.076	0.061916	(S)-3-Hydroxybutanoyl-CoA	cpd:C01144	[-H(+) ]	852.145	-2.615	0.045133	-2.554	0.042956	-1.976	0.075237	D-Tagatose 6-phosphate	cpd:C01097	[-H(+) +1]	260.023	-0.205	0.31459	-0.202	0.43608	-0.142	0.52892	D-Fructuronate	cpd:C00905	[-H(+) ]	193.036	0.003	0.958228	0.162	0.057781	0.549	8.2e-05	Guanosine 3'-diphosphate 5'-triphosphate	cpd:C04494	[-H(+) ]	681.913	0.391	0.051321	-1.924	0.037354	-5.523	7.4e-05
Pantetheine	cpd:C00831	[-H(+) +1]	278.124	0.069	0.178635	0.084	0.207031	-0.06	0.170814	2-Hydroxy-3-oxopropanoate	cpd:C01146	[-H(+) ]	103.004	0.48	0.052217	0.756	1e-05	0.424	0.12937	O-Phospho-L-homoserine	cpd:C01102	[-H(+) ]	198.018	-0.267	0.05141	-0.084	0.50582	-0.009	0.96194	5,6-Dihydrothymine	cpd:C00906	[-H(+) ]	127.051	0.106	0.038989	0.169	0.09266	0.087	0.190477	N-Acetyl-alpha-D-glucosamine 1-phosphate	cpd:C04501	[-H(+) ]	300.049	0.184	0.091447	-0.293	0.037143	-0.654	0.000495
dTDP-glucose	cpd:C00842	[-H(+) ]	563.07	-0.137	0.625746	-0.296	0.363291	-0.952	0.035982	2-Hydroxy-3-oxopropanoate	cpd:C01146	[-H(+) +1]	104.007	-1.933	0.167166	1.825	0.005601	0.247	0.83225	5-Amino-2-oxopentanoic acid	cpd:C01110	[-H(+) ]	130.05	-0.282	0.061383	0.879	0.000353	0.226	0.39253	Porphobilinogen	cpd:C00931	[-H(+) ]	225.088	0.131	0.129523	0.066	0.285085	0.011	0.916116	4-Amino-2-methyl-5-phosphomethylpyrimidine	cpd:C04556	[-H(+) ]	218.033	0.413	0.002042	1.125	0.00084	1.415	1e-06
Prunasin	cpd:C00844	[-H(+) ]	294.1	0.004	0.96913	0.074	0.480605	0.025	0.749359	D-Ribose 1,5-bisphosphate	cpd:C01151	[-H(+) ]	308.982	-0.46	0.352502	-0.496	0.32934	-0.286	0.54001	D-Arabinose 5-phosphate	cpd:C01112	[-H(+) ]	229.012	-0.379	0.22748	-0.821	0.041241	-0.816	0.035971	Porphobilinogen	cpd:C00931	[-H(+) +1]	226.094	0.01	0.854229	0.038	0.596684	-0.304	0.006117	4-Amino-2-methyl-5-phosphomethylpyrimidine	cpd:C04556	[-H(+) +1]	219.035	0.335	0.000711	0.843	0.004105	1.175	1e-06
3-Oxoadipate	cpd:C00846	[-H(+) ]	159.03	0.245	0.071283	0.342	0.053979	0.433	0.003353	Hydroxyproline	cpd:C01157	[-H(+) ]	130.05	0.444	0.221139	0.564	0.08113	-0.08	0.81442	D-Arabinose 5-phosphate	cpd:C01112	[-H(+) +1]	230.013	-0.261	0.27525	-0.656	0.056193	-1.078	0.00818	(R)-Lactaldehyde	cpd:C00937	[-H(+) ]	73.0289	0.03	0.784193	0.159	0.258318	0.417	0.126361	di-trans,poly-cis-Undecaprenyl diphosphate	cpd:C04574	[-H(+) ]	925.624	3.394	0.293552	1.72	0.465365	0.43	0.787167
Deamino-NAD+	cpd:C00857	[-H(+) +1]	665.093	-0.401	0.104167	-0.713	0.006335	-0.737	0.017562	L-Glutamate 5-semialdehyde	cpd:C01165	[-H(+) ]	130.05	0.444	0.221139	0.564	0.08113	-0.08	0.81442	O-Succinyl-L-homoserine	cpd:C01118	[-H(+) ]	218.067	-0.204	0.25486	-0.02	0.93459	-0.424	0.064767	(R)-Lactaldehyde	cpd:C00937	[-H(+) +1]	74.0324	0.176	0.511746	0.341	0.294027	1.499	0.003593	di-trans,poly-cis-Undecaprenyl diphosphate	cpd:C04574	[-H(+) +1]	926.627	1.462	0.464224	1.615	0.066382	1.216	0.180113
L-Histidinol	cpd:C00860	[-H(+) ]	140.082	0.183	0.253747	-0.051	0.782779	0.135	0.420654	Pseudouridine 5'-phosphate	cpd:C01168	[-H(+) ]	323.029	-0.501	0.359398	-0.836	0.130139	-1.046	0.074188	4-Hydroxy-2-oxoglutarate	cpd:C01127	[-H(+) ]	161.009	-0.073	0.88303	0.369	0.29721	1.093	0.027646	3',5'-Cyclic GMP	cpd:C00942	[-H(+) ]	344.04	-0.132	0.156181	-0.239	0.046493	-0.165	0.200597	Inositol 1,2,3,5,6-pentakisphosphate	cpd:C04579	[-H(+) ]	578.889	0.082	0.866553	0.175	0.722624	-0.706	0.238308
L-Rhamnulose	cpd:C00861	[-H(+) ]	163.061	0.134	0.284463	0.388	0.010977	0.454	0.0006	Pseudouridine 5'-phosphate	cpd:C01168	[-H(+) +1]	324.033	-0.191	0.117881	-0.617	0.004355	-0.778	0.000151	N-Acetyl-D-galactosamine	cpd:C01132	[-H(+) ]	220.082	-0.004	0.98643	-0.477	0.071412	-0.654	0.031403	3',5'-Cyclic GMP	cpd:C00942	[-H(+) +1]	345.044	-0.182	0.029567	-0.173	0.055978	-0.188	0.088644	UDP-N-acetyl-3-(1-carboxyvinyl)-D-glucosamine	cpd:C04631	[-H(+) ]	676.081	-0.038	0.868921	-0.514	0.222416	-1.062	0.018197
Pantothenate	cpd:C00864	[-H(+) ]	218.103	0.396	0.01598	0.815	0.014723	0.96	4e-05	beta-D-Glucose 6-phosphate	cpd:C01172	[-H(+) ]	259.023	-0.605	0.252706	-0.871	0.113213	-1.404	0.035967	Pantetheine 4'-phosphate	cpd:C01134	[-H(+) +1]	358.091	-0.147	0.23062	-0.513	0.00363	-0.472	0.004487	3-Dehydroquinate	cpd:C00944	[-H(+) ]	189.04	0.278	0.000618	0.464	5.6e-05	0.584	0.005039	2-(Formamido)-N1-(5'-phosphoribosyl)acetamidine	cpd:C04640	[-H(+) ]	312.06	-0.083	0.534582	-0.232	0.176236	-0.626	0.00731
4-Nitrophenol	cpd:C00870	[-H(+) ]	138.019	-0.225	0.280364	-0.12	0.536248	0.158	0.499558	beta-D-Glucose 6-phosphate	cpd:C01172	[-H(+) +1]	260.023	-0.021	0.887493	-0.331	0.093128	-0.618	0.004962	(3S)-3,6-Diaminohexanoate	cpd:C01142	[-H(+) ]	145.098	-0.065	0.76503	0.425	0.16433	0.681	0.013167	Indole-3-acetate	cpd:C00954	[-H(+) +1]	175.061	0.168	0.555599	0.329	0.203831	-0.398	0.234796	6-Thioinosine-5'-monophosphate	cpd:C04646	[-H(+) ]	363.02	-0.046	0.640338	-0.143	0.069252	-0.118	0.325167
4-Nitrophenol	cpd:C00870	[-H(+) +1]	139.024	-0.019	0.766284	0.084	0.246555	-0.096	0.199588	Inositol 1-phosphate	cpd:C01177	[-H(+) ]	259.023	-0.605	0.252706	-0.871	0.113213	-1.404	0.035967	(S)-3-Hydroxybutanoyl-CoA	cpd:C01144	[-H(+) ]	852.145	-0.718	0.033605	-1.403	0.017665	-0.892	0.02735	Mercaptopyruvate	cpd:C00957	[-H(+) ]	118.98	-0.736	7.7e-05	-1.023	6e-06	-1.276	1.4e-05	D-erythro-1-(Imidazol-4-yl)glycerol 3-phosphate	cpd:C04666	[-H(+) +1]	238.035	-0.036	0.601929	-0.165	0.070826	-0.176	0.310202
D-Galactonate	cpd:C00880	[-H(+) ]	195.051	0.459	0.028861	0.996	0.072524	0.718	0.06157	Inositol 1-phosphate	cpd:C01177	[-H(+) +1]	260.023	-0.021	0.887493	-0.331	0.093128	-0.618	0.004962	D-Ribose 1,5-bisphosphate	cpd:C01151	[-H(+) ]	308.982	0.334	0.063735	0.656	0.002585	1.272	0.00136	Mercaptopyruvate	cpd:C00957	[-H(+) +1]	119.98	-0.723	0.048635	-0.676	0.057961	-0.92	0.05983	1-(5'-Phosphoribosyl)-5-amino-4-imidazolecarboxamide	cpd:C04677	[-H(+) ]	337.054	0.356	0.057016	0.277	0.408726	-0.787	0.007943
D-Galactonate	cpd:C00880	[-H(+) +1]	196.054	0.368	0.066952	1.041	0.087678	0.903	0.040731	3-(4-Hydroxyphenyl)pyruvate	cpd:C01179	[-H(+) ]	179.035	0.265	0.549462	0.247	0.554853	-0.234	0.64908	Hydroxyproline	cpd:C01157	[-H(+) ]	130.05	-0.282	0.061383	0.879	0.000353	0.226	0.39253	2-Dehydropantoate	cpd:C00966	[-H(+) ]	145.05	-0.144	0.09097	0.093	0.181346	0.271	0.268755	2-Dehydro-3-deoxy-D-arabino-heptonate 7-phosphate	cpd:C04691	[-H(+) ]	287.02	-0.124	0.37302	-0.293	0.038186	-0.308	0.049334
Dephospho-CoA	cpd:C00882	[-H(+) ]	686.143	0.18	0.506335	-0.086	0.749499	-1.75	0.003374	4-Methylthio-2-oxobutanoic acid	cpd:C01180	[-H(+) +1]	148.014	-0.342	0.481465	0.032	0.921269	0.326	0.48391	L-Glutamate 5-semialdehyde	cpd:C01165	[-H(+) ]	130.05	-0.282	0.061383	0.879	0.000353	0.226	0.39253	O-Acetyl-L-serine	cpd:C00979	[-H(+) ]	146.046	-0.344	0.00213	-0.424	0.004423	-0.94	3.6e-05	2-Dehydro-3-deoxy-D-arabino-heptonate 7-phosphate	cpd:C04691	[-H(+) +1]	288.017	-0.175	0.026228	-0.603	0.000341	-1.019	0.000535
Dephospho-CoA	cpd:C00882	[-H(+) +1]	687.146	-0.017	0.928188	-0.212	0.189081	-1.083	0.002222	D-Ribulose 1,5-bisphosphate	cpd:C01182	[-H(+) ]	308.982	-0.46	0.352502	-0.496	0.32934	-0.286	0.54001	Pseudouridine 5'-phosphate	cpd:C01168	[-H(+) ]	323.029	-0.962	0.078838	-1.341	0.04076	-1.554	0.028999	O-Acetyl-L-serine	cpd:C00979	[-H(+) +1]	147.048	-0.367	0.010897	-0.259	0.088792	-0.501	0.000684	5-Amino-6-(1-D-ribitylamino)uracil	cpd:C04732	[-H(+) +1]	276.106	0.024	0.718783	-0.033	0.578496	-0.458	0.000281
(R,R)-Tartaric acid	cpd:C00898	[-H(+) ]	149.009	0.133	0.337821	0.065	0.422742	0.216	0.015437	Nicotinate D-ribonucleotide	cpd:C01185	[-H(+) ]	335.041	-0.108	0.430334	0.007	0.930632	-0.182	0.1885	Pseudouridine 5'-phosphate	cpd:C01168	[-H(+) +1]	324.033	-0.402	0.13192	-0.59	0.069794	-0.852	0.021402	alpha-D-Galactose	cpd:C00984	[-H(+) ]	179.056	0.376	0.000333	0.51	0.000202	0.391	0.05051	1-(5'-Phosphoribosyl)-5-formamido-4-imidazolecarboxamide	cpd:C04734	[-H(+) ]	365.05	0.182	0.175426	0.029	0.830792	-0.083	0.542892
2-Acetolactate	cpd:C00900	[-H(+) ]	131.035	-0.005	0.939415	0.095	0.183606	0.112	0.073573	Nicotinate D-ribonucleotide	cpd:C01185	[-H(+) +1]	336.043	0.086	0.485417	-0.15	0.418777	-0.255	0.29947	beta-D-Glucose 6-phosphate	cpd:C01172	[-H(+) ]	259.023	-0.445	0.26289	-0.57	0.17944	-0.617	0.16095	2-Phosphoglycolate	cpd:C00988	[-H(+) +1]	155.977	0.26	0.431328	0.218	0.614974	0.29	0.37856	1-(5-Phospho-D-ribosyl)-5-amino-4-imidazolecarboxylate	cpd:C04751	[-H(+) +1]	339.046	0.274	0.098413	-0.246	0.138684	-1.265	0.000901
D-Fructuronate	cpd:C00905	[-H(+) ]	193.036	0.082	0.328333	0.194	0.066429	0.313	0.004992	3-Deoxy-D-manno-octulosonate	cpd:C01187	[-H(+) ]	237.062	0.316	0.006681	0.423	0.004365	0.578	0.003394	beta-D-Glucose 6-phosphate	cpd:C01172	[-H(+) +1]	260.023	-0.205	0.31459	-0.202	0.43608	-0.142	0.52892	D-Alanyl-D-alanine	cpd:C00993	[-H(+) ]	159.078	0.063	0.509673	0.161	0.148229	-0.259	0.050451	2-Amino-7,8-dihydro-4-hydroxy-6-(diphosphooxymethyl)pteridine	cpd:C04807	[-H(+) ]	354.001	-0.441	0.053491	-0.866	0.007554	-1.475	0.000353
5,6-Dihydrothymine	cpd:C00906	[-H(+) ]	127.051	-0.23	0.005771	-0.061	0.606634	-0.133	0.128351	UDP-N-acetylmuramoyl-L-alanine	cpd:C01212	[-H(+) ]	749.132	0.379	0.58445	-1.042	0.142896	-0.434	0.57384	Inositol 1-phosphate	cpd:C01177	[-H(+) ]	259.023	-0.445	0.26289	-0.57	0.17944	-0.617	0.16095	O-Phospho-L-serine	cpd:C01005	[-H(+) ]	184.001	-1.099	2.8e-05	-1.391	3e-05	-1.905	1.3e-05	5'-Deoxyadenosine	cpd:C05198	[-H(+) ]	250.094	-0.028	0.469979	-0.068	0.106828	-0.337	0.002779
Cephalosporin C	cpd:C00916	[-H(+) +1]	415.103	0.12	0.0073	-0.004	0.934424	0.137	0.000339	UDP-N-acetylmuramoyl-L-alanine	cpd:C01212	[-H(+) +1]	750.135	-0.09	0.899942	-1.875	0.078476	-1.412	0.15637	Inositol 1-phosphate	cpd:C01177	[-H(+) +1]	260.023	-0.205	0.31459	-0.202	0.43608	-0.142	0.52892	6-Deoxy-L-galactose	cpd:C01019	[-H(+) ]	163.061	0.317	0.00071	0.693	0.00012	0.74	5.1e-05	Hydroxyacetone	cpd:C05235	[-H(+) ]	73.0289	-0.016	0.878571	0.001	0.993843	0.757	0.009125
Porphobilinogen	cpd:C00931	[-H(+) ]	225.088	-0.001	0.987102	0.051	0.488693	0.107	0.122206	(R)-Methylmalonyl-CoA	cpd:C01213	[-H(+) ]	866.123	-4.01	0.080346	-3.208	0.097601	-0.096	0.93993	3-(4-Hydroxyphenyl)pyruvate	cpd:C01179	[-H(+) ]	179.035	-0.255	0.61406	-0.158	0.72541	-0.315	0.44806	Hydroxymethylbilane	cpd:C01024	[-H(+) ]	853.279	-0.098	0.526524	-0.415	0.098769	-1.016	0.001765	Hydroxyacetone	cpd:C05235	[-H(+) +1]	74.0324	-0.465	0.150871	0.305	0.431645	1.236	0.026161
Porphobilinogen	cpd:C00931	[-H(+) +1]	226.094	-0.013	0.828382	0.02	0.738177	-0.002	0.973907	5,6,7,8-Tetrahydromethanopterin	cpd:C01217	[-H(+) ]	775.26	-0.569	0.000228	-0.781	0.000836	-1.085	0.003428	4-Methylthio-2-oxobutanoic acid	cpd:C01180	[-H(+) +1]	148.014	0.032	0.87289	-0.133	0.58529	-0.086	0.61434	Hydroxymethylbilane	cpd:C01024	[-H(+) +1]	854.282	-0.007	0.957337	-0.372	0.028694	-0.356	0.006648	L-Selenomethionine	cpd:C05335	[-H(+) ]	195.992	-0.442	0.060899	-0.186	0.400171	-0.822	0.006764
(R)-Lactaldehyde	cpd:C00937	[-H(+) ]	73.0289	0.112	0.476607	0.201	0.144861	0.579	0.032953	D-Glucono-1,5-lactone 6-phosphate	cpd:C01236	[-H(+) +1]	258.006	-0.119	0.373626	-0.155	0.34149	-0.545	0.059024	D-Ribulose 1,5-bisphosphate	cpd:C01182	[-H(+) ]	308.982	0.334	0.063735	0.656	0.002585	1.272	0.00136	N,N-Dimethylglycine	cpd:C01026	[-H(+) ]	102.055	-0.256	0.022302	-0.277	0.026861	-0.897	0.000489	L-Selenomethionine	cpd:C05335	[-H(+) +1]	196.994	-0.067	0.587293	0.703	0.107105	0.228	0.065146
(R)-Lactaldehyde	cpd:C00937	[-H(+) +1]	74.0324	0.105	0.691634	0.496	0.081501	0.734	0.03088	N-Acetyl-L-glutamate 5-semialdehyde	cpd:C01250	[-H(+) ]	172.061	0.621	7.9e-05	0.552	0.000104	0.44	0.004703	Nicotinate D-ribonucleotide	cpd:C01185	[-H(+) ]	335.041	-0.014	0.72122	-0.027	0.81769	0.109	0.48124	N,N-Dimethylglycine	cpd:C01026	[-H(+) +1]	103.059	-0.311	0.022786	-0.111	0.379591	-0.694	0.007439	beta-D-Fructose 6-phosphate	cpd:C05345	[-H(+) ]	259.023	-0.087	0.307314	-0.689	8.4e-05	-1.969	1e-06
3',5'-Cyclic GMP	cpd:C00942	[-H(+) ]	344.04	-0.219	0.092171	-0.053	0.618979	0.16	0.076412	5-Amino-6-(5'-phosphoribosylamino)uracil	cpd:C01268	[-H(+) ]	353.049	-0.06	0.597371	-0.141	0.076329	-0.384	0.003085	Nicotinate D-ribonucleotide	cpd:C01185	[-H(+) +1]	336.043	-0.2	0.1647	-0.369	0.10594	-0.064	0.66003	S-Formylglutathione	cpd:C01031	[-H(+) +1]	335.072	0.119	0.078795	-0.068	0.509966	-0.341	0.016734	beta-D-Fructose 6-phosphate	cpd:C05345	[-H(+) +1]	260.023	-0.192	0.099013	-0.259	0.004382	-0.609	0.000112
3',5'-Cyclic GMP	cpd:C00942	[-H(+) +1]	345.044	0.072	0.511091	0.143	0.202344	0.162	0.23599	5-Amino-6-(5'-phosphoribosylamino)uracil	cpd:C01268	[-H(+) +1]	354.052	-0.103	0.338811	-0.257	0.079511	-0.742	8.7e-05	3-Deoxy-D-manno-octulosonate	cpd:C01187	[-H(+) ]	237.062	-0.273	0.097923	-0.459	0.094007	-0.673	0.000791	N-Formyl-L-glutamate	cpd:C01045	[-H(+) ]	174.041	0.33	0.156173	0.188	0.264225	0.368	0.072528	beta-D-Fructose 1,6-bisphosphate	cpd:C05378	[-H(+) ]	338.989	0.195	0.072101	0.381	0.274077	-0.182	0.379659
3-Dehydroquinate	cpd:C00944	[-H(+) ]	189.04	0.228	0.001433	0.264	0.008261	0.23	0.01221	2-Dehydro-3-deoxy-6-phospho-D-galactonate	cpd:C01286	[-H(+) +1]	258.006	-0.119	0.373626	-0.155	0.34149	-0.545	0.059024	UDP-N-acetylmuramoyl-L-alanine	cpd:C01212	[-H(+) ]	749.132	-2.477	0.24882	1.312	0.088168	0.633	0.63522	N-Formyl-L-glutamate	cpd:C01045	[-H(+) +1]	175.044	0.291	0.173733	0.46	0.023655	0.835	0.008795	beta-D-Fructose 1,6-bisphosphate	cpd:C05378	[-H(+) +1]	339.993	0.024	0.643152	0.214	0.50174	-0.419	0.043613
Indole-3-acetate	cpd:C00954	[-H(+) +1]	175.061	-0.178	0.308056	-0.186	0.278674	-0.433	0.045382	1-(2-Carboxyphenylamino)-1-deoxy-D-ribulose 5-phosphate	cpd:C01302	[-H(+) +1]	349.057	-0.2	0.073541	-0.174	0.278837	-0.235	0.104	UDP-N-acetylmuramoyl-L-alanine	cpd:C01212	[-H(+) +1]	750.135	-3.291	0.35592	5.914	0.045222	6.358	0.056395	UDP-N-acetylmuramate	cpd:C01050	[-H(+) ]	678.095	-0.971	0.104212	-1.188	0.072113	1.156	0.058645	Oxalosuccinate	cpd:C05379	[-H(+) ]	189.004	0.341	0.014211	-0.434	0.123654	-1.026	0.000482
Mercaptopyruvate	cpd:C00957	[-H(+) ]	118.98	-0.825	0.000955	-0.743	0.0016	-0.612	0.004228	dITP	cpd:C01345	[-H(+) ]	490.978	0.072	0.61684	0.061	0.697214	0.254	0.17374	(R)-Methylmalonyl-CoA	cpd:C01213	[-H(+) ]	866.123	-1.175	0.09045	-3.175	0.010023	-5.34	0.005599	UDP-N-acetylmuramate	cpd:C01050	[-H(+) +1]	679.098	-0.9	0.075153	-1.096	0.040701	0.656	0.202563	Sedoheptulose 7-phosphate	cpd:C05382	[-H(+) ]	289.034	0.091	0.435821	0.402	0.040072	-0.808	0.001699
Mercaptopyruvate	cpd:C00957	[-H(+) +1]	119.98	-0.706	0.012047	-1.38	0.005643	-0.349	0.225834	dITP	cpd:C01345	[-H(+) +1]	491.977	-0.445	0.003733	-0.156	0.19284	-0.283	0.14187	5,6,7,8-Tetrahydromethanopterin	cpd:C01217	[-H(+) ]	775.26	-0.168	0.76641	-2.054	0.029384	-2.953	0.011021	Uroporphyrinogen III	cpd:C01051	[-H(+) +1]	836.268	-0.053	0.790094	-0.418	0.137249	-0.213	0.459595	Sedoheptulose 7-phosphate	cpd:C05382	[-H(+) +1]	290.036	0.005	0.95622	0.08	0.348993	-0.279	0.055145
2-Dehydropantoate	cpd:C00966	[-H(+) ]	145.05	-0.235	0.003365	-0.162	0.133468	-0.224	0.0879	dUDP	cpd:C01346	[-H(+) +1]	388.002	0.175	0.696282	0.151	0.688792	0.403	0.21551	D-Glucono-1,5-lactone 6-phosphate	cpd:C01236	[-H(+) +1]	258.006	-0.519	0.073371	-0.444	0.11158	-0.679	0.037551	5-Dehydro-D-gluconate	cpd:C01062	[-H(+) ]	193.036	0.003	0.958228	0.162	0.057781	0.549	8.2e-05	Melibiose	cpd:C05402	[-H(+) ]	341.109	-0.519	0.134462	-0.318	0.487007	0.221	0.315518
O-Acetyl-L-serine	cpd:C00979	[-H(+) ]	146.046	-0.149	0.101861	-0.342	0.022537	-0.79	5.4e-05	Carbonic acid	cpd:C01353	[-H(+) ]	60.9971	1.194	0.038641	1.904	0.046547	1.951	0.01669	N-Acetyl-L-glutamate 5-semialdehyde	cpd:C01250	[-H(+) ]	172.061	-0.165	0.17605	-0.061	0.66438	0.295	0.158	O-Acetyl-L-homoserine	cpd:C01077	[-H(+) ]	160.061	0.096	0.473606	0.274	0.046616	0.93	2.9e-05	Melibiose	cpd:C05402	[-H(+) +1]	342.113	-0.33	0.120473	-0.309	0.267625	-0.096	0.559193
O-Acetyl-L-serine	cpd:C00979	[-H(+) +1]	147.048	-0.252	0.05935	-0.304	0.011578	-0.478	0.001414	Carbonic acid	cpd:C01353	[-H(+) +1]	61.9929	1.672	0.003544	1.514	0.051239	2.735	0.00019	(R)-2-Hydroxybutane-1,2,4-tricarboxylate	cpd:C01251	[-H(+) ]	205.036	0.001	0.99578	-0.251	0.38824	-0.557	0.080159	Protoporphyrinogen IX	cpd:C01079	[-H(+) +1]	568.304	-0.139	0.314048	-0.446	0.017202	-0.477	0.033605	D-Gal alpha 1->6D-Gal alpha 1->6D-Glucose	cpd:C05404	[-H(+) ]	503.162	-0.249	0.007004	-0.179	0.108142	-0.181	0.037752
alpha-D-Galactose	cpd:C00984	[-H(+) ]	179.056	0.309	0.004954	0.368	0.00038	0.418	9.2e-05	Carbonic acid	cpd:C01353	[-H(+) +1]	61.9958	1.578	0.002923	1.379	0.056471	2.621	0.000277	(R)-2-Hydroxybutane-1,2,4-tricarboxylate	cpd:C01251	[-H(+) +1]	206.039	-0.204	0.18323	0.156	0.49525	-0.61	0.009563	alpha,alpha-Trehalose	cpd:C01083	[-H(+) ]	341.109	-0.485	0.017157	-0.818	0.001716	-1.531	0.000124	L-Allothreonine	cpd:C05519	[-H(+) ]	118.05	-0.123	0.005393	-0.333	5e-06	-0.396	1e-06
2-Phosphoglycolate	cpd:C00988	[-H(+) +1]	155.977	-0.388	0.044784	-0.935	0.005894	-0.723	0.119242	3'-AMP	cpd:C01367	[-H(+) ]	346.056	-0.638	0.283306	-0.985	0.131112	-2.341	0.022191	5-Amino-6-(5'-phosphoribosylamino)uracil	cpd:C01268	[-H(+) ]	353.049	-0.368	0.002454	-0.298	0.007024	-0.327	0.00247	alpha,alpha-Trehalose	cpd:C01083	[-H(+) +1]	342.113	-0.103	0.42062	-0.313	0.012955	-0.948	7.7e-05	L-Allothreonine	cpd:C05519	[-H(+) +1]	119.05	0.049	0.52653	-0.186	0.057616	-0.33	0.009809
D-Alanyl-D-alanine	cpd:C00993	[-H(+) ]	159.078	0.161	0.512793	-0.333	0.301634	-1.797	0.003616	3'-AMP	cpd:C01367	[-H(+) +1]	347.059	-0.489	0.212851	-0.781	0.06827	-1.614	0.009411	5-Amino-6-(5'-phosphoribosylamino)uracil	cpd:C01268	[-H(+) +1]	354.052	-0.183	0.18492	-0.451	0.008808	-0.514	0.158	(R)-3-Hydroxybutanoate	cpd:C01089	[-H(+) ]	103.039	0.454	0.00742	0.874	0.000416	1.168	0.000642	3-Sulfinylpyruvate	cpd:C05527	[-H(+) ]	150.97	-0.135	0.27648	-0.06	0.765388	0.661	0.007851
O-Phospho-L-serine	cpd:C01005	[-H(+) ]	184.001	-1.318	0.00068	-1.643	0.00032	-2.316	0.000134	3'-UMP	cpd:C01368	[-H(+) ]	323.029	-0.501	0.359398	-0.836	0.130139	-1.046	0.074188	2-Dehydro-3-deoxy-6-phospho-D-galactonate	cpd:C01286	[-H(+) +1]	258.006	-0.519	0.073371	-0.444	0.11158	-0.679	0.037551	D-Fructose 1-phosphate	cpd:C01094	[-H(+) ]	259.023	-0.06	0.526088	-0.106	0.315189	-0.078	0.650943	3-Sulfopyruvate	cpd:C05528	[-H(+) ]	166.965	-0.117	0.330171	0.071	0.47678	0.338	0.111715
Urea-1-carboxylate	cpd:C01010	[-H(+) +1]	104.016	-1.072	0.524129	1.06	0.480693	0.951	0.527789	3'-UMP	cpd:C01368	[-H(+) +1]	324.033	-0.191	0.117881	-0.617	0.004355	-0.778	0.000151	1-(2-Carboxyphenylamino)-1-deoxy-D-ribulose 5-phosphate	cpd:C01302	[-H(+) +1]	349.057	-0.196	0.099341	-0.21	0.27429	-0.472	0.018393	D-Fructose 1-phosphate	cpd:C01094	[-H(+) +1]	260.023	-0.114	0.395324	0.013	0.91979	-0.062	0.723863	3,4-Dihydroxymandelaldehyde	cpd:C05577	[-H(+) ]	167.035	0.114	0.23748	-0.204	0.041034	0.176	0.17936
Urea-1-carboxylate	cpd:C01010	[-H(+) +1]	104.023	8.077	0.199609	9.017	0.219074	7.805	0.191125	Maleic acid	cpd:C01384	[-H(+) ]	115.003	0.869	0.491573	1.12	0.323862	1.468	0.044187	dITP	cpd:C01345	[-H(+) ]	490.978	0.222	0.13819	0.013	0.94142	0.242	0.20784	Sorbitol 6-phosphate	cpd:C01096	[-H(+) ]	261.038	-0.452	0.002214	-0.692	0.000144	-1.193	4.4e-05	3,4-Dihydroxymandelaldehyde	cpd:C05577	[-H(+) +1]	168.043	0.201	0.101835	-0.412	0.036302	-0.118	0.583531
6-Deoxy-L-galactose	cpd:C01019	[-H(+) ]	163.061	0.134	0.284463	0.388	0.010977	0.454	0.0006	Maleic acid	cpd:C01384	[-H(+) +1]	116.007	0.658	0.634876	0.429	0.708664	0.771	0.39972	dITP	cpd:C01345	[-H(+) +1]	491.977	0.189	0.22297	0.146	0.34962	0.025	0.91201	Sorbitol 6-phosphate	cpd:C01096	[-H(+) +1]	262.04	-0.174	0.030192	-0.196	0.014309	-0.493	0.000176	Cinnavalininate	cpd:C05640	[-H(+) +1]	300.037	-0.345	0.108548	-0.261	0.001261	-0.07	0.673189
6-Hydroxynicotinate	cpd:C01020	[-H(+) ]	138.019	0.002	0.982216	0.164	0.097039	0.273	0.055486	Cys-Gly	cpd:C01419	[-H(+) +1]	178.037	0.645	0.053103	0.384	0.074281	0.073	0.71152	dUDP	cpd:C01346	[-H(+) +1]	388.002	0.12	0.50185	-0.197	0.40028	-0.212	0.28475	O-Phospho-L-homoserine	cpd:C01102	[-H(+) ]	198.018	-0.371	0.026102	-0.712	0.00454	-0.12	0.708633	3-Aminopropiononitrile	cpd:C05670	[-H(+) ]	69.0446	0.209	0.659444	0.64	0.300431	0.614	0.34867
6-Hydroxynicotinate	cpd:C01020	[-H(+) +1]	139.024	0.076	0.124753	0.054	0.249851	0.121	0.072417	Gallate	cpd:C01424	[-H(+) +1]	170.018	0.473	0.127527	0.609	0.210787	1.011	0.025989	Carbonic acid	cpd:C01353	[-H(+) ]	60.9971	0.421	0.36034	0.813	0.16711	1.494	0.009753	5-Amino-2-oxopentanoic acid	cpd:C01110	[-H(+) ]	130.05	0.298	0.070659	0.493	0.003524	1.023	0.001849	3-Aminopropiononitrile	cpd:C05670	[-H(+) ]	69.0502	0.239	0.617321	0.716	0.190721	0.691	0.33021
Hydroxymethylbilane	cpd:C01024	[-H(+) ]	853.279	-0.398	0.068524	-0.533	0.054848	-0.445	0.059084	Queuine	cpd:C01449	[-H(+) ]	276.106	-0.044	0.545015	-0.075	0.341027	-0.336	0.008221	Carbonic acid	cpd:C01353	[-H(+) +1]	61.9929	-0.638	0.078149	-0.832	0.035367	-0.819	0.049178	D-Arabinose 5-phosphate	cpd:C01112	[-H(+) ]	229.012	-0.072	0.655075	-0.636	0.003882	-0.267	0.145278	3-Aminopropiononitrile	cpd:C05670	[-H(+) +1]	70.0492	0.726	0.130214	0.077	0.865677	-0.325	0.397861
Hydroxymethylbilane	cpd:C01024	[-H(+) +1]	854.282	-0.109	0.45943	-0.151	0.356046	-0.123	0.373865	Toluate	cpd:C01454	[-H(+) ]	135.045	0.02	0.82126	0.337	0.069281	0.042	0.85785	Carbonic acid	cpd:C01353	[-H(+) +1]	61.9958	-1.092	0.107	-1.662	0.041067	-1.393	0.059776	D-Arabinose 5-phosphate	cpd:C01112	[-H(+) +1]	230.013	-0.089	0.009559	-0.209	0.000254	-0.31	0.011497	3-Aminopropiononitrile	cpd:C05670	[-H(+) +1]	70.0536	0.943	0.049123	0.197	0.676569	-0.407	0.343936
N,N-Dimethylglycine	cpd:C01026	[-H(+) ]	102.055	-0.361	0.035514	-0.481	0.019176	-0.762	0.002234	Toluate	cpd:C01454	[-H(+) +1]	136.049	0.276	0.128836	0.516	0.029661	0.182	0.40263	3'-AMP	cpd:C01367	[-H(+) ]	346.056	-0.795	0.12641	-1.336	0.046241	-1.491	0.036406	O-Succinyl-L-homoserine	cpd:C01118	[-H(+) ]	218.067	0.151	0.169332	0.165	0.261305	-0.385	0.010304	Phosphonoacetate	cpd:C05682	[-H(+) ]	138.98	0.182	0.020156	0.74	0.00064	0.973	3e-05
N,N-Dimethylglycine	cpd:C01026	[-H(+) +1]	103.059	-0.234	0.041183	-0.334	0.01658	-0.715	0.00038	3-Cresol	cpd:C01467	[-H(+) ]	107.05	-0.359	0.131696	-0.547	0.021735	-0.337	0.10204	3'-AMP	cpd:C01367	[-H(+) +1]	347.059	-0.989	0.063332	-1.848	0.015782	-1.917	0.014419	4-Hydroxy-2-oxoglutarate	cpd:C01127	[-H(+) ]	161.009	0.173	0.058576	0.341	0.024843	0.592	0.000273	Phosphonoacetate	cpd:C05682	[-H(+) +1]	139.984	0.052	0.794578	-0.362	0.264564	1.183	0.076381
N6-Hydroxy-L-lysine	cpd:C01028	[-H(+) ]	161.093	-0.16	0.368311	-0.105	0.525219	-0.136	0.409021	Hydrogen selenide	cpd:C01528	[-H(+) ]	80.9279	1.202	0.619943	3.299	0.363188	4.445	0.028959	3'-UMP	cpd:C01368	[-H(+) ]	323.029	-0.962	0.078838	-1.341	0.04076	-1.554	0.028999	N-Acetyl-D-galactosamine	cpd:C01132	[-H(+) ]	220.082	0.08	0.21214	0.15	0.023289	-0.321	1.7e-05	Selenate	cpd:C05697	[-H(+) ]	144.909	-0.06	0.68412	1.635	0.258482	0.526	0.027354
S-Formylglutathione	cpd:C01031	[-H(+) +1]	335.072	0.102	0.169423	0.027	0.69276	-0.104	0.254022	Hippurate	cpd:C01586	[-H(+) ]	178.051	0.101	0.708127	0.044	0.870738	0.039	0.88678	3'-UMP	cpd:C01368	[-H(+) +1]	324.033	-0.402	0.13192	-0.59	0.069794	-0.852	0.021402	Pantetheine 4'-phosphate	cpd:C01134	[-H(+) +1]	358.091	-0.035	0.542799	-0.183	0.034451	-0.115	0.358136	Selenate	cpd:C05697	[-H(+) +1]	145.908	-0.613	0.140626	-0.081	0.931029	0.281	0.832969
N-Carbamoylsarcosine	cpd:C01043	[-H(+) ]	131.046	-0.225	0.096152	-0.565	0.006411	-0.924	0.000721	Hippurate	cpd:C01586	[-H(+) +1]	179.056	0.293	0.449493	0.354	0.325236	0.598	0.07137	Alanine	cpd:C01401	[-H(+) ]	88.0398	-0.099	0.79545	0.57	0.1254	0.556	0.13577	(3S)-3,6-Diaminohexanoate	cpd:C01142	[-H(+) ]	145.098	-0.338	0.005199	-0.497	0.000555	-0.674	0.000652	L-Selenocystathionine	cpd:C05699	[-H(+) +1]	270.009	-0.235	0.145832	-0.128	0.128647	-0.159	0.334395
UDP-N-acetylmuramate	cpd:C01050	[-H(+) ]	678.095	0.169	0.318678	-0.054	0.748022	-1.316	0.007987	Acrylamide	cpd:C01659	[-H(+) ]	70.0291	0.441	0.093623	0.792	0.010978	0.442	0.12027	Butanal	cpd:C01412	[-H(+) +1]	72.0508	-0.321	0.30488	-0.65	0.001645	-0.51	0.000397	(S)-3-Hydroxybutanoyl-CoA	cpd:C01144	[-H(+) ]	852.145	-0.965	0.14037	-1.259	0.093057	-0.739	0.096785	Methaneselenol	cpd:C05703	[-H(+) +1]	95.941	0.332	0.740716	0.104	0.879033	0.396	0.655945
UDP-N-acetylmuramate	cpd:C01050	[-H(+) +1]	679.098	0.156	0.24701	-0.015	0.907324	-1.257	0.004984	Resorcinol	cpd:C01751	[-H(+) ]	109.03	-0.339	0.221531	-0.102	0.718559	0.13	0.81267	Butanal	cpd:C01412	[-H(+) +1]	72.0534	-0.27	0.41247	-0.696	0.002634	-0.377	0.015325	2-Hydroxy-3-oxopropanoate	cpd:C01146	[-H(+) ]	103.004	0.111	0.583867	0.124	0.442932	0.351	0.07193	Methaneselenol	cpd:C05703	[-H(+) +1]	95.9427	0.457	0.646898	0.294	0.726087	0.346	0.712271
Uroporphyrinogen III	cpd:C01051	[-H(+) +1]	836.268	-0.358	0.109455	-0.091	0.655293	-0.418	0.120712	Resorcinol	cpd:C01751	[-H(+) +1]	110.033	0.713	0.078388	1.145	0.011132	1.303	0.019539	Cys-Gly	cpd:C01419	[-H(+) +1]	178.037	-0.146	0.28494	-0.629	0.001204	-0.859	0.00048	2-Hydroxy-3-oxopropanoate	cpd:C01146	[-H(+) +1]	104.007	0.2	0.886561	-0.591	0.711755	1.114	0.421072	gamma-Glutamyl-beta-cyanoalanine	cpd:C05711	[-H(+) ]	242.08	0.012	0.883329	0.232	0.015925	-0.055	0.263638
5-Dehydro-D-gluconate	cpd:C01062	[-H(+) ]	193.036	0.082	0.328333	0.194	0.066429	0.313	0.004992	Thiocyanate	cpd:C01755	[-H(+) ]	57.9745	-0.254	0.771138	-0.307	0.718705	0.843	0.24314	Queuine	cpd:C01449	[-H(+) ]	276.106	0.108	0.82233	-0.75	0.00127	-1.074	0.000116	D-Ribose 1,5-bisphosphate	cpd:C01151	[-H(+) ]	308.982	0.17	0.066247	0.063	0.532998	-0.439	0.00792	Uroporphyrinogen I	cpd:C05766	[-H(+) +1]	836.268	-0.023	0.866243	-0.409	0.196857	-1.002	0.0038
O-Acetyl-L-homoserine	cpd:C01077	[-H(+) ]	160.061	0.154	0.516202	0.345	0.174651	0.272	0.238769	Thiocyanate	cpd:C01755	[-H(+) +1]	58.9823	2.143	0.057387	2.566	0.077071	2.744	0.030723	Hydrogen selenide	cpd:C01528	[-H(+) ]	80.9279	0.758	0.13912	0.588	0.33419	1.096	0.11382	Hydroxyproline	cpd:C01157	[-H(+) ]	130.05	0.298	0.070659	0.493	0.003524	1.023	0.001849	Coproporphyrinogen I	cpd:C05768	[-H(+) +1]	660.31	-0.314	0.111016	-0.522	0.01755	-0.319	0.003806
Protoporphyrinogen IX	cpd:C01079	[-H(+) +1]	568.304	-0.051	0.328567	-0.184	0.011903	0.229	0.011043	Xanthosine	cpd:C01762	[-H(+) ]	283.068	-0.067	0.871291	-0.213	0.540919	-0.937	0.03475	Hippurate	cpd:C01586	[-H(+) ]	178.051	-0.12	0.56893	-0.582	0.008227	-0.555	0.006986	L-Glutamate 5-semialdehyde	cpd:C01165	[-H(+) ]	130.05	0.298	0.070659	0.493	0.003524	1.023	0.001849	Sirohydrochlorin	cpd:C05778	[-H(+) ]	861.28	-0.273	0.137067	-0.294	0.117329	-0.792	0.01136
alpha,alpha-Trehalose	cpd:C01083	[-H(+) ]	341.109	-0.306	0.002506	-0.333	0.000433	-0.179	0.004626	Xanthosine	cpd:C01762	[-H(+) +1]	284.072	0.284	0.250818	-0.159	0.416689	-0.102	0.53833	Hippurate	cpd:C01586	[-H(+) +1]	179.056	-0.351	0.2987	-0.45	0.27486	-0.515	0.15229	Pseudouridine 5'-phosphate	cpd:C01168	[-H(+) ]	323.029	-0.486	0.001936	-0.482	0.001922	-0.083	0.384312	2-Hexaprenyl-3-methyl-5-hydroxy-6-methoxy-1,4-benzoquinone	cpd:C05805	[-H(+) ]	575.412	-0.469	0.138598	-1.789	0.00259	-1.813	0.000983
alpha,alpha-Trehalose	cpd:C01083	[-H(+) +1]	342.113	-0.074	0.067074	-0.185	0.027334	-0.1	0.004977	Deoxyribose	cpd:C01801	[-H(+) ]	133.05	0.014	0.942101	-0.095	0.633818	-0.346	0.20177	Acrylamide	cpd:C01659	[-H(+) ]	70.0291	-0.442	0.027958	-0.176	0.48895	0.058	0.76525	Pseudouridine 5'-phosphate	cpd:C01168	[-H(+) +1]	324.033	-0.302	0.004526	-0.325	0.002847	-0.186	0.10675	3-Octaprenyl-4-hydroxybenzoate	cpd:C05809	[-H(+) ]	681.527	4.304	0.047495	2.62	0.305739	2.503	0.399246
(R)-3-Hydroxybutanoate	cpd:C01089	[-H(+) ]	103.039	0.57	0.004173	0.633	0.001946	0.758	0.000125	Dethiobiotin	cpd:C01909	[-H(+) ]	213.125	-0.044	0.886785	-0.098	0.759206	0.15	0.60728	Thiocyanate	cpd:C01755	[-H(+) ]	57.9745	-0.357	0.79094	1.052	0.37595	0.483	0.66758	beta-D-Glucose 6-phosphate	cpd:C01172	[-H(+) ]	259.023	-0.06	0.526088	-0.106	0.315189	-0.078	0.650943	3-Octaprenyl-4-hydroxybenzoate	cpd:C05809	[-H(+) +1]	682.532	0.356	0.67692	1.026	0.079318	2.303	0.00023
D-Fructose 1-phosphate	cpd:C01094	[-H(+) ]	259.023	-0.138	0.538253	-0.563	0.114333	-1.859	0.002261	Dethiobiotin	cpd:C01909	[-H(+) +1]	214.128	-0.089	0.718011	-0.154	0.541746	0.114	0.62459	Thiocyanate	cpd:C01755	[-H(+) +1]	58.9823	-1.219	0.25989	0.732	0.25957	0.914	0.07226	beta-D-Glucose 6-phosphate	cpd:C01172	[-H(+) +1]	260.023	-0.114	0.395324	0.013	0.91979	-0.062	0.723863	2-Octaprenyl-6-methoxyphenol	cpd:C05812	[-H(+) ]	667.542	1.38	0.22077	1.265	0.103042	-0.731	0.298927
D-Fructose 1-phosphate	cpd:C01094	[-H(+) +1]	260.023	-0.208	0.150144	-0.214	0.149603	-0.37	0.020625	Glycocholate	cpd:C01921	[-H(+) ]	464.301	-0.476	0.12664	-0.254	0.361669	-0.3	0.31782	Xanthosine	cpd:C01762	[-H(+) ]	283.068	-0.305	0.016056	-0.346	0.009894	-0.551	0.001173	Inositol 1-phosphate	cpd:C01177	[-H(+) ]	259.023	-0.06	0.526088	-0.106	0.315189	-0.078	0.650943	2-Octaprenyl-6-methoxyphenol	cpd:C05812	[-H(+) +1]	668.547	3.559	0.078297	2.277	0.123949	4.075	0.003089
O-Phospho-L-homoserine	cpd:C01102	[-H(+) ]	198.018	-0.245	0.332597	-0.131	0.434008	-0.025	0.938521	Glycocholate	cpd:C01921	[-H(+) +1]	465.305	-1.124	0.034637	-0.751	0.083021	-0.754	0.082843	Xanthosine	cpd:C01762	[-H(+) +1]	284.072	0.048	0.89443	-0.04	0.91942	0.071	0.81774	Inositol 1-phosphate	cpd:C01177	[-H(+) +1]	260.023	-0.114	0.395324	0.013	0.91979	-0.062	0.723863	2-Octaprenyl-6-methoxy-1,4-benzoquinone	cpd:C05813	[-H(+) ]	681.527	4.304	0.047495	2.62	0.305739	2.503	0.399246
5-Amino-2-oxopentanoic acid	cpd:C01110	[-H(+) ]	130.05	-0.054	0.780364	0.17	0.602044	-0.178	0.401033	Thiocysteine	cpd:C01962	[-H(+) +1]	152.986	0.192	0.295213	0.241	0.137432	0.379	0.037088	Deoxyribose	cpd:C01801	[-H(+) ]	133.05	-0.068	0.62994	0.129	0.49373	0.187	0.3788	3-(4-Hydroxyphenyl)pyruvate	cpd:C01179	[-H(+) ]	179.035	0.918	0.350106	0.589	0.426315	-0.87	0.371618	2-Octaprenyl-6-methoxy-1,4-benzoquinone	cpd:C05813	[-H(+) +1]	682.532	0.356	0.67692	1.026	0.079318	2.303	0.00023
D-Arabinose 5-phosphate	cpd:C01112	[-H(+) ]	229.012	0.007	0.973964	0.289	0.314835	-1.004	0.003096	(R)-Mandelate	cpd:C01983	[-H(+) ]	151.04	-0.163	0.224185	-0.245	0.088471	0.272	0.13243	L-Galactose	cpd:C01825	[-H(+) ]	179.056	-0.509	0.33433	0.116	0.80457	0.261	0.51911	4-Methylthio-2-oxobutanoic acid	cpd:C01180	[-H(+) +1]	148.014	0.656	0.019564	0.954	0.198088	0.265	0.38129	2-Octaprenyl-3-methyl-6-methoxy-1,4-benzoquinone	cpd:C05814	[-H(+) ]	695.545	2.974	0.138636	1.141	0.63205	1.951	0.329619
D-Arabinose 5-phosphate	cpd:C01112	[-H(+) +1]	230.013	-0.088	0.236721	-0.125	0.09176	-0.107	0.118162	(R)-Mandelate	cpd:C01983	[-H(+) +1]	152.045	0.461	0.074332	0.566	0.006867	1.008	2.6e-05	Propan-2-ol	cpd:C01845	[-H(+) ]	59.0489	-0.065	0.75402	0.177	0.34636	0.407	0.18186	D-Ribulose 1,5-bisphosphate	cpd:C01182	[-H(+) ]	308.982	0.17	0.066247	0.063	0.532998	-0.439	0.00792	2-Octaprenyl-3-methyl-6-methoxy-1,4-benzoquinone	cpd:C05814	[-H(+) +1]	696.548	5.466	0.355918	3.523	0.355918	0	NaN
O-Succinyl-L-homoserine	cpd:C01118	[-H(+) ]	218.067	0.332	0.102609	0.779	0.134707	0.461	0.018712	(S)-Mandelate	cpd:C01984	[-H(+) ]	151.04	-0.163	0.224185	-0.245	0.088471	0.272	0.13243	Dethiobiotin	cpd:C01909	[-H(+) ]	213.125	-0.505	0.14903	-0.893	0.038471	3.857	8.5e-05	Nicotinate D-ribonucleotide	cpd:C01185	[-H(+) ]	335.041	0.103	0.084462	-0.132	0.138708	-0.246	0.003748	Iminoaspartate	cpd:C05840	[-H(+) +1]	131.015	-0.043	0.851408	-0.123	0.55612	-0.466	0.047325
4-Hydroxy-2-oxoglutarate	cpd:C01127	[-H(+) ]	161.009	0.121	0.337807	0.242	0.110176	0.482	0.000637	(S)-Mandelate	cpd:C01984	[-H(+) +1]	152.045	0.461	0.074332	0.566	0.006867	1.008	2.6e-05	Dethiobiotin	cpd:C01909	[-H(+) +1]	214.128	-0.127	0.2165	-0.433	0.003127	2.504	0.000133	Nicotinate D-ribonucleotide	cpd:C01185	[-H(+) +1]	336.043	-0.1	0.256007	-0.19	0.167053	0.087	0.584809	N-Succinyl-L-glutamate	cpd:C05931	[-H(+) ]	246.063	-0.092	0.031794	-0.061	0.177453	-0.263	0.005883
N-Acetyl-D-galactosamine	cpd:C01132	[-H(+) ]	220.082	0.157	0.117843	0.177	0.052254	0.054	0.49502	Phylloquinone	cpd:C02059	[-H(+) +1]	450.342	-1.462	0.137031	-2.9	0.057833	-0.128	0.86282	Thiocysteine	cpd:C01962	[-H(+) +1]	152.986	-0.23	0.009137	-0.293	0.013809	-0.556	0.001924	3-Deoxy-D-manno-octulosonate	cpd:C01187	[-H(+) ]	237.062	0.206	0.130914	0.284	0.013466	0.634	2.1e-05	N-Succinyl-L-glutamate 5-semialdehyde	cpd:C05932	[-H(+) ]	230.067	0.054	0.377165	0.453	6.6e-05	0.38	0.0005
Pantetheine 4'-phosphate	cpd:C01134	[-H(+) +1]	358.091	-0.038	0.67312	0.024	0.791622	0.079	0.397198	dTDP-galactose	cpd:C02097	[-H(+) ]	563.07	-0.448	0.355067	-1.059	0.073106	-1.654	0.027314	Phylloquinone	cpd:C02059	[-H(+) +1]	450.342	0.564	0.022865	1.018	0.000965	1.343	0.000158	UDP-N-acetylmuramoyl-L-alanine	cpd:C01212	[-H(+) ]	749.132	-0.756	0.020954	-1.201	0.001312	0.831	0.050081	(4R)-4-Hydroxy-2-oxoglutarate	cpd:C05946	[-H(+) ]	161.009	-0.082	0.462529	0.298	0.039344	0.493	0.006724
(3S)-3,6-Diaminohexanoate	cpd:C01142	[-H(+) ]	145.098	-0.25	0.017947	-0.268	0.008178	-0.369	0.000745	Leukotriene C4	cpd:C02166	[-H(+) ]	624.3	-0.014	0.937478	-0.065	0.723807	-0.088	0.64976	dTDP-galactose	cpd:C02097	[-H(+) ]	563.07	-0.612	0.20212	-0.563	0.26659	-1.202	0.074923	UDP-N-acetylmuramoyl-L-alanine	cpd:C01212	[-H(+) +1]	750.135	-0.455	0.110013	-0.483	0.273558	0.056	0.900266	L-erythro-4-Hydroxyglutamate	cpd:C05947	[-H(+) ]	162.042	0.076	0.36966	1.488	0.180624	1.661	0.001041
(S)-3-Hydroxybutanoyl-CoA	cpd:C01144	[-H(+) ]	852.145	0.223	0.79832	1.075	0.213713	-0.401	0.536762	Methylmalonate	cpd:C02170	[-H(+) ]	117.019	-0.12	0.808111	0.007	0.988054	0.229	0.60586	Chlorophyllide	cpd:C02139	[-H(+) ]	613.231	-0.322	0.017565	-0.317	0.1985	-0.744	0.002613	(R)-Methylmalonyl-CoA	cpd:C01213	[-H(+) ]	866.123	-1.604	0.032819	-3.437	0.006065	-2.218	0.033499	L-erythro-4-Hydroxyglutamate	cpd:C05947	[-H(+) +1]	163.04	0.04	0.398336	0.284	0.333592	0.515	0.002651
2-Hydroxy-3-oxopropanoate	cpd:C01146	[-H(+) ]	103.004	0.07	0.37348	-0.012	0.926532	0.063	0.537957	Methylmalonate	cpd:C02170	[-H(+) +1]	118.022	-0.026	0.942229	0.297	0.343809	0.365	0.29389	Leukotriene C4	cpd:C02166	[-H(+) ]	624.3	0.128	0.42156	0.264	0.005832	0.169	0.21963	5,6,7,8-Tetrahydromethanopterin	cpd:C01217	[-H(+) ]	775.26	-0.067	0.676352	-0.296	0.310711	-0.273	0.303046	(S)-2-Aceto-2-hydroxybutanoate	cpd:C06006	[-H(+) ]	145.05	0.219	0.012932	-0.077	0.097825	0.005	0.934361
2-Hydroxy-3-oxopropanoate	cpd:C01146	[-H(+) +1]	104.007	-0.958	0.527572	0.655	0.626513	0.388	0.690239	2-Maleylacetate	cpd:C02222	[-H(+) ]	157.014	0.292	0.029413	0.443	0.031205	0.633	0.001672	Methylmalonate	cpd:C02170	[-H(+) ]	117.019	-0.121	0.61424	0.04	0.89672	-0.075	0.71504	sn-Glycero-3-phosphoethanolamine	cpd:C01233	[-H(+) ]	214.048	-0.112	0.05912	-0.268	0.003161	-0.262	0.011012	(R)-2,3-Dihydroxy-3-methylpentanoate	cpd:C06007	[-H(+) ]	147.066	-0.023	0.811326	0.002	0.994902	-0.532	0.002586
D-Ribose 1,5-bisphosphate	cpd:C01151	[-H(+) ]	308.982	-0.222	0.200956	-0.101	0.639096	-0.456	0.097772	2-Maleylacetate	cpd:C02222	[-H(+) +1]	158.018	-0.826	0.392934	-0.734	0.431868	-0.483	0.52407	Methylmalonate	cpd:C02170	[-H(+) +1]	118.022	-0.16	0.44213	-0.017	0.94907	0.077	0.73675	alpha-D-Galactosyl-(1->3)-1D-myo-inositol	cpd:C01235	[-H(+) ]	341.109	-0.485	0.017157	-0.818	0.001716	-1.531	0.000124	(S)-2-Acetolactate	cpd:C06010	[-H(+) ]	131.035	0.101	0.481618	0.167	0.067721	0.302	0.000482
Hydroxyproline	cpd:C01157	[-H(+) ]	130.05	-0.054	0.780364	0.17	0.602044	-0.178	0.401033	2-Methylcitrate	cpd:C02225	[-H(+) ]	205.036	0.726	0.002797	0.641	4.3e-05	0.487	0.029458	2-Methylmaleate	cpd:C02226	[-H(+) ]	129.019	-0.023	0.92961	0.071	0.78711	0.014	0.96705	alpha-D-Galactosyl-(1->3)-1D-myo-inositol	cpd:C01235	[-H(+) +1]	342.113	-0.103	0.42062	-0.313	0.012955	-0.948	7.7e-05	D-erythro-3-Methylmalate	cpd:C06032	[-H(+) ]	147.03	0.33	0.033957	0.714	0.001477	0.911	9.4e-05
L-Glutamate 5-semialdehyde	cpd:C01165	[-H(+) ]	130.05	-0.054	0.780364	0.17	0.602044	-0.178	0.401033	2-Methylcitrate	cpd:C02225	[-H(+) +1]	206.039	0.56	0.01672	0.351	0.040551	0.398	0.003591	2-Methylmaleate	cpd:C02226	[-H(+) +1]	130.022	-0.004	0.98047	0.24	0.42014	-0.104	0.62789	D-Glucono-1,5-lactone 6-phosphate	cpd:C01236	[-H(+) +1]	258.006	-0.195	0.301583	-0.474	0.04903	-0.143	0.457572	D-erythro-3-Methylmalate	cpd:C06032	[-H(+) +1]	148.033	0.296	0.019865	0.841	0.00011	1.195	0.000226
Pseudouridine 5'-phosphate	cpd:C01168	[-H(+) ]	323.029	0.186	0.249522	-0.207	0.390616	-1.004	0.002407	2-Methylmaleate	cpd:C02226	[-H(+) ]	129.019	0.979	0.007703	0.873	0.002804	0.806	0.030762	D-Phenylalanine	cpd:C02265	[-H(+) ]	164.071	-0.755	0.21201	-0.272	0.5947	-0.048	0.91661	N-Acetyl-L-glutamate 5-semialdehyde	cpd:C01250	[-H(+) ]	172.061	0.415	0.000112	0.527	0.000366	0.67	0.003344	2-Oxo-3-hydroxy-4-phosphobutanoate	cpd:C06054	[-H(+) ]	212.978	-0.373	0.135437	0.575	0.132506	0.392	0.082692
Pseudouridine 5'-phosphate	cpd:C01168	[-H(+) +1]	324.033	-0.056	0.676555	-0.386	0.085627	-0.63	0.008491	2-Methylmaleate	cpd:C02226	[-H(+) +1]	130.022	0.838	0.02364	0.815	0.0255	0.511	0.12066	D-Phenylalanine	cpd:C02265	[-H(+) +1]	165.075	-0.476	0.1565	-0.153	0.6257	-0.281	0.3546	5-Amino-6-(5'-phosphoribosylamino)uracil	cpd:C01268	[-H(+) ]	353.049	0.003	0.958926	-0.252	0.028189	-0.381	0.022976	2-Oxo-3-hydroxy-4-phosphobutanoate	cpd:C06054	[-H(+) +1]	213.984	-0.166	0.37946	-0.037	0.88648	-0.019	0.910565
UDP-N-acetyl-D-mannosamine	cpd:C01170	[-H(+) ]	606.074	-0.903	0.025833	-0.948	0.037563	-1.514	0.006381	D-Phenylalanine	cpd:C02265	[-H(+) ]	164.071	-1.357	1e-06	-1.646	0	-1.826	0	L-Cystathionine	cpd:C02291	[-H(+) ]	221.06	-0.249	0.27921	-0.107	0.63604	0.229	0.24212	5-Amino-6-(5'-phosphoribosylamino)uracil	cpd:C01268	[-H(+) +1]	354.052	-0.05	0.600087	-0.279	0.010381	-0.271	0.095174	O-Phospho-4-hydroxy-L-threonine	cpd:C06055	[-H(+) ]	214.01	0.058	0.702183	0.064	0.665567	-0.294	0.219917
UDP-N-acetyl-D-mannosamine	cpd:C01170	[-H(+) +1]	607.077	-0.833	0.041171	-0.865	0.038532	-1.356	0.009719	D-Phenylalanine	cpd:C02265	[-H(+) +1]	165.075	-1.057	9e-05	-1.262	4.7e-05	-1.341	3.1e-05	beta-D-Fructose	cpd:C02336	[-H(+) ]	179.056	-0.509	0.33433	0.116	0.80457	0.261	0.51911	2-Dehydro-3-deoxy-6-phospho-D-galactonate	cpd:C01286	[-H(+) +1]	258.006	-0.195	0.301583	-0.474	0.04903	-0.143	0.457572	4-Hydroxy-L-threonine	cpd:C06056	[-H(+) ]	134.047	0.12	0.157143	-0.445	0.37746	-2.479	0
beta-D-Glucose 6-phosphate	cpd:C01172	[-H(+) ]	259.023	-0.138	0.538253	-0.563	0.114333	-1.859	0.002261	L-Cystathionine	cpd:C02291	[-H(+) ]	221.06	0.194	0.260619	0.148	0.128213	-0.03	0.86404	(R)(-)-Allantoin	cpd:C02348	[-H(+) +1]	158.037	0.156	0.0765	0.103	0.56579	0.132	0.38873	1-(2-Carboxyphenylamino)-1-deoxy-D-ribulose 5-phosphate	cpd:C01302	[-H(+) +1]	349.057	0.029	0.693658	-0.148	0.09467	-0.235	0.195097	4-Hydroxy-L-threonine	cpd:C06056	[-H(+) +1]	135.045	0.065	0.668502	-0.312	0.146739	-0.606	0.004948
beta-D-Glucose 6-phosphate	cpd:C01172	[-H(+) +1]	260.023	-0.208	0.150144	-0.214	0.149603	-0.37	0.020625	Sinapyl alcohol	cpd:C02325	[-H(+) ]	209.082	0.201	0.266515	0.146	0.395872	0.222	0.17394	(S)-Allantoin	cpd:C02350	[-H(+) +1]	158.037	0.156	0.0765	0.103	0.56579	0.132	0.38873	dITP	cpd:C01345	[-H(+) ]	490.978	-0.021	0.848553	0.089	0.6319	-0.573	0.012323	6-Hydroxyhexanoic acid	cpd:C06103	[-H(+) ]	131.072	0.172	0.24939	-0.773	0.006692	-1.357	0.000655
Inositol 1-phosphate	cpd:C01177	[-H(+) ]	259.023	-0.138	0.538253	-0.563	0.114333	-1.859	0.002261	Sinapyl alcohol	cpd:C02325	[-H(+) +1]	210.088	-0.49	0.021411	-0.548	0.013455	-0.541	0.013365	2',3'-Cyclic AMP	cpd:C02353	[-H(+) ]	328.045	-0.508	0.42963	-1.523	0.048233	-1.364	0.062499	dITP	cpd:C01345	[-H(+) +1]	491.977	-0.337	0.08925	-0.29	0.070728	-0.152	0.469548	gamma-Glutamyl-beta-aminopropiononitrile	cpd:C06114	[-H(+) ]	198.088	-0.076	0.239661	0	0.99692	-0.18	0.20526
Inositol 1-phosphate	cpd:C01177	[-H(+) +1]	260.023	-0.208	0.150144	-0.214	0.149603	-0.37	0.020625	beta-D-Fructose	cpd:C02336	[-H(+) ]	179.056	0.262	0.335343	0.26	0.311457	0.153	0.41655	2',3'-Cyclic AMP	cpd:C02353	[-H(+) +1]	329.048	-0.223	0.03545	-0.191	0.086438	0.05	0.4465	dUDP	cpd:C01346	[-H(+) +1]	388.002	0.332	0.021899	-0.237	0.320618	-0.158	0.460219	alpha-D-Glucosamine 1-phosphate	cpd:C06156	[-H(+) ]	258.038	0.224	0.128421	0.293	0.583278	-0.666	0.004802
3-(4-Hydroxyphenyl)pyruvate	cpd:C01179	[-H(+) ]	179.035	1.056	0.037566	0.899	0.171256	-0.133	0.81723	(R)(-)-Allantoin	cpd:C02348	[-H(+) +1]	158.037	0.051	0.931423	-0.226	0.744227	-0.382	0.58875	2',3'-Cyclic CMP	cpd:C02354	[-H(+) ]	304.034	-0.432	0.023427	-0.566	0.009798	-0.653	0.005487	Carbonic acid	cpd:C01353	[-H(+) ]	60.9971	0.77	0.133531	0.92	0.040194	1.753	0.001626	2'-Deoxyinosine 5'-phosphate	cpd:C06196	[-H(+) +1]	332.05	0.182	0.154385	-0.406	0.004984	-0.974	0.000698
D-Ribulose 1,5-bisphosphate	cpd:C01182	[-H(+) ]	308.982	-0.222	0.200956	-0.101	0.639096	-0.456	0.097772	(S)-Allantoin	cpd:C02350	[-H(+) +1]	158.037	0.051	0.931423	-0.226	0.744227	-0.382	0.58875	2',3'-Cyclic UMP	cpd:C02355	[-H(+) ]	305.018	-0.379	0.028239	0.052	0.81888	0.187	0.41006	Carbonic acid	cpd:C01353	[-H(+) +1]	61.9929	0.477	0.089647	0.356	0.294538	1.937	0.001003	2-Chloromaleylacetate	cpd:C06329	[-H(+) ]	190.973	-0.215	0.10924	0.177	0.034833	0.446	0.007683
Nicotinate D-ribonucleotide	cpd:C01185	[-H(+) ]	335.041	-0.04	0.535981	0	0.997286	0.028	0.658414	2',3'-Cyclic AMP	cpd:C02353	[-H(+) ]	328.045	-0.096	0.723069	-0.244	0.396189	-0.043	0.83975	6-Mercaptopurine	cpd:C02380	[-H(+) ]	151.006	-0.091	0.58342	0.218	0.34493	0.574	0.039884	Carbonic acid	cpd:C01353	[-H(+) +1]	61.9958	0.426	0.091115	0.283	0.373947	1.874	0.001196	trans-3-Chloroallyl aldehyde	cpd:C06613	[-H(+) ]	88.9807	0.166	0.924679	1.757	0.279748	1.572	0.329947
Nicotinate D-ribonucleotide	cpd:C01185	[-H(+) +1]	336.043	0.113	0.151092	0.128	0.108945	0.107	0.4288	2',3'-Cyclic AMP	cpd:C02353	[-H(+) +1]	329.048	-0.057	0.800744	-0.144	0.576021	0.06	0.802	2-Hydroxymuconate	cpd:C02501	[-H(+) ]	157.014	0.194	0.27849	0.352	0.083312	0.668	0.026501	3'-AMP	cpd:C01367	[-H(+) ]	346.056	-0.526	0.003819	-0.666	0.001158	-0.575	0.002169	trans-3-Chloroallyl aldehyde	cpd:C06613	[-H(+) ]	88.9837	1.228	0.197735	1.185	0.323599	1.001	0.191122
3-Deoxy-D-manno-octulosonate	cpd:C01187	[-H(+) ]	237.062	0.151	0.115091	0.102	0.3496	0.036	0.680429	2',3'-Cyclic CMP	cpd:C02354	[-H(+) ]	304.034	0.002	0.988995	-0.172	0.269052	-0.116	0.39736	2-Hydroxymuconate	cpd:C02501	[-H(+) +1]	158.018	-0.11	0.45183	-0.445	0.03153	-0.091	0.65934	3'-AMP	cpd:C01367	[-H(+) +1]	347.059	-0.399	0.000786	-0.568	0.000107	-0.486	0.000416	Protoanemonin	cpd:C07090	[-H(+) +1]	96.0208	-0.35	0.167319	-0.468	0.034872	-1.051	0.004273
UDP-N-acetylmuramoyl-L-alanine	cpd:C01212	[-H(+) ]	749.132	0.379	0.179976	0.798	0.102603	0.82	0.088072	2',3'-Cyclic UMP	cpd:C02355	[-H(+) ]	305.018	-0.316	0.090707	-0.411	0.047202	-0.274	0.090161	alpha-Isopropylmalate	cpd:C02504	[-H(+) ]	175.061	0.855	0.004549	-0.035	0.82988	-0.243	0.18404	3'-UMP	cpd:C01368	[-H(+) ]	323.029	-0.486	0.001936	-0.482	0.001922	-0.083	0.384312	cis-Acetylacrylate	cpd:C07091	[-H(+) ]	113.024	-0.184	0.0345	-0.303	0.052648	-0.111	0.117938
UDP-N-acetylmuramoyl-L-alanine	cpd:C01212	[-H(+) +1]	750.135	0.309	0.096674	0.436	0.099099	0.037	0.905743	2-Fluorobenzoate	cpd:C02359	[-H(+) ]	139.024	0.061	0.752649	-0.005	0.981362	-0.033	0.88203	3-Cyano-L-alanine	cpd:C02512	[-H(+) ]	113.035	-0.341	0.061758	-0.231	0.22371	0.13	0.56366	3'-UMP	cpd:C01368	[-H(+) +1]	324.033	-0.302	0.004526	-0.325	0.002847	-0.186	0.10675	Sulfur dioxide	cpd:C09306	[-H(+) +1]	63.9617	-3.294	0.001546	-0.354	0.466864	-1.495	0.017675
(R)-Methylmalonyl-CoA	cpd:C01213	[-H(+) ]	866.123	-0.45	0.675405	0.041	0.963753	-2.51	0.049232	2-Fluorobenzoate	cpd:C02359	[-H(+) +1]	140.024	-0.124	0.690598	-0.15	0.646039	-0.227	0.52917	N-Methylhydantoin	cpd:C02565	[-H(+) ]	113.035	-0.341	0.061758	-0.231	0.22371	0.13	0.56366	Maleic acid	cpd:C01384	[-H(+) ]	115.003	0.414	0.003766	0.984	0.002005	0.765	0.000249	4-Amino-4-deoxychorismate	cpd:C11355	[-H(+) ]	224.057	0.111	0.077989	0.352	0.00066	0.351	0.034124
5,6,7,8-Tetrahydromethanopterin	cpd:C01217	[-H(+) ]	775.26	-0.188	0.215474	-0.031	0.813446	0.304	0.122972	3-Fluorobenzoate	cpd:C02364	[-H(+) ]	139.024	0.061	0.752649	-0.005	0.981362	-0.033	0.88203	Perillyl aldehyde	cpd:C02576	[-H(+) ]	149.097	-0.201	0.24553	-0.344	0.1387	-0.2	0.27762	Maleic acid	cpd:C01384	[-H(+) +1]	116.007	0.296	0.15066	0.53	0.027876	0.315	0.382044	2-C-Methyl-D-erythritol 4-phosphate	cpd:C11434	[-H(+) ]	215.033	0.639	0.001097	1.486	4.9e-05	1.402	1e-06
sn-Glycero-3-phosphoethanolamine	cpd:C01233	[-H(+) ]	214.048	-0.178	0.009714	-0.307	0.000226	-0.145	0.031036	3-Fluorobenzoate	cpd:C02364	[-H(+) +1]	140.024	-0.124	0.690598	-0.15	0.646039	-0.227	0.52917	Perillyl aldehyde	cpd:C02576	[-H(+) +1]	150.1	-0.073	0.64024	-0.165	0.18535	-0.159	0.2608	Butanal	cpd:C01412	[-H(+) +1]	72.0508	0.538	0.401874	1.323	0.021878	-0.655	0.396508	2-C-Methyl-D-erythritol 4-phosphate	cpd:C11434	[-H(+) +1]	216.036	0.556	0.000274	1.063	0.000815	1.268	0
1-Aminocyclopropane-1-carboxylate	cpd:C01234	[-H(+) ]	100.04	-0.062	0.414105	-0.001	0.990762	-0.157	0.212337	4-Fluorobenzoate	cpd:C02371	[-H(+) ]	139.024	0.061	0.752649	-0.005	0.981362	-0.033	0.88203	(R)-2-Methylmalate	cpd:C02612	[-H(+) ]	147.03	0.962	0.0003	-0.649	0.008108	-0.48	0.029022	Butanal	cpd:C01412	[-H(+) +1]	72.0534	0.578	0.355782	1.33	0.020308	-0.694	0.382047	4-(Cytidine 5'-diphospho)-2-C-methyl-D-erythritol	cpd:C11435	[-H(+) ]	520.074	0.093	0.517968	0.001	0.991793	-0.633	0.006325
1-Aminocyclopropane-1-carboxylate	cpd:C01234	[-H(+) +1]	101.043	0.076	0.638336	0.247	0.347875	-0.037	0.814507	4-Fluorobenzoate	cpd:C02371	[-H(+) +1]	140.024	-0.124	0.690598	-0.15	0.646039	-0.227	0.52917	(R)-2-Methylmalate	cpd:C02612	[-H(+) +1]	148.033	1.337	0.001418	-0.335	0.41635	-0.524	0.10454	Cys-Gly	cpd:C01419	[-H(+) +1]	178.037	0.841	0.000766	0.805	0.001643	1.117	0.017535	1-Deoxy-D-xylulose 5-phosphate	cpd:C11437	[-H(+) ]	213.018	1.379	0.000102	1.238	0.048926	-1.434	0.001931
alpha-D-Galactosyl-(1->3)-1D-myo-inositol	cpd:C01235	[-H(+) ]	341.109	-0.306	0.002506	-0.333	0.000433	-0.179	0.004626	cis,cis-Muconate	cpd:C02480	[-H(+) ]	141.02	-0.192	0.611463	-0.178	0.63829	0.064	0.85456	2-Isopropylmaleate	cpd:C02631	[-H(+) ]	157.05	0.796	0.002232	0.046	0.84603	-0.18	0.58949	Gallate	cpd:C01424	[-H(+) +1]	170.018	0.369	0.232555	1.197	0.002153	-0.459	0.08061	1-Deoxy-D-xylulose 5-phosphate	cpd:C11437	[-H(+) +1]	214.021	0.911	0.000196	1.008	0.048281	-1.001	0.002474
alpha-D-Galactosyl-(1->3)-1D-myo-inositol	cpd:C01235	[-H(+) +1]	342.113	-0.074	0.067074	-0.185	0.027334	-0.1	0.004977	cis,cis-Muconate	cpd:C02480	[-H(+) +1]	142.024	0.379	0.05446	0.664	0.020446	0.966	0.049568	2-Isopropylmaleate	cpd:C02631	[-H(+) +1]	158.054	-0.155	0.28935	-0.623	0.000954	-0.95	0.002421	Queuine	cpd:C01449	[-H(+) ]	276.106	0.293	0.005121	0.107	0.154774	-0.091	0.40921	5-Fluorodeoxyuridine	cpd:C11736	[-H(+) ]	245.06	0.02	0.740824	-0.526	0.038233	-1.823	0
D-Glucono-1,5-lactone 6-phosphate	cpd:C01236	[-H(+) +1]	258.006	0.083	0.557936	0.049	0.550918	0.148	0.202642	2-Hydroxymuconate	cpd:C02501	[-H(+) ]	157.014	-0.141	0.627098	0.054	0.836828	0.21	0.39518	3-Dehydroshikimate	cpd:C02637	[-H(+) ]	171.03	-0.759	0.30979	-1.007	0.21501	-0.926	0.23957	3-Cresol	cpd:C01467	[-H(+) ]	107.05	-0.113	0.392844	0.122	0.354123	-0.386	0.084295	5-Fluorodeoxyuridine	cpd:C11736	[-H(+) +1]	246.063	-0.092	0.031794	-0.061	0.177453	-0.263	0.005883
N-Acetyl-L-glutamate 5-semialdehyde	cpd:C01250	[-H(+) ]	172.061	0.276	0.020114	0.378	0.004277	0.359	0.004042	2-Hydroxymuconate	cpd:C02501	[-H(+) +1]	158.018	0.91	0.079262	-3.112	0.018651	1.208	0.082751	3-Ureidopropionate	cpd:C02642	[-H(+) ]	131.046	-0.449	0.31401	-0.026	0.9496	0.004	0.992	4-Cresol	cpd:C01468	[-H(+) ]	107.05	-0.113	0.392844	0.122	0.354123	-0.386	0.084295	1-Hydroxy-2-methyl-2-butenyl 4-diphosphate	cpd:C11811	[-H(+) +1]	262	0.261	0.047364	-0.211	0.123743	-0.397	0.00421
5-Amino-6-(5'-phosphoribosylamino)uracil	cpd:C01268	[-H(+) ]	353.049	0.112	0.225673	0.186	0.065156	0.14	0.173367	alpha-Isopropylmalate	cpd:C02504	[-H(+) ]	175.061	1.112	0.041916	1.1	0.021842	0.813	0.082712	Acetone cyanohydrin	cpd:C02659	[-H(+) ]	84.0449	-0.036	0.86142	0.294	0.18325	0.555	0.10013	D-Allose	cpd:C01487	[-H(+) ]	179.056	0.376	0.000333	0.51	0.000202	0.391	0.05051	Aminofructose 6-phosphate	cpd:C12214	[-H(+) ]	258.038	0.224	0.128421	0.293	0.583278	-0.666	0.004802
5-Amino-6-(5'-phosphoribosylamino)uracil	cpd:C01268	[-H(+) +1]	354.052	-0.205	0.025155	-0.303	0.017384	-0.443	0.006204	3-Cyano-L-alanine	cpd:C02512	[-H(+) ]	113.035	-0.275	0.065222	-0.251	0.16642	-0.257	0.10202	D-Glucuronolactone	cpd:C02670	[-H(+) +1]	176.028	0.627	0.15517	2.01	0.000461	2.039	0.000107	L-Lyxose	cpd:C01508	[-H(+) ]	149.045	0.478	8.9e-05	0.889	3e-06	1.09	0.00015	Iminoerythrose 4-phosphate	cpd:C12215	[-H(+) ]	198.018	-0.256	0.190763	-0.082	0.743915	-0.3	0.278224
2-Dehydro-3-deoxy-6-phospho-D-galactonate	cpd:C01286	[-H(+) +1]	258.006	0.083	0.557936	0.049	0.550918	0.148	0.202642	N-Methylhydantoin	cpd:C02565	[-H(+) ]	113.035	-0.275	0.065222	-0.251	0.16642	-0.257	0.10202	(Indol-3-yl)acetamide	cpd:C02693	[-H(+) +1]	174.077	-0.333	0.032655	-0.374	0.073281	-0.409	0.035511	L-Lyxose	cpd:C01508	[-H(+) +1]	150.048	0.308	0.004795	0.455	0.000467	0.791	1.9e-05	5'-Deoxy-5-fluorouridine	cpd:C12739	[-H(+) ]	245.06	0.02	0.740824	-0.526	0.038233	-1.823	0
1-(2-Carboxyphenylamino)-1-deoxy-D-ribulose 5-phosphate	cpd:C01302	[-H(+) +1]	349.057	-0.027	0.619663	-0.081	0.533503	-0.141	0.021641	Perillyl aldehyde	cpd:C02576	[-H(+) ]	149.097	0.023	0.936796	-0.329	0.050081	-0.021	0.88244	L-Formylkynurenine	cpd:C02700	[-H(+) ]	235.077	-0.702	0.082649	-1.022	0.03538	-1.128	0.025142	Hydrogen selenide	cpd:C01528	[-H(+) ]	80.9279	3.327	0.312003	-1.255	0.605149	3.291	0.08959	5'-Deoxy-5-fluorouridine	cpd:C12739	[-H(+) +1]	246.063	-0.092	0.031794	-0.061	0.177453	-0.263	0.005883
dITP	cpd:C01345	[-H(+) ]	490.978	-0.241	0.104357	-0.115	0.494732	-0.27	0.117173	Perillyl aldehyde	cpd:C02576	[-H(+) +1]	150.1	0.642	0.166618	1.559	0.006307	1.293	0.036817	L-Formylkynurenine	cpd:C02700	[-H(+) +1]	236.074	-0.469	0.014098	-0.585	0.006652	-0.432	0.036888	Carbamate	cpd:C01563	[-H(+) ]	60.0084	-0.442	0.419363	-0.325	0.552871	-0.128	0.871707	2,5-Dichloro-carboxymethylenebut-2-en-4-olide	cpd:C12834	[-H(+) ]	206.93	-0.147	0.31785	0.642	0.416603	-0.466	0.027193
dITP	cpd:C01345	[-H(+) +1]	491.977	-0.105	0.60184	-0.225	0.191694	-0.216	0.228834	Tetradecanoyl-CoA	cpd:C02593	[-H(+) +1]	977.312	-1.135	0.042561	-0.575	0.145189	-0.94	0.084347	N-Acetylmuramate	cpd:C02713	[-H(+) ]	292.103	-0.558	0.15168	-0.847	0.064319	-0.928	0.047496	Carbamate	cpd:C01563	[-H(+) +1]	61.0078	0.422	0.188915	0.752	0.109148	1.317	0.002671	2,5-Dichloro-carboxymethylenebut-2-en-4-olide	cpd:C12834	[-H(+) +1]	207.93	-0.24	0.346875	0.612	0.591463	0.19	0.840943
dUDP	cpd:C01346	[-H(+) +1]	388.002	0.498	0.058168	0.618	0.018296	0.513	0.028736	(R)-2-Methylmalate	cpd:C02612	[-H(+) ]	147.03	1.354	0.000397	1.359	0.000158	1.181	0.001878	N-Acetylmuramate	cpd:C02713	[-H(+) +1]	293.104	-0.294	0.081882	-0.362	0.039379	-0.39	0.018032	Carbamate	cpd:C01563	[-H(+) +1]	61.0169	0.166	0.472043	0.551	0.266949	1.051	0.018929	2,5-Dichloro-4-oxohex-2-enedioate	cpd:C12835	[-H(+) ]	224.936	0.124	0.627184	0.873	0.080388	0.938	0.138331
Carbonic acid	cpd:C01353	[-H(+) ]	60.9971	0.075	0.865366	0.66	0.096565	0.563	0.097637	(R)-2-Methylmalate	cpd:C02612	[-H(+) +1]	148.033	1.229	8.8e-05	1.372	0.000134	1.431	0.001998	Phosphoribosyl-AMP	cpd:C02741	[-H(+) ]	558.064	-0.236	0.61321	-0.716	0.073404	-1.382	0.005421	Hippurate	cpd:C01586	[-H(+) ]	178.051	0.148	0.399166	0.358	0.061775	-0.152	0.464575	2,5-Dichloro-4-oxohex-2-enedioate	cpd:C12835	[-H(+) +1]	225.935	-0.535	0.183461	-0.177	0.799551	-0.332	0.683429
Carbonic acid	cpd:C01353	[-H(+) +1]	61.9929	1.112	0.001107	1.346	0.003337	1.875	0.002927	2-Hydroxyglutarate	cpd:C02630	[-H(+) ]	147.03	1.354	0.000397	1.359	0.000158	1.181	0.001878	2,5-Didehydro-D-gluconate	cpd:C02780	[-H(+) ]	191.02	-0.297	0.42202	-0.662	0.17012	-0.945	0.10692	Hippurate	cpd:C01586	[-H(+) +1]	179.056	0.551	0.214192	0.995	0.01917	-1.05	0.148882	2,5-Dichloro-4-oxohex-2-enedioate	cpd:C12835	[-H(+) +1]	225.94	-0.224	0.315532	0.078	0.875347	-0.516	0.23273
Carbonic acid	cpd:C01353	[-H(+) +1]	61.9958	1.048	0.00072	1.273	0.002925	1.781	0.002039	2-Hydroxyglutarate	cpd:C02630	[-H(+) +1]	148.033	1.229	8.8e-05	1.372	0.000134	1.431	0.001998	2,5-Didehydro-D-gluconate	cpd:C02780	[-H(+) +1]	192.023	-0.303	0.019883	-0.749	0.000309	-0.777	0.000226	Melatonin	cpd:C01598	[-H(+) +1]	232.119	0.342	0.09738	0.681	0.004548	-0.466	0.108089	trans-4-Carboxymethylenebut-2-en-4-olide	cpd:C12838	[-H(+) ]	139.007	0.055	0.038768	0.228	0	0.425	3e-06
3'-AMP	cpd:C01367	[-H(+) ]	346.056	0.066	0.631888	-0.424	0.047943	-1.576	0.000248	2-Isopropylmaleate	cpd:C02631	[-H(+) ]	157.05	-0.137	0.348481	-0.184	0.168331	-0.107	0.3491	Propanoyl phosphate	cpd:C02876	[-H(+) ]	152.996	-0.134	0.56761	-0.439	0.009127	-0.686	0.001205	Acrylamide	cpd:C01659	[-H(+) ]	70.0291	0.667	0.028685	0.934	0.074703	0.992	0.002753	trans-4-Carboxymethylenebut-2-en-4-olide	cpd:C12838	[-H(+) +1]	140.01	0.135	0.132387	0.379	0.000116	0.899	1e-06
3'-AMP	cpd:C01367	[-H(+) +1]	347.059	0.05	0.527399	-0.328	0.023479	-0.878	0.000122	2-Isopropylmaleate	cpd:C02631	[-H(+) +1]	158.054	0.572	0.03197	-0.015	0.925339	0.909	0.13171	Propanoyl phosphate	cpd:C02876	[-H(+) +1]	153.997	-0.337	0.20956	-0.241	0.35604	-0.108	0.70095	L-Fuconate	cpd:C01720	[-H(+) ]	179.056	0.376	0.000333	0.51	0.000202	0.391	0.05051	1-Hydroxymethylnaphthalene	cpd:C14089	[-H(+) ]	157.062	-0.476	0.080812	-0.224	0.090505	-0.338	0.011611
3'-UMP	cpd:C01368	[-H(+) ]	323.029	0.186	0.249522	-0.207	0.390616	-1.004	0.002407	3-Dehydroshikimate	cpd:C02637	[-H(+) ]	171.03	-0.002	0.988827	0.118	0.184007	0.111	0.26793	Sorbose 1-phosphate	cpd:C02888	[-H(+) ]	259.023	-0.445	0.26289	-0.57	0.17944	-0.617	0.16095	Thiocyanate	cpd:C01755	[-H(+) ]	57.9745	0.024	0.956385	-0.339	0.512979	-0.086	0.864237	1-Naphthaldehyde	cpd:C14090	[-H(+) ]	155.046	0.012	0.951554	-0.077	0.84076	-0.652	0.000925
3'-UMP	cpd:C01368	[-H(+) +1]	324.033	-0.056	0.676555	-0.386	0.085627	-0.63	0.008491	3-Ureidopropionate	cpd:C02642	[-H(+) ]	131.046	0	0.999456	0.039	0.950412	0.289	0.60948	Sorbose 1-phosphate	cpd:C02888	[-H(+) +1]	260.023	-0.205	0.31459	-0.202	0.43608	-0.142	0.52892	Thiocyanate	cpd:C01755	[-H(+) +1]	58.9823	-0.344	0.785838	0.896	0.620662	0.769	0.58548	1-Naphthaldehyde	cpd:C14090	[-H(+) ]	155.054	0.172	0.504191	-0.364	0.293266	-2.224	0.003714
Maleic acid	cpd:C01384	[-H(+) ]	115.003	0.377	0.138242	0.437	0.240669	0.481	0.106464	4-Coumaryl alcohol	cpd:C02646	[-H(+) ]	149.061	-0.354	0.05627	-0.266	0.151872	-0.311	0.090808	(2-Naphthyl)methanol	cpd:C02909	[-H(+) ]	157.062	0.188	0.14277	-0.353	0.043439	-0.141	0.30547	Xanthosine	cpd:C01762	[-H(+) ]	283.068	-0.184	0.001324	-0.614	1e-06	-1.521	0	2-Naphthaldehyde	cpd:C14099	[-H(+) ]	155.046	0.012	0.951554	-0.077	0.84076	-0.652	0.000925
Maleic acid	cpd:C01384	[-H(+) +1]	116.007	0.307	0.457785	0.086	0.829441	0.218	0.560464	4-Coumaryl alcohol	cpd:C02646	[-H(+) +1]	150.065	0.098	0.639502	0.553	0.025477	0.346	0.10111	3-Indoleacetonitrile	cpd:C02938	[-H(+) ]	155.065	-0.518	0.040848	-0.674	0.040887	-0.771	0.014501	Xanthosine	cpd:C01762	[-H(+) +1]	284.072	-0.149	0.130119	-0.344	0.005393	-1.172	2.3e-05	2-Naphthaldehyde	cpd:C14099	[-H(+) ]	155.054	0.172	0.504191	-0.364	0.293266	-2.224	0.003714
Butanal	cpd:C01412	[-H(+) +1]	72.0508	0.773	0.015502	0.312	0.25307	0.171	0.662366	D-Glucuronolactone	cpd:C02670	[-H(+) +1]	176.028	1.109	6.6e-05	1.069	2e-05	1.253	5e-06	3-Indoleacetonitrile	cpd:C02938	[-H(+) +1]	156.066	-0.469	0.024483	-0.542	0.021064	-0.289	0.20488	Deoxyribose	cpd:C01801	[-H(+) ]	133.05	-0.083	0.175727	-0.089	0.111255	0.035	0.70178	(R)-3-Hydroxy-3-methyl-2-oxopentanoate	cpd:C14463	[-H(+) ]	145.05	-0.118	0.413862	0.026	0.892371	-0.221	0.24414
Butanal	cpd:C01412	[-H(+) +1]	72.0534	0.776	0.012463	0.301	0.268936	0.147	0.699106	(Indol-3-yl)acetamide	cpd:C02693	[-H(+) +1]	174.077	0.061	0.643346	0.033	0.786988	0.039	0.79201	3-Methylbutanoyl-CoA	cpd:C02939	[-H(+) ]	850.164	-1.014	0.15848	-0.761	0.25343	-0.873	0.20653	L-Galactose	cpd:C01825	[-H(+) ]	179.056	0.376	0.000333	0.51	0.000202	0.391	0.05051	(1R,2S)-Naphthalene 1,2-oxide	cpd:C14786	[-H(+) ]	143.046	-0.052	0.826593	-0.129	0.31027	0.151	0.459496
Cys-Gly	cpd:C01419	[-H(+) +1]	178.037	0.497	0.030798	0.27	0.235947	0.384	0.083518	L-Formylkynurenine	cpd:C02700	[-H(+) ]	235.077	-0.179	0.656821	0.099	0.77218	0.025	0.9419	3-Methylbutanoyl-CoA	cpd:C02939	[-H(+) +1]	851.167	-1.17	0.10171	-0.07	0.87709	0.053	0.90194	Pidolic acid	cpd:C01879	[-H(+) ]	128.035	0.148	0.092163	0.212	0.03854	0.263	0.090179	(1S,2R)-Naphthalene 1,2-oxide	cpd:C14787	[-H(+) ]	143.046	-0.052	0.826593	-0.129	0.31027	0.151	0.459496
Gallate	cpd:C01424	[-H(+) +1]	170.018	0.142	0.681801	0.319	0.146158	0.338	0.299094	L-Formylkynurenine	cpd:C02700	[-H(+) +1]	236.074	0.343	0.077214	0.094	0.411366	0.003	0.98295	4-Acetamidobutanoate	cpd:C02946	[-H(+) ]	144.066	0.071	0.37746	0.671	0.000492	0.736	0.003424	Pidolic acid	cpd:C01879	[-H(+) +1]	129.038	0.086	0.200561	0.321	0.001218	0.433	0.004638	(1R)-Hydroxy-(2R)-glutathionyl-1,2-dihydronaphthalene	cpd:C14791	[-H(+) ]	450.13	0.078	0.580975	-0.097	0.349313	-0.197	0.100464
Queuine	cpd:C01449	[-H(+) ]	276.106	-0.016	0.798869	-0.077	0.078067	-0.118	0.051187	N-Acetylmuramate	cpd:C02713	[-H(+) ]	292.103	0.286	0.017764	0.371	0.001404	0.083	0.22817	N-Acetylmuramoyl-Ala	cpd:C02999	[-H(+) ]	363.145	-0.366	0.060835	-0.784	0.004458	-0.972	0.001516	epsilon-Caprolactone	cpd:C01880	[-H(+) ]	113.06	-0.152	0.009321	-0.239	0.05218	-0.225	0.309102	(1S)-Hydroxy-(2S)-glutathionyl-1,2-dihydronaphthalene	cpd:C14792	[-H(+) ]	450.13	0.078	0.580975	-0.097	0.349313	-0.197	0.100464
Toluate	cpd:C01454	[-H(+) ]	135.045	-0.18	0.127034	-0.185	0.189522	0.061	0.704017	N-Acetylmuramate	cpd:C02713	[-H(+) +1]	293.104	0.239	0.140829	0.238	0.054083	0.161	0.18057	Naphthalene-1,2-diol	cpd:C03012	[-H(+) ]	159.048	-0.14	0.1845	-0.493	0.002806	-0.601	0.014239	Aminoacetone	cpd:C01888	[-H(+) ]	72.0448	-0.014	0.978728	0.776	0.115112	1.269	0.071534	(1R)-Glutathionyl-(2R)-hydroxy-1,2-dihydronaphthalene	cpd:C14793	[-H(+) ]	450.13	0.078	0.580975	-0.097	0.349313	-0.197	0.100464
Toluate	cpd:C01454	[-H(+) +1]	136.049	0.239	0.220053	0.179	0.241283	-0.15	0.295327	Phosphoribosyl-AMP	cpd:C02741	[-H(+) ]	558.064	-0.736	0.215073	-1.28	0.084782	-2.18	0.026647	(R,R)-Butane-2,3-diol	cpd:C03044	[-H(+) ]	89.0651	-0.081	0.76841	0.213	0.57072	0.033	0.95225	Aminoacetone	cpd:C01888	[-H(+) +1]	73.0507	-0.071	0.868145	0.734	0.149766	1.723	0.019896	1-Nitronaphthalene-5,6-oxide	cpd:C14800	[-H(+) +1]	189.04	-0.053	0.761335	0.398	0.038842	0.338	0.000359
3-Cresol	cpd:C01467	[-H(+) ]	107.05	-0.139	0.030646	-0.165	0.068019	0.039	0.686223	Benzene-1,2,4-triol	cpd:C02814	[-H(+) ]	125.024	-0.224	0.526722	-0.232	0.535351	0.133	0.67115	(R,R)-Butane-2,3-diol	cpd:C03044	[-H(+) +1]	90.0625	-0.222	0.22723	0.51	0.48297	0.358	0.10305	Aminoacetone	cpd:C01888	[-H(+) +1]	73.0533	-0.047	0.910842	0.723	0.14476	1.733	0.017358	1-Nitronaphthalene-7,8-oxide	cpd:C14802	[-H(+) +1]	189.04	-0.053	0.761335	0.398	0.038842	0.338	0.000359
4-Cresol	cpd:C01468	[-H(+) ]	107.05	-0.139	0.030646	-0.165	0.068019	0.039	0.686223	Benzene-1,2,4-triol	cpd:C02814	[-H(+) +1]	126.028	0.195	0.213331	0.245	0.291208	0.49	0.14648	Shikimate 3-phosphate	cpd:C03175	[-H(+) +1]	254.015	-0.256	0.05034	-0.416	0.028285	-0.324	0.005173	Thiocysteine	cpd:C01962	[-H(+) +1]	152.986	-0.233	0.020847	-0.037	0.674062	0.419	0.008293	Fe2+	cpd:C14818	[-H(+) ]	54.9304	-0.726	0.183556	-0.869	0.176799	0.061	0.906792
L-Lyxose	cpd:C01508	[-H(+) ]	149.045	0.462	0.003249	0.548	0.000293	0.595	8.8e-05	Propanoyl phosphate	cpd:C02876	[-H(+) ]	152.996	-0.321	0.171656	-0.365	0.133614	-0.609	0.027209	dTDP-6-deoxy-beta-L-talose	cpd:C03187	[-H(+) ]	547.073	-0.613	0.20403	-1.357	0.043618	-1.766	0.026347	Acrylonitrile	cpd:C01998	[-H(+) ]	52.017	0.767	0.456521	0.623	0.533271	-1.436	0.176093	Fe3+	cpd:C14819	[-H(+) ]	54.9304	-0.726	0.183556	-0.869	0.176799	0.061	0.906792
L-Lyxose	cpd:C01508	[-H(+) +1]	150.048	0.145	0.226585	0.4	0.017173	0.28	0.219804	Propanoyl phosphate	cpd:C02876	[-H(+) +1]	153.997	0.139	0.726019	-0.084	0.828313	0.196	0.66613	dTDP-6-deoxy-beta-L-talose	cpd:C03187	[-H(+) +1]	548.076	-0.608	0.24964	-1.243	0.033071	-1.074	0.039339	Acrylonitrile	cpd:C01998	[-H(+) ]	52.0183	0.782	0.43425	0.635	0.515441	-1.552	0.161646	Bromobenzene-3,4-oxide	cpd:C14839	[-H(+) ]	170.942	-0.531	0.127624	-0.332	0.323306	-0.201	0.493561
Hydrogen selenide	cpd:C01528	[-H(+) ]	80.9279	-2.364	0.211363	0.509	0.585586	-0.095	0.938243	(2-Naphthyl)methanol	cpd:C02909	[-H(+) ]	157.062	-0.258	0.049123	-0.105	0.3369	-0.143	0.35729	1-Hydroxy-2-naphthoate	cpd:C03203	[-H(+) ]	187.038	-0.024	0.8709	-0.126	0.33268	-0.155	0.31718	Acrylonitrile	cpd:C01998	[-H(+) ]	52.0195	0.828	0.40732	0.689	0.487745	-1.421	0.213947	Bromobenzene-2,3-oxide	cpd:C14840	[-H(+) ]	170.942	-0.531	0.127624	-0.332	0.323306	-0.201	0.493561
2-Furoate	cpd:C01546	[-H(+) ]	111.008	-0.17	0.450277	0.315	0.149597	-0.033	0.868984	3-Methylbutanoyl-CoA	cpd:C02939	[-H(+) ]	850.164	-0.776	0.189358	-1.838	0.043991	-2.557	0.021675	2-trans-Dodecenoyl-CoA	cpd:C03221	[-H(+) +1]	947.267	0.025	0.98273	-0.488	0.27038	-0.746	0.18992	Acrylonitrile	cpd:C01998	[-H(+) ]	52.0208	0.914	0.376859	0.781	0.447358	-1.216	0.296204	3,4-Dihydro-3-hydroxy-4-S-glutathionyl bromobenzene	cpd:C14847	[-H(+) +1]	479.033	0.248	0.154646	-0.835	0.010424	-0.81	0.029379
2-Furoate	cpd:C01546	[-H(+) +1]	112.011	-0.168	0.324266	0.342	0.018112	0.133	0.368268	3-Methylbutanoyl-CoA	cpd:C02939	[-H(+) +1]	851.167	-0.618	0.182301	-2.037	0.005811	-1.906	0.002613	3-Hydroxy-L-kynurenine	cpd:C03227	[-H(+) ]	223.077	-0.031	0.80896	-0.059	0.69313	-0.298	0.07599	Phylloquinone	cpd:C02059	[-H(+) +1]	450.342	-1.248	0.203881	-3.333	0.059271	1.589	0.010985	2,3-Dihydro-2-S-glutathionyl-3-hydroxy bromobenzene	cpd:C14848	[-H(+) +1]	479.033	0.248	0.154646	-0.835	0.010424	-0.81	0.029379
Carbamate	cpd:C01563	[-H(+) ]	60.0084	0.701	0.128645	0.302	0.668009	0.508	0.39783	4-Acetamidobutanoate	cpd:C02946	[-H(+) ]	144.066	0.691	0.004366	0.591	0.003463	0.485	0.01069	3-Hydroxy-L-kynurenine	cpd:C03227	[-H(+) +1]	224.08	0.506	0.49596	-0.214	0.47818	-0.372	0.077443	dTDP-galactose	cpd:C02097	[-H(+) ]	563.07	-0.248	0.032045	-0.473	0.002276	-0.608	0.006499	Benzo[a]pyrene-4,5-oxide	cpd:C14851	[-H(+) +1]	268.086	-0.191	0.290515	0.1	0.238801	0.174	0.023424
Carbamate	cpd:C01563	[-H(+) +1]	61.0078	0.154	0.650904	0.746	0.046139	0.445	0.208577	N-Acetylmuramoyl-Ala	cpd:C02999	[-H(+) ]	363.145	-0.265	0.005511	-0.421	0.000525	-0.566	9.2e-05	3-Methylglutaconyl-CoA	cpd:C03231	[-H(+) +1]	893.148	-0.95	0.047633	-0.782	0.093069	-0.901	0.056047	Leukotriene C4	cpd:C02166	[-H(+) ]	624.3	-0.099	0.253695	-0.133	0.139323	-0.377	0.031652	4,5-Dihydro-4-hydroxy-5-S-glutathionyl-benzo[a]pyrene	cpd:C14855	[-H(+) ]	574.169	-0.158	0.575496	0.61	0.150244	-0.452	0.093198
Carbamate	cpd:C01563	[-H(+) +1]	61.0169	0.223	0.248478	0.877	0.019095	0.488	0.162393	Naphthalene-1,2-diol	cpd:C03012	[-H(+) ]	159.048	-0.653	0.357606	-0.344	0.590525	-0.588	0.44807	3-Phosphonooxypyruvate	cpd:C03232	[-H(+) ]	182.97	0.001	0.99262	0.069	0.62444	0.254	0.039395	Methylmalonate	cpd:C02170	[-H(+) ]	117.019	-0.218	0.662479	-0.262	0.585241	-2.088	0.036473	4,5-Dihydro-4-hydroxy-5-S-glutathionyl-benzo[a]pyrene	cpd:C14855	[-H(+) +1]	575.172	-0.302	0.156428	-0.037	0.887862	-0.237	0.131693
Hippurate	cpd:C01586	[-H(+) ]	178.051	0.083	0.324701	0.042	0.640197	-0.005	0.95367	(R,R)-Butane-2,3-diol	cpd:C03044	[-H(+) ]	89.0651	-0.257	0.651176	0.615	0.410978	0.58	0.38276	3-Phosphonooxypyruvate	cpd:C03232	[-H(+) +1]	183.974	-0.156	0.28361	0.011	0.95298	-0.157	0.30346	Methylmalonate	cpd:C02170	[-H(+) +1]	118.022	-0.282	0.275353	-0.039	0.841939	-1.326	0.002623	7,8-Dihydro-7-hydroxy-8-S-glutathionyl-benzo[a]pyrene	cpd:C14856	[-H(+) ]	574.169	-0.158	0.575496	0.61	0.150244	-0.452	0.093198
Hippurate	cpd:C01586	[-H(+) +1]	179.056	0.177	0.211353	0.186	0.224421	-0.323	0.088631	(R,R)-Butane-2,3-diol	cpd:C03044	[-H(+) +1]	90.0625	1.794	0.000189	1.273	0.003437	1.074	0.008338	6-Amino-2-oxohexanoate	cpd:C03239	[-H(+) ]	144.066	0.071	0.37746	0.671	0.000492	0.736	0.003424	2-Maleylacetate	cpd:C02222	[-H(+) ]	157.014	0.131	0.21127	0.402	0.014848	0.363	0.051837	7,8-Dihydro-7-hydroxy-8-S-glutathionyl-benzo[a]pyrene	cpd:C14856	[-H(+) +1]	575.172	-0.302	0.156428	-0.037	0.887862	-0.237	0.131693
Acrylamide	cpd:C01659	[-H(+) ]	70.0291	-0.136	0.573249	-0.122	0.494645	-0.363	0.081665	2-Hydroxyglutaryl-CoA	cpd:C03058	[-H(+) ]	896.133	-0.142	0.879815	-0.398	0.685039	0.856	0.21793	Coproporphyrinogen III	cpd:C03263	[-H(+) +1]	660.31	-0.001	0.9974	-0.105	0.44152	-0.042	0.67223	2-Maleylacetate	cpd:C02222	[-H(+) +1]	158.018	-0.378	0.388688	-0.36	0.36299	0.473	0.110378	1,1-Dichloroethylene epoxide	cpd:C14857	[-H(+) ]	110.937	-1.012	0.290989	0.569	0.534256	2.669	0.020734
L-Fuconate	cpd:C01720	[-H(+) ]	179.056	0.309	0.004954	0.368	0.00038	0.418	9.2e-05	5-Methylthio-D-ribose	cpd:C03089	[-H(+) ]	179.035	2.299	0.041445	1.592	0.104553	1.845	0.000217	5-Oxopentanoate	cpd:C03273	[-H(+) ]	115.04	0.123	0.51684	-0.08	0.63469	-0.087	0.70396	2-Methylmaleate	cpd:C02226	[-H(+) ]	129.019	0.462	0.002063	0.697	0.000168	0.987	0.001277	1,1-Dichloroethylene epoxide	cpd:C14857	[-H(+) +1]	111.946	-0.348	0.641129	-0.803	0.342495	-0.012	0.989704
Resorcinol	cpd:C01751	[-H(+) ]	109.03	-0.032	0.902013	-0.229	0.443542	-0.203	0.500998	5-Methylthio-D-ribose	cpd:C03089	[-H(+) +1]	180.045	1.5	0.023281	0.771	0.222567	0.605	0.069584	L-Glutamyl 5-phosphate	cpd:C03287	[-H(+) ]	226.012	-0.825	0.1499	-1.015	0.10257	-1.012	0.10464	2-Methylmaleate	cpd:C02226	[-H(+) +1]	130.022	0.517	0.000247	0.763	4.4e-05	1.03	0.009837	2,2-Dichloroacetaldehyde	cpd:C14858	[-H(+) ]	110.937	-1.012	0.290989	0.569	0.534256	2.669	0.020734
Resorcinol	cpd:C01751	[-H(+) +1]	110.033	0.313	0.238504	0.761	0.001725	0.139	0.503258	Shikimate 3-phosphate	cpd:C03175	[-H(+) +1]	254.015	-0.523	0.007394	-0.492	0.023904	-0.505	0.019954	L-Glutamyl 5-phosphate	cpd:C03287	[-H(+) +1]	227.014	0.38	0.23179	0.939	0.093361	1.181	0.036244	4-Nitrocatechol	cpd:C02235	[-H(+) ]	154.014	-0.083	0.372858	0.21	0.028806	0.193	0.014759	2,2-Dichloroacetaldehyde	cpd:C14858	[-H(+) +1]	111.946	-0.348	0.641129	-0.803	0.342495	-0.012	0.989704
Thiocyanate	cpd:C01755	[-H(+) ]	57.9745	-0.966	0.119382	-1.076	0.088972	-0.407	0.442923	(S)-4-Hydroxymandelate	cpd:C03198	[-H(+) ]	167.035	-0.023	0.877803	-0.018	0.917342	0.271	0.11875	dTDP-L-rhamnose	cpd:C03319	[-H(+) ]	547.073	-0.613	0.20403	-1.357	0.043618	-1.766	0.026347	D-Phenylalanine	cpd:C02265	[-H(+) ]	164.071	-0.701	0.000109	-1.278	4e-06	-1.739	2e-06	Chloroacetyl chloride	cpd:C14859	[-H(+) ]	110.937	-1.012	0.290989	0.569	0.534256	2.669	0.020734
Thiocyanate	cpd:C01755	[-H(+) +1]	58.9823	0.913	0.3848	-1.019	0.463782	0.319	0.778008	(S)-4-Hydroxymandelate	cpd:C03198	[-H(+) +1]	168.043	-0.483	0.365528	-0.283	0.555309	-0.005	0.9906	dTDP-L-rhamnose	cpd:C03319	[-H(+) +1]	548.076	-0.608	0.24964	-1.243	0.033071	-1.074	0.039339	D-Phenylalanine	cpd:C02265	[-H(+) +1]	165.075	-0.658	0.000109	-1.053	1.2e-05	-1.355	5e-06	Chloroacetyl chloride	cpd:C14859	[-H(+) +1]	111.946	-0.348	0.641129	-0.803	0.342495	-0.012	0.989704
Xanthosine	cpd:C01762	[-H(+) ]	283.068	0.061	0.68997	0.22	0.327167	-0.338	0.102433	1-Hydroxy-2-naphthoate	cpd:C03203	[-H(+) ]	187.038	-0.177	0.292488	-0.143	0.276314	0.211	0.14552	Aminoimidazole ribotide	cpd:C03373	[-H(+) ]	294.047	-0.439	0.006215	-0.549	0.003454	-0.243	0.055933	L-Cystathionine	cpd:C02291	[-H(+) ]	221.06	0.362	0.008667	0.485	0.006305	0.139	0.120718	S-(2,2-Dichloro-1-hydroxy)ethyl glutathione	cpd:C14861	[-H(+) +1]	419.027	-0.023	0.895484	-0.116	0.572049	-0.577	0.00564
Xanthosine	cpd:C01762	[-H(+) +1]	284.072	0.2	0.44368	0.446	0.04047	0.185	0.417965	2-trans-Dodecenoyl-CoA	cpd:C03221	[-H(+) +1]	947.267	-2.17	0.000663	-1.424	0.019438	-1.951	0.001736	Aminoimidazole ribotide	cpd:C03373	[-H(+) +1]	295.048	-0.252	0.033274	-0.351	0.00929	-0.39	0.00556	Sinapyl alcohol	cpd:C02325	[-H(+) ]	209.082	0.343	0.089467	0.585	0.012056	0.473	0.073394	S-(2-Chloroacetyl)glutathione	cpd:C14864	[-H(+) ]	382.047	-0.203	0.044041	-0.381	0.011283	-0.393	0.007943
Deoxyribose	cpd:C01801	[-H(+) ]	133.05	-0.172	0.078325	-0.185	0.043265	-0.08	0.243967	3-Hydroxy-L-kynurenine	cpd:C03227	[-H(+) ]	223.077	0.188	0.066652	0.31	0.018557	0.186	0.038008	Prephytoene diphosphate	cpd:C03427	[-H(+) +1]	722.437	1.009	0.087512	0.829	0.26029	0.09	0.90465	Sinapyl alcohol	cpd:C02325	[-H(+) +1]	210.088	-0.129	0.565427	-0.096	0.659507	-1.243	0.007322	2-(S-Glutathionyl)acetyl chloride	cpd:C14865	[-H(+) ]	382.047	-0.203	0.044041	-0.381	0.011283	-0.393	0.007943
L-Galactose	cpd:C01825	[-H(+) ]	179.056	0.309	0.004954	0.368	0.00038	0.418	9.2e-05	3-Hydroxy-L-kynurenine	cpd:C03227	[-H(+) +1]	224.08	0.019	0.894254	-0.16	0.234125	-0.126	0.28014	2-Hydroxy-3-oxosuccinate	cpd:C03459	[-H(+) +1]	147.996	0.539	0.005086	1.6	0.000292	1.813	0.000774	beta-D-Fructose	cpd:C02336	[-H(+) ]	179.056	0.376	0.000333	0.51	0.000202	0.391	0.05051	S-(1,2-Dichlorovinyl)glutathione	cpd:C14868	[-H(+) +1]	401.016	0.034	0.480905	0.249	0.020636	0.057	0.267552
epsilon-Caprolactone	cpd:C01880	[-H(+) ]	113.06	-0.208	0.073367	-0.379	0.006498	-0.469	0.002008	3-Methylglutaconyl-CoA	cpd:C03231	[-H(+) +1]	893.148	-0.173	0.599775	-0.328	0.475398	-0.184	0.59429	Folinic acid	cpd:C03479	[-H(+) +1]	473.163	-0.422	0.13164	-0.935	0.018028	-1.754	0.003445	beta-L-Rhamnose	cpd:C02338	[-H(+) ]	163.061	0.317	0.00071	0.693	0.00012	0.74	5.1e-05	2-Bromoacetaldehyde	cpd:C14870	[-H(+) ]	120.929	-0.952	0.075418	0.675	0.470781	0.904	0.067958
Aminoacetone	cpd:C01888	[-H(+) ]	72.0448	0.34	0.222978	0.428	0.202577	-0.099	0.736378	3-Phosphonooxypyruvate	cpd:C03232	[-H(+) ]	182.97	0.464	0.031882	0.728	0.007332	0.483	0.045776	D-4'-Phosphopantothenate	cpd:C03492	[-H(+) ]	298.072	-0.132	0.44833	-0.273	0.15206	-0.951	0.005584	(R)(-)-Allantoin	cpd:C02348	[-H(+) +1]	158.037	-0.317	0.609426	0.259	0.545341	0.511	0.291084	S-(Formylmethyl)glutathione	cpd:C14871	[-H(+) ]	348.088	0.012	0.88323	-0.076	0.346759	-0.64	0.000599
Aminoacetone	cpd:C01888	[-H(+) +1]	73.0507	0.201	0.607004	0.448	0.083756	1.433	0.016767	3-Phosphonooxypyruvate	cpd:C03232	[-H(+) +1]	183.974	-0.254	0.173483	-0.561	0.039424	-0.677	0.017093	Indoleglycerol phosphate	cpd:C03506	[-H(+) +1]	287.055	-0.066	0.37245	-0.164	0.073577	-0.175	0.085607	(S)-Allantoin	cpd:C02350	[-H(+) +1]	158.037	-0.317	0.609426	0.259	0.545341	0.511	0.291084	S-(Formylmethyl)glutathione	cpd:C14871	[-H(+) +1]	349.089	0.076	0.262739	-0.071	0.564709	-0.049	0.304683
Aminoacetone	cpd:C01888	[-H(+) +1]	73.0533	0.175	0.648263	0.422	0.113106	1.398	0.016472	6-Amino-2-oxohexanoate	cpd:C03239	[-H(+) ]	144.066	0.691	0.004366	0.591	0.003463	0.485	0.01069	L-2-Amino-3-oxobutanoic acid	cpd:C03508	[-H(+) ]	116.035	-0.122	0.7073	0.583	0.15603	0.579	0.25114	2',3'-Cyclic AMP	cpd:C02353	[-H(+) ]	328.045	-0.139	0.482942	-0.271	0.185961	-0.648	0.014494	L-3,4-Dihydroxybutan-2-one 4-phosphate	cpd:C15556	[-H(+) ]	183.005	0.046	0.46216	-0.067	0.362564	0.275	0.003125
Dethiobiotin	cpd:C01909	[-H(+) ]	213.125	-0.094	0.371801	-0.152	0.173028	-0.607	0.001641	Coproporphyrinogen III	cpd:C03263	[-H(+) +1]	660.31	-0.064	0.725037	0.002	0.993025	-0.102	0.58786	myo-Inositol 4-phosphate	cpd:C03546	[-H(+) ]	259.023	-0.445	0.26289	-0.57	0.17944	-0.617	0.16095	2',3'-Cyclic AMP	cpd:C02353	[-H(+) +1]	329.048	-0.093	0.527772	-0.186	0.179339	-0.361	0.025505	5-Carboxyamino-1-(5-phospho-D-ribosyl)imidazole	cpd:C15667	[-H(+) +1]	339.046	0.274	0.098413	-0.246	0.138684	-1.265	0.000901
Dethiobiotin	cpd:C01909	[-H(+) +1]	214.128	-0.039	0.619037	-0.08	0.326911	-0.471	0.00332	5-Oxopentanoate	cpd:C03273	[-H(+) ]	115.04	0.509	0.058864	0.566	0.007264	0.601	0.015302	myo-Inositol 4-phosphate	cpd:C03546	[-H(+) +1]	260.023	-0.205	0.31459	-0.202	0.43608	-0.142	0.52892	2',3'-Cyclic CMP	cpd:C02354	[-H(+) ]	304.034	-0.23	0.001319	-0.266	0.001124	-0.509	0.001272	2-Dehydro-L-idonate	cpd:C15673	[-H(+) ]	193.036	-0.062	0.384727	0.336	0.000372	0.549	2e-06
Thiocysteine	cpd:C01962	[-H(+) +1]	152.986	-0.306	0.001269	-0.27	0.004945	-0.249	0.016124	L-Glutamyl 5-phosphate	cpd:C03287	[-H(+) ]	226.012	0.24	0.024312	0.162	0.173394	0.287	0.021389	(R)-3-Hydroxybutanoyl-CoA	cpd:C03561	[-H(+) ]	852.145	-0.718	0.033605	-1.403	0.017665	-0.892	0.02735	2',3'-Cyclic UMP	cpd:C02355	[-H(+) ]	305.018	-0.402	0.006198	-0.299	0.078487	-0.716	0.001013	Iminoglycine	cpd:C15809	[-H(+) ]	72.0088	0.247	0.478476	-0.007	0.980298	1.013	0.15354
(R)-Mandelate	cpd:C01983	[-H(+) ]	151.04	-0.114	0.281123	-0.078	0.420023	0.181	0.121035	L-Glutamyl 5-phosphate	cpd:C03287	[-H(+) +1]	227.014	0.355	0.008013	0.592	0.000425	0.346	0.026068	Coenzyme M	cpd:C03576	[-H(+) +1]	141.975	-0.136	0.13639	-0.198	0.27107	-0.045	0.57525	6-Mercaptopurine	cpd:C02380	[-H(+) ]	151.006	0.304	0.411165	0.239	0.578242	0.34	0.356537	Iminoglycine	cpd:C15809	[-H(+) +1]	73.0088	0.204	0.724391	0.744	0.407248	2.436	0.013718
(R)-Mandelate	cpd:C01983	[-H(+) +1]	152.045	0.11	0.314305	0.339	0.054529	0.079	0.748228	dTDP-L-rhamnose	cpd:C03319	[-H(+) ]	547.073	-0.481	0.072409	-0.599	0.089418	-1.104	0.006288	2-Oxo-2,3-dihydrofuran-5-acetate	cpd:C03586	[-H(+) ]	141.02	0.087	0.29695	0.521	0.008505	0.828	0.013247	alpha-L-Rhamnose	cpd:C02476	[-H(+) ]	163.061	0.317	0.00071	0.693	0.00012	0.74	5.1e-05	Iminoglycine	cpd:C15809	[-H(+) +1]	73.0161	0.294	0.631221	0.829	0.308425	2.497	0.015852
(S)-Mandelate	cpd:C01984	[-H(+) ]	151.04	-0.114	0.281123	-0.078	0.420023	0.181	0.121035	dTDP-L-rhamnose	cpd:C03319	[-H(+) +1]	548.076	-0.68	0.106018	-0.855	0.030356	-0.787	0.029702	2-Oxo-2,3-dihydrofuran-5-acetate	cpd:C03586	[-H(+) +1]	142.024	0.176	0.34436	0.252	0.24367	0.599	0.093222	cis,cis-Muconate	cpd:C02480	[-H(+) ]	141.02	-0.159	0.08812	-0.003	0.974028	0.044	0.443843	7-Cyano-7-carbaguanine	cpd:C15996	[-H(+) ]	174.041	0.385	0.192589	1.528	0.202478	2.021	0.000782
(S)-Mandelate	cpd:C01984	[-H(+) +1]	152.045	0.11	0.314305	0.339	0.054529	0.079	0.748228	Aminoimidazole ribotide	cpd:C03373	[-H(+) ]	294.047	-0.602	0.018288	-0.521	0.034445	-1.02	0.002651	CDP-3,6-dideoxy-D-glucose	cpd:C03598	[-H(+) ]	532.073	-0.136	0.77969	-0.216	0.69974	0.253	0.45144	cis,cis-Muconate	cpd:C02480	[-H(+) +1]	142.024	0.106	0.51635	0.394	0.258747	-0.28	0.229588	7-Cyano-7-carbaguanine	cpd:C15996	[-H(+) +1]	175.044	0.32	0.16017	1.311	0.225933	1.888	0.000374
Acrylonitrile	cpd:C01998	[-H(+) ]	52.017	0.149	0.825456	-0.315	0.599043	-1.09	0.155332	Aminoimidazole ribotide	cpd:C03373	[-H(+) +1]	295.048	0.19	0.077257	0.164	0.221992	0.116	0.53685	CDP-3,6-dideoxy-D-mannose	cpd:C03599	[-H(+) ]	532.073	-0.136	0.77969	-0.216	0.69974	0.253	0.45144	2-Hydroxymuconate	cpd:C02501	[-H(+) ]	157.014	0.042	0.790065	0.256	0.046187	-0.201	0.126096	cis-3-Chloroallyl aldehyde	cpd:C16348	[-H(+) ]	88.9807	0.166	0.924679	1.757	0.279748	1.572	0.329947
Acrylonitrile	cpd:C01998	[-H(+) ]	52.0183	0.137	0.841441	-0.347	0.572618	-1.022	0.188287	N-Glycoloyl-neuraminate	cpd:C03410	[-H(+) ]	324.094	0.152	0.029378	0.105	0.074673	0.096	0.42504	4-Imidazolone-5-propanoate	cpd:C03680	[-H(+) ]	155.046	-0.175	0.21296	-0.144	0.37941	-0.239	0.10218	2-Hydroxymuconate	cpd:C02501	[-H(+) +1]	158.018	0.178	0.797631	1.307	0.053513	-2.946	0.122402	cis-3-Chloroallyl aldehyde	cpd:C16348	[-H(+) ]	88.9837	1.228	0.197735	1.185	0.323599	1.001	0.191122
Acrylonitrile	cpd:C01998	[-H(+) ]	52.0195	0.135	0.840203	-0.382	0.550176	-1.079	0.188511	gamma-Oxalocrotonate	cpd:C03453	[-H(+) ]	157.014	0.292	0.029413	0.443	0.031205	0.633	0.001672	D-Mannose 1,6-bisphosphate	cpd:C03693	[-H(+) ]	338.989	-1.257	0.035578	-1.546	0.024686	-1.927	0.014437	alpha-Isopropylmalate	cpd:C02504	[-H(+) ]	175.061	0.318	0.009013	0.706	1.8e-05	0.692	4.8e-05	4-Fluoromuconolactone	cpd:C16476	[-H(+) +1]	160.015	-0.033	0.789924	0.318	0.139873	0.102	0.560953
Acrylonitrile	cpd:C01998	[-H(+) ]	52.0208	0.134	0.837274	-0.438	0.509862	-1.224	0.162357	gamma-Oxalocrotonate	cpd:C03453	[-H(+) +1]	158.018	-0.826	0.392934	-0.734	0.431868	-0.483	0.52407	D-Mannose 1,6-bisphosphate	cpd:C03693	[-H(+) +1]	339.993	-0.61	0.005905	-0.738	0.001677	-0.93	0.000815	3-Cyano-L-alanine	cpd:C02512	[-H(+) ]	113.035	-0.104	0.047575	-0.165	0.007776	-0.589	6.9e-05	5-Fluoromuconolactone	cpd:C16477	[-H(+) +1]	160.015	0.073	0.807244	1.331	0.011924	1.893	0.010268
Phylloquinone	cpd:C02059	[-H(+) +1]	450.342	-1.892	0.102239	-2.754	0.068048	0.974	0.096315	2-Hydroxy-3-oxosuccinate	cpd:C03459	[-H(+) +1]	147.996	0.464	0.060167	0.639	0.042845	1.082	0.000148	(S)-4-Amino-5-oxopentanoate	cpd:C03741	[-H(+) ]	130.05	-0.282	0.061383	0.879	0.000353	0.226	0.39253	N-Methylhydantoin	cpd:C02565	[-H(+) ]	113.035	-0.104	0.047575	-0.165	0.007776	-0.589	6.9e-05	Alcophosphamide	cpd:C16551	[-H(+) +1]	278.036	-0.19	0.0138	-0.306	0.063117	-0.019	0.756107
dTDP-galactose	cpd:C02097	[-H(+) ]	563.07	-0.137	0.625746	-0.296	0.363291	-0.952	0.035982	Folinic acid	cpd:C03479	[-H(+) +1]	473.163	0.489	0.025117	0.389	0.097298	0.377	0.10877	(S)-4-Hydroxymandelonitrile	cpd:C03742	[-H(+) ]	148.043	-0.314	0.21717	-0.362	0.23816	-0.403	0.15449	Perillyl aldehyde	cpd:C02576	[-H(+) ]	149.097	-0.072	0.498456	0.167	0.405188	0.096	0.499471	2-Phenyl-1,3-propanediol monocarbamate	cpd:C16586	[-H(+) ]	194.082	-0.277	0.07028	0.116	0.198504	0.356	0.125964
Leukotriene C4	cpd:C02166	[-H(+) ]	624.3	0.125	0.193203	0.027	0.718896	-0.196	0.073346	D-4'-Phosphopantothenate	cpd:C03492	[-H(+) ]	298.072	0.032	0.886138	0.033	0.898911	-0.11	0.59264	(S)-4-Hydroxymandelonitrile	cpd:C03742	[-H(+) +1]	149.045	-0.254	0.37763	-0.375	0.28437	-0.48	0.14075	Perillyl aldehyde	cpd:C02576	[-H(+) +1]	150.1	0.019	0.927022	0.702	0.096833	0.345	0.204498	3-Carbamoyl-2-phenylpropionaldehyde	cpd:C16587	[-H(+) ]	192.067	-0.153	0.285722	0.071	0.464625	0.201	0.014259
Methylmalonate	cpd:C02170	[-H(+) ]	117.019	0.173	0.480308	0.194	0.408561	-0.011	0.966645	Indoleglycerol phosphate	cpd:C03506	[-H(+) +1]	287.055	0.242	0.19945	0.24	0.242974	0.128	0.4229	D-Tagatose 1,6-bisphosphate	cpd:C03785	[-H(+) ]	338.989	-1.257	0.035578	-1.546	0.024686	-1.927	0.014437	Tetradecanoyl-CoA	cpd:C02593	[-H(+) +1]	977.312	-0.509	0.324776	-0.625	0.242133	-0.064	0.877177	3-Carbamoyl-2-phenylpropionaldehyde	cpd:C16587	[-H(+) +1]	193.073	-0.341	0.130878	0.106	0.408715	0.221	0.001534
Methylmalonate	cpd:C02170	[-H(+) +1]	118.022	0.133	0.604014	0.067	0.789642	0.063	0.835724	S-Ribosyl-L-homocysteine	cpd:C03539	[-H(+) +1]	267.073	0.298	0.747587	0.325	0.706394	1.007	0.13127	D-Tagatose 1,6-bisphosphate	cpd:C03785	[-H(+) +1]	339.993	-0.61	0.005905	-0.738	0.001677	-0.93	0.000815	(R)-2-Methylmalate	cpd:C02612	[-H(+) ]	147.03	0.675	0.000139	1.045	1.3e-05	1.41	0.000274	4-Hydroxy-5-phenyltetrahydro-1,3-oxazin-2-one	cpd:C16595	[-H(+) ]	192.067	-0.153	0.285722	0.071	0.464625	0.201	0.014259
2-Aminomuconate	cpd:C02220	[-H(+) ]	156.03	0.254	0.008255	0.418	0.011837	0.252	0.087453	myo-Inositol 4-phosphate	cpd:C03546	[-H(+) ]	259.023	-0.605	0.252706	-0.871	0.113213	-1.404	0.035967	N6-(1,2-Dicarboxyethyl)-AMP	cpd:C03794	[-H(+) ]	462.068	0.11	0.37894	0.009	0.95608	-0.203	0.20733	(R)-2-Methylmalate	cpd:C02612	[-H(+) +1]	148.033	0.622	0.00141	1.135	9.9e-05	1.569	1.7e-05	4-Hydroxy-5-phenyltetrahydro-1,3-oxazin-2-one	cpd:C16595	[-H(+) +1]	193.073	-0.341	0.130878	0.106	0.408715	0.221	0.001534
2-Maleylacetate	cpd:C02222	[-H(+) ]	157.014	0.111	0.429887	0.174	0.241953	0.356	0.023984	myo-Inositol 4-phosphate	cpd:C03546	[-H(+) +1]	260.023	-0.021	0.887493	-0.331	0.093128	-0.618	0.004962	2-Dehydro-3-deoxy-L-fuconate	cpd:C03827	[-H(+) ]	161.045	-0.146	0.44821	0.307	0.20783	0.671	0.025761	2-Hydroxyglutarate	cpd:C02630	[-H(+) ]	147.03	0.675	0.000139	1.045	1.3e-05	1.41	0.000274	5-Phenyl-1,3-oxazinane-2,4-dione	cpd:C16596	[-H(+) ]	190.054	-0.25	0.307659	-0.714	0.010983	-0.797	0.006244
2-Maleylacetate	cpd:C02222	[-H(+) +1]	158.018	0.089	0.770005	-0.646	0.205284	-0.509	0.246482	(R)-3-Hydroxybutanoyl-CoA	cpd:C03561	[-H(+) ]	852.145	-2.615	0.045133	-2.554	0.042956	-1.976	0.075237	5'-Phosphoribosylglycinamide	cpd:C03838	[-H(+) ]	285.053	-1.512	0.015472	-0.957	0.11807	-1.603	0.015027	2-Hydroxyglutarate	cpd:C02630	[-H(+) +1]	148.033	0.622	0.00141	1.135	9.9e-05	1.569	1.7e-05	6-Thioxanthine 5'-monophosphate	cpd:C16618	[-H(+) +1]	380.016	0.26	0.351742	-0.083	0.797803	0.016	0.953319
2-Methylmaleate	cpd:C02226	[-H(+) ]	129.019	0.083	0.454908	0.243	0.014662	0.328	0.006809	2-Chloro-cis,cis-muconate	cpd:C03572	[-H(+) +1]	175.983	0.326	0.7296	0.326	0.692169	0.441	0.53793	(S)-1-Pyrroline-5-carboxylate	cpd:C03912	[-H(+) ]	112.04	0.053	0.83587	0.26	0.40216	0.507	0.2098	2-Isopropylmaleate	cpd:C02631	[-H(+) ]	157.05	0.079	0.647055	0.399	0.025614	-0.132	0.511695	6-Thioguanosine monophosphate	cpd:C16619	[-H(+) +1]	379.029	0.205	0.021569	0.499	0.013197	0.337	0.000312
2-Methylmaleate	cpd:C02226	[-H(+) +1]	130.022	0.028	0.811354	0.149	0.344131	0.035	0.653037	3-Chloro-cis,cis-muconate	cpd:C03585	[-H(+) +1]	175.983	0.326	0.7296	0.326	0.692169	0.441	0.53793	2,3,4,5-Tetrahydrodipicolinate	cpd:C03972	[-H(+) ]	170.046	0.066	0.4613	0.225	0.13528	0.636	0.004897	2-Isopropylmaleate	cpd:C02631	[-H(+) +1]	158.054	0.568	0.086526	0.645	0.030357	-0.457	0.210402	7-Aminomethyl-7-carbaguanine	cpd:C16675	[-H(+) ]	178.071	-0.208	0.229289	-0.337	0.104557	-0.693	0.008813
D-Phenylalanine	cpd:C02265	[-H(+) ]	164.071	-0.658	0.000212	-0.902	6e-05	-0.978	2.9e-05	2-Oxo-2,3-dihydrofuran-5-acetate	cpd:C03586	[-H(+) ]	141.02	0.572	7.7e-05	0.683	7e-06	0.926	0.000262	1D-myo-Inositol 3-phosphate	cpd:C04006	[-H(+) ]	259.023	-0.445	0.26289	-0.57	0.17944	-0.617	0.16095	3-Dehydroshikimate	cpd:C02637	[-H(+) ]	171.03	-0.065	0.379771	0.097	0.408626	0.051	0.645519	Sucrose 6-phosphate	cpd:C16688	[-H(+) ]	421.076	-0.126	0.456303	-0.745	0.015956	-1.094	0.000865
D-Phenylalanine	cpd:C02265	[-H(+) +1]	165.075	-0.573	0.000308	-0.728	1.4e-05	-0.723	3.6e-05	2-Oxo-2,3-dihydrofuran-5-acetate	cpd:C03586	[-H(+) +1]	142.024	0.552	0.006586	0.615	0.070846	1.134	0.060167	1D-myo-Inositol 3-phosphate	cpd:C04006	[-H(+) +1]	260.023	-0.205	0.31459	-0.202	0.43608	-0.142	0.52892	3-Ureidopropionate	cpd:C02642	[-H(+) ]	131.046	0.225	0.027115	0.161	0.097597	-0.014	0.903066	Sucrose 6-phosphate	cpd:C16688	[-H(+) +1]	422.081	-0.047	0.721355	-0.404	0.063622	-1.014	0.000397
L-Cystathionine	cpd:C02291	[-H(+) ]	221.06	-0.209	0.359407	-0.268	0.256466	-0.643	0.034574	4-Hydroxyphenylglyoxylate	cpd:C03590	[-H(+) ]	165.02	-0.93	0.174375	-1.146	0.129677	-1.158	0.123	2,3-Dihydroxy-3-methylbutanoate	cpd:C04039	[-H(+) ]	133.05	-0.068	0.62994	0.129	0.49373	0.187	0.3788	4-Coumaryl alcohol	cpd:C02646	[-H(+) ]	149.061	-0.389	0.032185	-0.103	0.515849	0.185	0.332311	N-Acetylmuramic acid 6-phosphate	cpd:C16698	[-H(+) ]	372.071	0.087	0.505784	0.022	0.847339	-0.504	0.00021
Sinapyl alcohol	cpd:C02325	[-H(+) ]	209.082	-0.036	0.713976	0.029	0.771652	-0.015	0.891653	4-Hydroxyphenylglyoxylate	cpd:C03590	[-H(+) +1]	166.023	-0.62	0.249735	-0.976	0.123634	-0.958	0.12316	5-Amino-4-imidazolecarboxyamide	cpd:C04051	[-H(+) ]	125.046	0.041	0.88536	0.259	0.35303	0.373	0.45835	4-Coumaryl alcohol	cpd:C02646	[-H(+) +1]	150.065	0.05	0.7507	0.356	0.067226	-0.113	0.411703	2-Aminobut-2-enoate	cpd:C17234	[-H(+) ]	100.04	-0.342	0.175469	-0.339	0.022544	-0.441	0.004386
Sinapyl alcohol	cpd:C02325	[-H(+) +1]	210.088	-0.038	0.61791	-0.106	0.200253	-0.474	0.000246	2-Pyrone-4,6-dicarboxylate	cpd:C03671	[-H(+) ]	182.995	0.152	0.029984	0.19	0.062834	0.277	0.024732	5-Dehydro-4-deoxy-D-glucuronate	cpd:C04053	[-H(+) +1]	176.028	0.627	0.15517	2.01	0.000461	2.039	0.000107	Acetone cyanohydrin	cpd:C02659	[-H(+) ]	84.0449	0.215	0.108153	0.345	0.043723	0.788	0.005354	2-Aminobut-2-enoate	cpd:C17234	[-H(+) +1]	101.043	-0.375	0.095941	-0.679	0.00303	-1.363	0.000118
beta-D-Fructose	cpd:C02336	[-H(+) ]	179.056	0.309	0.004954	0.368	0.00038	0.418	9.2e-05	2-Pyrone-4,6-dicarboxylate	cpd:C03671	[-H(+) +1]	184.001	-1.373	0.007104	-1.799	0.003224	-2.005	0.002259	N-((R)-Pantothenoyl)-L-cysteine	cpd:C04079	[-H(+) ]	321.112	-0.229	0.040608	-0.505	0.008571	-0.794	0.000555	D-Glucuronolactone	cpd:C02670	[-H(+) +1]	176.028	1.056	1e-06	1.208	2e-06	1.023	0.000308	di-trans,poly-cis-Undecaprenyl phosphate	cpd:C17556	[-H(+) +1]	846.659	1.034	0.263328	1.954	0.1462	0.528	0.473565
beta-L-Rhamnose	cpd:C02338	[-H(+) ]	163.061	0.134	0.284463	0.388	0.010977	0.454	0.0006	4-Imidazolone-5-propanoate	cpd:C03680	[-H(+) ]	155.046	0.255	0.212902	0.245	0.148759	0.208	0.41558	N-((R)-Pantothenoyl)-L-cysteine	cpd:C04079	[-H(+) +1]	322.117	-0.276	0.06897	-0.307	0.020051	-0.263	0.008644	(Indol-3-yl)acetamide	cpd:C02693	[-H(+) +1]	174.077	0.23	0.370949	0.569	0.026167	-0.398	0.206318	D-Allulose 6-phosphate	cpd:C18096	[-H(+) ]	259.023	-0.087	0.307314	-0.689	8.4e-05	-1.969	1e-06
(R)(-)-Allantoin	cpd:C02348	[-H(+) +1]	158.037	-0.227	0.559783	0.7	0.237616	0.823	0.302981	6-Pyruvoyltetrahydropterin	cpd:C03684	[-H(+) ]	236.074	0.343	0.077214	0.094	0.411366	0.003	0.98295	4-Carboxy-4-hydroxy-2-oxoadipate	cpd:C04115	[-H(+) ]	219.012	0.089	0.72793	0.193	0.44627	0.255	0.42784	N-Acetylmuramate	cpd:C02713	[-H(+) ]	292.103	0.251	0.014096	0.279	0.014926	0.176	0.207164	D-Allulose 6-phosphate	cpd:C18096	[-H(+) +1]	260.023	-0.192	0.099013	-0.259	0.004382	-0.609	0.000112
(S)-Allantoin	cpd:C02350	[-H(+) +1]	158.037	-0.227	0.559783	0.7	0.237616	0.823	0.302981	6-Pyruvoyltetrahydropterin	cpd:C03684	[-H(+) +1]	237.078	0.179	0.062182	0.288	0.009489	0.404	0.001888	D-1-Aminopropan-2-ol O-phosphate	cpd:C04122	[-H(+) +1]	155.035	0.003	0.98902	-0.028	0.90343	-0.073	0.71049	N-Acetylmuramate	cpd:C02713	[-H(+) +1]	293.104	0.081	0.141995	0.193	0.005095	0.104	0.280092	2,3,5-Trichlorodienelactone	cpd:C18242	[-H(+) ]	240.884	-0.26	0.402836	1.452	0.232695	1.142	0.007959
2',3'-Cyclic AMP	cpd:C02353	[-H(+) ]	328.045	-0.366	0.005942	-0.256	0.019973	-0.133	0.025744	CMP-N-glycoloylneuraminate	cpd:C03691	[-H(+) ]	629.138	-0.682	0.036576	-1.052	0.001321	-0.763	0.00053	N-Acetyl-D-glucosamine 6-sulfate	cpd:C04132	[-H(+) ]	300.037	-0.463	0.05029	-0.344	0.12545	-0.523	0.054947	Phosphoribosyl-AMP	cpd:C02741	[-H(+) ]	558.064	-0.284	0.069008	-0.28	0.040986	0.054	0.593874	2,3,5-Trichloromaleylacetate	cpd:C18243	[-H(+) +1]	259.904	-0.129	0.46831	1.759	0.275186	0.461	0.018428
2',3'-Cyclic AMP	cpd:C02353	[-H(+) +1]	329.048	-0.216	0.01928	-0.146	0.124383	-0.111	0.229108	CMP-N-glycoloylneuraminate	cpd:C03691	[-H(+) +1]	630.141	-0.63	0.007451	-0.778	0.010986	-0.99	0.004212	all-trans-Octaprenyl diphosphate	cpd:C04146	[-H(+) +1]	722.437	1.009	0.087512	0.829	0.26029	0.09	0.90465	alpha-Pinene-oxide	cpd:C02759	[-H(+) ]	151.113	-0.253	0.269945	-0.072	0.677526	0.373	0.146029	6-Carboxy-5,6,7,8-tetrahydropterin	cpd:C20239	[-H(+) +1]	211.063	0.019	0.852575	-0.109	0.153007	-0.065	0.420541
2',3'-Cyclic CMP	cpd:C02354	[-H(+) ]	304.034	-0.308	0.00021	-0.224	0.045681	-0.085	0.07752	D-Mannose 1,6-bisphosphate	cpd:C03693	[-H(+) ]	338.989	1.553	0.040745	1.33	0.017441	0.068	0.88317	3-Hydroxy-3-methyl-2-oxobutanoic acid	cpd:C04181	[-H(+) ]	131.035	0.033	0.82291	0.758	0.005767	0.468	0.097255	Benzene-1,2,4-triol	cpd:C02814	[-H(+) ]	125.024	-0.208	0.046377	0.149	0.021475	-0.124	0.162589	2-[(2R,5Z)-2-Carboxy-4-methylthiazol-5(2H)-ylidene]ethyl phosphate	cpd:C20246	[-H(+) ]	265.988	-0.16	0.530451	-0.894	0.008791	-1.133	0.004969
2',3'-Cyclic UMP	cpd:C02355	[-H(+) ]	305.018	-0.254	0.008348	-0.192	0.047931	-0.111	0.117882	D-Mannose 1,6-bisphosphate	cpd:C03693	[-H(+) +1]	339.993	1.116	0.072456	0.952	0.060119	-0.268	0.55244	S-Methyl-5-thio-D-ribose 1-phosphate	cpd:C04188	[-H(+) ]	259.009	-0.327	0.11377	-0.589	0.029149	-0.595	0.026408	Benzene-1,2,4-triol	cpd:C02814	[-H(+) +1]	126.028	0.225	0.348703	0.377	0.108664	-0.302	0.219305	2-[(2R,5Z)-2-Carboxy-4-methylthiazol-5(2H)-ylidene]ethyl phosphate	cpd:C20246	[-H(+) +1]	266.989	-0.028	0.780201	-0.205	0.15242	-0.72	0.022137
2-Fluorobenzoate	cpd:C02359	[-H(+) ]	139.024	-0.019	0.766284	0.084	0.246555	-0.096	0.199588	Quinolinate	cpd:C03722	[-H(+) +1]	167.021	0.142	0.542311	0.329	0.142479	0.42	0.10773	S-Methyl-5-thio-D-ribose 1-phosphate	cpd:C04188	[-H(+) +1]	260.012	-0.081	0.47103	-0.043	0.49225	0.002	0.97996	Propanoyl phosphate	cpd:C02876	[-H(+) ]	152.996	-0.242	0.001105	-0.381	0.003312	-0.111	0.60164	2-(2-Carboxy-4-methylthiazol-5-yl)ethyl phosphate	cpd:C20247	[-H(+) ]	265.988	-0.16	0.530451	-0.894	0.008791	-1.133	0.004969
2-Fluorobenzoate	cpd:C02359	[-H(+) +1]	140.024	-0.012	0.835559	0.136	0.076781	0.269	0.125903	UDP-alpha-D-galactofuranose	cpd:C03733	[-H(+) ]	565.048	1.141	0.123645	0.904	0.187854	-0.912	0.16195	(2S)-2-Isopropyl-3-oxosuccinate	cpd:C04236	[-H(+) ]	173.046	-0.124	0.17304	-0.386	0.045165	-0.445	0.03095	Propanoyl phosphate	cpd:C02876	[-H(+) +1]	153.997	0.225	0.35848	-0.274	0.617965	-0.077	0.852448	2-(2-Carboxy-4-methylthiazol-5-yl)ethyl phosphate	cpd:C20247	[-H(+) +1]	266.989	-0.028	0.780201	-0.205	0.15242	-0.72	0.022137
3-Fluorobenzoate	cpd:C02364	[-H(+) ]	139.024	-0.019	0.766284	0.084	0.246555	-0.096	0.199588	UDP-alpha-D-galactofuranose	cpd:C03733	[-H(+) +1]	566.051	0.839	0.183578	0.595	0.307703	-1.325	0.024558	(R)-2,3-Dihydroxy-3-methylbutanoate	cpd:C04272	[-H(+) ]	133.05	-0.068	0.62994	0.129	0.49373	0.187	0.3788	Sorbose 1-phosphate	cpd:C02888	[-H(+) ]	259.023	-0.06	0.526088	-0.106	0.315189	-0.078	0.650943	7-Carboxy-7-carbaguanine	cpd:C20248	[-H(+) ]	193.036	-0.062	0.384727	0.336	0.000372	0.549	2e-06
3-Fluorobenzoate	cpd:C02364	[-H(+) +1]	140.024	-0.012	0.835559	0.136	0.076781	0.269	0.125903	D-Tagatose 1,6-bisphosphate	cpd:C03785	[-H(+) ]	338.989	1.553	0.040745	1.33	0.017441	0.068	0.88317	L-1-Pyrroline-3-hydroxy-5-carboxylate	cpd:C04281	[-H(+) ]	128.035	-0.731	0.32377	0.131	0.81728	0.166	0.75572	Sorbose 1-phosphate	cpd:C02888	[-H(+) +1]	260.023	-0.114	0.395324	0.013	0.91979	-0.062	0.723863	(2S,4S)-4-Hydroxy-2,3,4,5-tetrahydrodipicolinate	cpd:C20258	[-H(+) ]	186.041	-0.004	0.966792	0.429	0.005867	0.424	0.002456
4-Fluorobenzoate	cpd:C02371	[-H(+) ]	139.024	-0.019	0.766284	0.084	0.246555	-0.096	0.199588	D-Tagatose 1,6-bisphosphate	cpd:C03785	[-H(+) +1]	339.993	1.116	0.072456	0.952	0.060119	-0.268	0.55244	L-1-Pyrroline-3-hydroxy-5-carboxylate	cpd:C04281	[-H(+) +1]	129.038	-0.364	0.4555	0.175	0.67385	0.052	0.90251	(2-Naphthyl)methanol	cpd:C02909	[-H(+) ]	157.062	0.227	0.402618	0.436	0.09321	-0.88	0.049392	alpha-D-Ribose 1,2-cyclic phosphate 5-phosphate	cpd:C20440	[-H(+) ]	290.967	0.018	0.801146	-0.277	0.068704	-0.162	0.202268
4-Fluorobenzoate	cpd:C02371	[-H(+) +1]	140.024	-0.012	0.835559	0.136	0.076781	0.269	0.125903	N6-(1,2-Dicarboxyethyl)-AMP	cpd:C03794	[-H(+) ]	462.068	0.43	0.246306	0.588	0.042915	0.253	0.3868	3D-3,5/4-Trihydroxycyclohexane-1,2-dione	cpd:C04287	[-H(+) ]	159.03	-0.007	0.98134	0.149	0.62097	0.291	0.45475	3-Indoleacetonitrile	cpd:C02938	[-H(+) ]	155.065	0.348	0.395504	0.384	0.337412	-1.108	0.114895	alpha-D-Ribose 1,2-cyclic phosphate 5-phosphate	cpd:C20440	[-H(+) +1]	291.972	0.071	0.726835	-0.077	0.675821	-0.023	0.940655
6-Mercaptopurine	cpd:C02380	[-H(+) ]	151.006	-0.218	0.086316	-0.179	0.120063	-0.3	0.022162	5'-Phosphoribosylglycinamide	cpd:C03838	[-H(+) ]	285.053	-1.517	0.377819	-1.936	0.320323	-1.726	0.34625	5-(2-Hydroxyethyl)-4-methylthiazole	cpd:C04294	[-H(+) +1]	143.035	-0.135	0.5925	-0.128	0.61787	-0.015	0.95264	3-Indoleacetonitrile	cpd:C02938	[-H(+) +1]	156.066	0.202	0.354284	0.368	0.099225	-0.652	0.057098	L-Threonylcarbamoyladenylate	cpd:C20641	[-H(+) ]	491.095	-0.263	0.000603	-0.185	0.152232	-0.628	0.00347
alpha-L-Rhamnose	cpd:C02476	[-H(+) ]	163.061	0.134	0.284463	0.388	0.010977	0.454	0.0006	(S)-1-Pyrroline-5-carboxylate	cpd:C03912	[-H(+) ]	112.04	0.486	0.021753	0.59	0.001577	0.321	0.1967	N-(5-Phospho-D-ribosyl)anthranilate	cpd:C04302	[-H(+) +1]	349.057	-0.196	0.099341	-0.21	0.27429	-0.472	0.018393	3-Methylbutanoyl-CoA	cpd:C02939	[-H(+) ]	850.164	-0.172	0.391224	-0.398	0.029618	-0.729	0.004302	(3S)-2-Oxo-3-phenylbutanoate	cpd:C20646	[-H(+) +1]	178.06	-0.164	0.309226	0.054	0.558303	0.366	0.001386
cis,cis-Muconate	cpd:C02480	[-H(+) ]	141.02	0.045	0.575266	0.099	0.132934	0.23	0.174694	2,3,4,5-Tetrahydrodipicolinate	cpd:C03972	[-H(+) ]	170.046	1.048	0.006155	1.221	0.002489	1.001	0.000251	(4S)-4,6-Dihydroxy-2,5-dioxohexanoate	cpd:C04349	[-H(+) +1]	176.028	0.627	0.15517	2.01	0.000461	2.039	0.000107	3-Methylbutanoyl-CoA	cpd:C02939	[-H(+) +1]	851.167	-0.127	0.691572	-0.075	0.827216	-0.619	0.104883	(2S,3S)-3-Methylphenylalanine	cpd:C20895	[-H(+) ]	178.086	-0.302	0.072624	-0.115	0.325548	0.392	0.001434
cis,cis-Muconate	cpd:C02480	[-H(+) +1]	142.024	0.006	0.983637	-0.024	0.916043	-0.321	0.053016	1D-myo-Inositol 3-phosphate	cpd:C04006	[-H(+) ]	259.023	-0.605	0.252706	-0.871	0.113213	-1.404	0.035967	5'-Phosphoribosyl-N-formylglycinamide	cpd:C04376	[-H(+) ]	313.043	0.435	0.088219	0.657	0.028018	0.916	0.027334	4-Acetamidobutanoate	cpd:C02946	[-H(+) ]	144.066	0.362	0.001525	0.59	0.000534	0.704	0.001481	Decaprenyl-ubiquinone	cpd:CQQQQ4	[-H(+) ]	861.673	0.133	0.940351	2.228	0.148903	1.45	0.075518
2-Hydroxymuconate	cpd:C02501	[-H(+) ]	157.014	0.091	0.338726	-0.005	0.96684	-0.083	0.438325	1D-myo-Inositol 3-phosphate	cpd:C04006	[-H(+) +1]	260.023	-0.021	0.887493	-0.331	0.093128	-0.618	0.004962	5'-Phosphoribosyl-N-formylglycinamide	cpd:C04376	[-H(+) +1]	314.05	0.139	0.32189	0.104	0.61904	0.329	0.31781	D-Allose 6-phosphate	cpd:C02962	[-H(+) ]	259.023	-0.06	0.526088	-0.106	0.315189	-0.078	0.650943	Decaprenyl-ubiquinone	cpd:CQQQQ4	[-H(+) +1]	862.68	0.314	0.67573	0.534	0.614206	0.728	0.362078
2-Hydroxymuconate	cpd:C02501	[-H(+) +1]	158.018	0.367	0.119929	0.306	0.386115	-0.321	0.70716	2,3-Dihydroxy-3-methylbutanoate	cpd:C04039	[-H(+) ]	133.05	0.014	0.942101	-0.095	0.633818	-0.346	0.20177	5,10-Methylenetetrahydromethanopterin	cpd:C04377	[-H(+) +1]	788.256	0.381	0.63163	-0.366	0.13565	0.42	0.45174	D-Allose 6-phosphate	cpd:C02962	[-H(+) +1]	260.023	-0.114	0.395324	0.013	0.91979	-0.062	0.723863	.	.	.	.	.	.	.	.	.	.
alpha-Isopropylmalate	cpd:C02504	[-H(+) ]	175.061	0.25	0.097025	0.336	0.027309	0.46	0.000476	5-Amino-4-imidazolecarboxyamide	cpd:C04051	[-H(+) ]	125.046	-0.188	0.238024	-0.022	0.869281	-0.072	0.67453	(2R,3S)-3-Isopropylmalate	cpd:C04411	[-H(+) ]	175.061	0.855	0.004549	-0.035	0.82988	-0.243	0.18404	N-Acetylmuramoyl-Ala	cpd:C02999	[-H(+) ]	363.145	0.124	0.003015	-0.173	0.005663	-0.542	1e-05	.	.	.	.	.	.	.	.	.	.
3-Cyano-L-alanine	cpd:C02512	[-H(+) ]	113.035	-0.212	0.128484	-0.441	0.014754	-0.655	0.002576	N-((R)-Pantothenoyl)-L-cysteine	cpd:C04079	[-H(+) ]	321.112	0.725	0.098823	0.972	0.05333	0.342	0.36663	N-Succinyl-LL-2,6-diaminoheptanedioate	cpd:C04421	[-H(+) ]	289.104	-0.126	0.62475	-0.597	0.021094	-0.668	0.00986	Naphthalene-1,2-diol	cpd:C03012	[-H(+) ]	159.048	0.564	0.064801	1.162	0.02999	0.269	0.30578	.	.	.	.	.	.	.	.	.	.
N-Methylhydantoin	cpd:C02565	[-H(+) ]	113.035	-0.212	0.128484	-0.441	0.014754	-0.655	0.002576	N-((R)-Pantothenoyl)-L-cysteine	cpd:C04079	[-H(+) +1]	322.117	0.45	0.005534	0.472	0.00097	0.115	0.44841	2-Dehydro-3-deoxy-6-phospho-D-gluconate	cpd:C04442	[-H(+) +1]	258.006	-0.519	0.073371	-0.444	0.11158	-0.679	0.037551	2-Hydroxyglutaryl-CoA	cpd:C03058	[-H(+) ]	896.133	-1.565	0.013773	-0.853	0.139032	0.287	0.470983	.	.	.	.	.	.	.	.	.	.
Perillyl aldehyde	cpd:C02576	[-H(+) ]	149.097	-0.187	0.197338	-0.267	0.193482	0.054	0.78331	3-Methyl-cis,cis-hexadienedioate	cpd:C04112	[-H(+) ]	155.035	-0.71	0.054	-0.614	0.084997	-1.13	0.029888	N-Succinyl-2-L-amino-6-oxoheptanedioate	cpd:C04462	[-H(+) ]	288.073	-0.364	0.24932	-0.476	0.15686	-0.453	0.20318	5-Methylthio-D-ribose	cpd:C03089	[-H(+) ]	179.035	1.47	0.130381	2.319	0.244115	1.914	0.134434	.	.	.	.	.	.	.	.	.	.
Perillyl aldehyde	cpd:C02576	[-H(+) +1]	150.1	0.109	0.701071	0.402	0.000848	0.567	0.001595	4-Carboxy-4-hydroxy-2-oxoadipate	cpd:C04115	[-H(+) ]	219.012	0.41	0.015801	0.445	0.000305	0.52	8.2e-05	3-Deoxy-D-manno-octulosonate 8-phosphate	cpd:C04478	[-H(+) ]	317.031	-0.111	0.46888	-0.061	0.70387	-0.205	0.3343	5-Methylthio-D-ribose	cpd:C03089	[-H(+) +1]	180.045	1.093	0.124189	1.287	0.033936	0.17	0.523546	.	.	.	.	.	.	.	.	.	.
Tetradecanoyl-CoA	cpd:C02593	[-H(+) +1]	977.312	0.113	0.796653	-0.051	0.914176	-0.453	0.406242	D-1-Aminopropan-2-ol O-phosphate	cpd:C04122	[-H(+) +1]	155.035	-0.022	0.955781	0.39	0.408102	-0.395	0.42066	3-Deoxy-D-manno-octulosonate 8-phosphate	cpd:C04478	[-H(+) +1]	318.031	-0.023	0.90121	0.071	0.71086	0.128	0.30465	Shikimate 3-phosphate	cpd:C03175	[-H(+) +1]	254.015	0.001	0.992833	-0.01	0.931433	-0.47	0.023174	.	.	.	.	.	.	.	.	.	.
(R)-2-Methylmalate	cpd:C02612	[-H(+) ]	147.03	0.539	0.003899	0.771	0.000516	0.889	0.000151	N-Acetyl-D-glucosamine 6-sulfate	cpd:C04132	[-H(+) ]	300.037	-0.092	0.522429	-0.112	0.557938	-0.597	0.006345	Guanosine 3'-diphosphate 5'-triphosphate	cpd:C04494	[-H(+) ]	681.913	-0.355	0.2887	-0.548	0.12081	-0.336	0.26236	dTDP-6-deoxy-beta-L-talose	cpd:C03187	[-H(+) ]	547.073	0.41	0.002046	0.234	0.17267	0.622	0.035724	.	.	.	.	.	.	.	.	.	.
(R)-2-Methylmalate	cpd:C02612	[-H(+) +1]	148.033	0.407	0.003999	0.708	0.000115	0.773	0.000217	all-trans-Octaprenyl diphosphate	cpd:C04146	[-H(+) +1]	722.437	-0.914	0.002112	-0.992	0.001241	-1.608	0.000163	N-Acetyl-alpha-D-glucosamine 1-phosphate	cpd:C04501	[-H(+) ]	300.049	-0.079	0.48862	-0.455	0.003128	-0.458	0.002139	dTDP-6-deoxy-beta-L-talose	cpd:C03187	[-H(+) +1]	548.076	-0.266	0.196121	-0.374	0.115916	-0.427	0.136532	.	.	.	.	.	.	.	.	.	.
2-Isopropylmaleate	cpd:C02631	[-H(+) ]	157.05	-0.184	0.204522	-0.209	0.23382	-0.275	0.113606	(2S,3S)-2,3-Dihydro-2,3-dihydroxybenzoate	cpd:C04171	[-H(+) ]	155.035	-0.022	0.955781	0.39	0.408102	-0.395	0.42066	(R)-3-((R)-3-Hydroxybutanoyloxy)butanoate	cpd:C04546	[-H(+) ]	189.077	0.415	0.58869	0.075	0.64706	0.046	0.77446	1-Hydroxy-2-naphthoate	cpd:C03203	[-H(+) ]	187.038	0.203	0.178521	0.383	0.013913	0.009	0.945614	.	.	.	.	.	.	.	.	.	.
2-Isopropylmaleate	cpd:C02631	[-H(+) +1]	158.054	0.184	0.563714	0.053	0.877979	-0.124	0.682785	3-Hydroxy-3-methyl-2-oxobutanoic acid	cpd:C04181	[-H(+) ]	131.035	0.324	0.024281	0.527	0.001557	0.533	0.00033	4-Amino-2-methyl-5-phosphomethylpyrimidine	cpd:C04556	[-H(+) ]	218.033	0.04	0.79628	0.775	0.007979	1.123	0.00031	2-trans-Dodecenoyl-CoA	cpd:C03221	[-H(+) +1]	947.267	-0.792	0.357882	-2.15	0.081396	-1.238	0.139057	.	.	.	.	.	.	.	.	.	.
3-Dehydroshikimate	cpd:C02637	[-H(+) ]	171.03	-0.078	0.54077	-0.279	0.044422	-0.325	0.019287	(Z)-But-2-ene-1,2,3-tricarboxylate	cpd:C04225	[-H(+) ]	187.025	0.36	0.002651	0.395	0.001786	0.394	0.006685	4-Amino-2-methyl-5-phosphomethylpyrimidine	cpd:C04556	[-H(+) +1]	219.035	0.061	0.80788	0.764	0.021768	0.865	0.003994	3-Methylglutaconyl-CoA	cpd:C03231	[-H(+) +1]	893.148	-0.005	0.992829	-0.149	0.748698	-0.117	0.840401	.	.	.	.	.	.	.	.	.	.
3-Ureidopropionate	cpd:C02642	[-H(+) ]	131.046	-0.225	0.096152	-0.565	0.006411	-0.924	0.000721	(2S)-2-Isopropyl-3-oxosuccinate	cpd:C04236	[-H(+) ]	173.046	-0.037	0.76826	-0.038	0.693352	0.058	0.55807	di-trans,poly-cis-Undecaprenyl diphosphate	cpd:C04574	[-H(+) ]	925.624	-0.787	0.006578	-1.93	4.7e-05	-1.901	7.5e-05	3-Phosphonooxypyruvate	cpd:C03232	[-H(+) ]	182.97	0.261	0.018583	0.466	0.056566	0.871	0.020358	.	.	.	.	.	.	.	.	.	.
4-Coumaryl alcohol	cpd:C02646	[-H(+) ]	149.061	-0.572	0.000318	-0.59	0.000599	0.031	0.673271	N-Acetyl-D-mannosamine 6-phosphate	cpd:C04257	[-H(+) ]	300.049	-0.246	0.168067	-0.342	0.060667	-0.563	0.016157	di-trans,poly-cis-Undecaprenyl diphosphate	cpd:C04574	[-H(+) +1]	926.627	-0.478	0.004113	-1.435	4.2e-05	-1.469	9.6e-05	3-Phosphonooxypyruvate	cpd:C03232	[-H(+) +1]	183.974	-0.187	0.049796	-0.428	0.001346	-0.781	0.000211	.	.	.	.	.	.	.	.	.	.
4-Coumaryl alcohol	cpd:C02646	[-H(+) +1]	150.065	-0.173	0.218846	-0.071	0.466999	0.14	0.124283	(R)-2,3-Dihydroxy-3-methylbutanoate	cpd:C04272	[-H(+) ]	133.05	0.014	0.942101	-0.095	0.633818	-0.346	0.20177	S-Methyl-5-thio-D-ribulose 1-phosphate	cpd:C04582	[-H(+) ]	259.009	-0.327	0.11377	-0.589	0.029149	-0.595	0.026408	6-Amino-2-oxohexanoate	cpd:C03239	[-H(+) ]	144.066	0.362	0.001525	0.59	0.000534	0.704	0.001481	.	.	.	.	.	.	.	.	.	.
Acetone cyanohydrin	cpd:C02659	[-H(+) ]	84.0449	0.086	0.633458	0.465	0.006857	0.428	0.037703	L-1-Pyrroline-3-hydroxy-5-carboxylate	cpd:C04281	[-H(+) ]	128.035	0.288	0.213294	0.225	0.248923	0.171	0.43411	S-Methyl-5-thio-D-ribulose 1-phosphate	cpd:C04582	[-H(+) +1]	260.012	-0.081	0.47103	-0.043	0.49225	0.002	0.97996	Coproporphyrinogen III	cpd:C03263	[-H(+) +1]	660.31	0.105	0.597385	0.124	0.528733	-0.757	0.023118	.	.	.	.	.	.	.	.	.	.
D-Glucuronolactone	cpd:C02670	[-H(+) +1]	176.028	0.823	0.000626	1.045	0.000115	1.126	3.9e-05	L-1-Pyrroline-3-hydroxy-5-carboxylate	cpd:C04281	[-H(+) +1]	129.038	0.493	0.002629	0.508	0.001508	0.535	0.007591	UDP-N-acetyl-3-(1-carboxyvinyl)-D-glucosamine	cpd:C04631	[-H(+) ]	676.081	-8.628	0.042021	-5.391	0.045352	-0.642	0.52083	5-Oxopentanoate	cpd:C03273	[-H(+) ]	115.04	-0.041	0.700669	0.094	0.214675	0.371	0.048221	.	.	.	.	.	.	.	.	.	.
(Indol-3-yl)acetamide	cpd:C02693	[-H(+) +1]	174.077	-0.163	0.414412	-0.07	0.710874	-0.315	0.137629	3D-3,5/4-Trihydroxycyclohexane-1,2-dione	cpd:C04287	[-H(+) ]	159.03	0.943	0	1.111	8e-06	1.008	0.000162	2-(Formamido)-N1-(5'-phosphoribosyl)acetamidine	cpd:C04640	[-H(+) ]	312.06	-0.195	0.097165	-0.478	0.001983	-0.286	0.055464	L-3-Amino-isobutanoate	cpd:C03284	[-H(+) ]	102.055	-0.256	0.022302	-0.277	0.026861	-0.897	0.000489	.	.	.	.	.	.	.	.	.	.
L-Formylkynurenine	cpd:C02700	[-H(+) ]	235.077	0.133	0.18199	0.112	0.285211	0.076	0.313934	5-(2-Hydroxyethyl)-4-methylthiazole	cpd:C04294	[-H(+) +1]	143.035	0.011	0.948004	0.127	0.250234	0.531	0.00137	6-Thioinosine-5'-monophosphate	cpd:C04646	[-H(+) ]	363.02	-0.067	0.62287	0.172	0.48202	-0.155	0.38181	L-3-Amino-isobutanoate	cpd:C03284	[-H(+) +1]	103.059	-0.311	0.022786	-0.111	0.379591	-0.694	0.007439	.	.	.	.	.	.	.	.	.	.
L-Formylkynurenine	cpd:C02700	[-H(+) +1]	236.074	0.079	0.437338	0.211	0.006436	0.302	0.003815	N-(5-Phospho-D-ribosyl)anthranilate	cpd:C04302	[-H(+) +1]	349.057	-0.2	0.073541	-0.174	0.278837	-0.235	0.104	D-erythro-1-(Imidazol-4-yl)glycerol 3-phosphate	cpd:C04666	[-H(+) +1]	238.035	0.085	0.49452	0.178	0.34317	0.408	0.12134	L-Glutamyl 5-phosphate	cpd:C03287	[-H(+) ]	226.012	-0.049	0.320172	0.208	0.009719	0.099	0.193458	.	.	.	.	.	.	.	.	.	.
N-Acetylmuramate	cpd:C02713	[-H(+) ]	292.103	0.085	0.253528	0.15	0.074582	0.099	0.248573	5'-Phosphoribosyl-N-formylglycinamide	cpd:C04376	[-H(+) ]	313.043	-1.131	0.259198	-1.042	0.283759	-1.361	0.21127	1-(5'-Phosphoribosyl)-5-amino-4-imidazolecarboxamide	cpd:C04677	[-H(+) ]	337.054	0.107	0.39605	-0.104	0.38479	0.07	0.71665	L-Glutamyl 5-phosphate	cpd:C03287	[-H(+) +1]	227.014	0.091	0.241296	0.344	0.001213	0.401	0.000743	.	.	.	.	.	.	.	.	.	.
N-Acetylmuramate	cpd:C02713	[-H(+) +1]	293.104	0.107	0.093972	-0.08	0.09901	0.095	0.439831	5'-Phosphoribosyl-N-formylglycinamide	cpd:C04376	[-H(+) +1]	314.05	-0.341	0.230524	-0.371	0.23908	-0.692	0.057637	2-Dehydro-3-deoxy-D-arabino-heptonate 7-phosphate	cpd:C04691	[-H(+) ]	287.02	0.143	0.095918	0.222	0.21272	0.516	5.5e-05	L-Xylulose 5-phosphate	cpd:C03291	[-H(+) ]	229.012	-0.072	0.655075	-0.636	0.003882	-0.267	0.145278	.	.	.	.	.	.	.	.	.	.
Phosphoribosyl-AMP	cpd:C02741	[-H(+) ]	558.064	0.05	0.8375	-0.413	0.145967	-1.399	0.007394	5,10-Methylenetetrahydromethanopterin	cpd:C04377	[-H(+) +1]	788.256	-0.289	0.009798	-0.231	0.076629	-0.264	0.13036	2-Dehydro-3-deoxy-D-arabino-heptonate 7-phosphate	cpd:C04691	[-H(+) +1]	288.017	-0.351	0.015457	-0.415	0.008756	-0.327	0.032567	L-Xylulose 5-phosphate	cpd:C03291	[-H(+) +1]	230.013	-0.089	0.009559	-0.209	0.000254	-0.31	0.011497	.	.	.	.	.	.	.	.	.	.
alpha-Pinene-oxide	cpd:C02759	[-H(+) ]	151.113	-0.23	0.282994	-0.619	0.071359	0.22	0.257403	(2R,3S)-3-Isopropylmalate	cpd:C04411	[-H(+) ]	175.061	1.112	0.041916	1.1	0.021842	0.813	0.082712	5-Amino-6-(1-D-ribitylamino)uracil	cpd:C04732	[-H(+) +1]	276.106	0.108	0.82233	-0.75	0.00127	-1.074	0.000116	dTDP-L-rhamnose	cpd:C03319	[-H(+) ]	547.073	0.41	0.002046	0.234	0.17267	0.622	0.035724	.	.	.	.	.	.	.	.	.	.
3-Phosphonopyruvate	cpd:C02798	[-H(+) ]	166.975	0.962	0.005374	0.953	0.012727	-0.927	0.007339	N-Succinyl-LL-2,6-diaminoheptanedioate	cpd:C04421	[-H(+) ]	289.104	0.091	0.560374	0.043	0.791054	-0.106	0.50686	1-(5'-Phosphoribosyl)-5-formamido-4-imidazolecarboxamide	cpd:C04734	[-H(+) ]	365.05	-0.153	0.035959	-0.632	0.001273	-0.378	0.011807	dTDP-L-rhamnose	cpd:C03319	[-H(+) +1]	548.076	-0.266	0.196121	-0.374	0.115916	-0.427	0.136532	.	.	.	.	.	.	.	.	.	.
3-Phosphonopyruvate	cpd:C02798	[-H(+) +1]	167.976	-0.375	0.000979	-0.374	0.002285	-0.539	0.000214	cis-4-Carboxymethylenebut-2-en-4-olide	cpd:C04431	[-H(+) ]	139.007	0.255	0.000163	0.346	0.001539	0.423	0.000588	UDP-3-O-(3-hydroxytetradecanoyl)-N-acetylglucosamine	cpd:C04738	[-H(+) +1]	833.271	-0.454	0.19558	-0.437	0.20771	-0.297	0.47373	Aminoimidazole ribotide	cpd:C03373	[-H(+) ]	294.047	-0.201	0.17977	-0.198	0.173283	0.144	0.417512	.	.	.	.	.	.	.	.	.	.
Benzene-1,2,4-triol	cpd:C02814	[-H(+) ]	125.024	-0.042	0.522429	0.081	0.14224	0.122	0.46735	cis-4-Carboxymethylenebut-2-en-4-olide	cpd:C04431	[-H(+) +1]	140.01	0.607	0.000372	0.835	0.000689	0.965	5e-06	(15S)-15-Hydroxy-5,8,11-cis-13-trans-eicosatetraenoate	cpd:C04742	[-H(+) ]	319.231	-0.122	0.86895	-0.906	0.25728	-1.16	0.1896	Aminoimidazole ribotide	cpd:C03373	[-H(+) +1]	295.048	0.225	0.132699	0.236	0.08406	0.288	0.048514	.	.	.	.	.	.	.	.	.	.
Benzene-1,2,4-triol	cpd:C02814	[-H(+) +1]	126.028	0.118	0.53865	0.356	0.041441	0.063	0.716076	2-Dehydro-3-deoxy-6-phospho-D-gluconate	cpd:C04442	[-H(+) +1]	258.006	-0.119	0.373626	-0.155	0.34149	-0.545	0.059024	(15S)-15-Hydroxy-5,8,11-cis-13-trans-eicosatetraenoate	cpd:C04742	[-H(+) +1]	320.234	-0.09	0.93212	-1.334	0.30894	-1.686	0.24732	Prephytoene diphosphate	cpd:C03427	[-H(+) +1]	722.437	-0.813	0.385101	-1.866	0.163252	0.697	0.35155	.	.	.	.	.	.	.	.	.	.
Propanoyl phosphate	cpd:C02876	[-H(+) ]	152.996	-0.742	0.000224	-0.742	0.000868	-0.93	5e-05	N-Succinyl-2-L-amino-6-oxoheptanedioate	cpd:C04462	[-H(+) ]	288.073	-0.255	0.256261	-0.375	0.031688	-0.452	0.012995	1-(5-Phospho-D-ribosyl)-5-amino-4-imidazolecarboxylate	cpd:C04751	[-H(+) +1]	339.046	-0.13	0.38418	-0.165	0.26067	-0.344	0.047078	cis-4-Hydroxy-D-proline	cpd:C03440	[-H(+) ]	130.05	0.298	0.070659	0.493	0.003524	1.023	0.001849	.	.	.	.	.	.	.	.	.	.
Propanoyl phosphate	cpd:C02876	[-H(+) +1]	153.997	-0.212	0.502073	-0.15	0.565129	-0.608	0.214931	3-Deoxy-D-manno-octulosonate 8-phosphate	cpd:C04478	[-H(+) ]	317.031	0.089	0.345195	-0.044	0.748574	-0.052	0.65252	N1-(5-Phospho-alpha-D-ribosyl)-5,6-dimethylbenzimidazole	cpd:C04778	[-H(+) +1]	358.091	-0.147	0.23062	-0.513	0.00363	-0.472	0.004487	gamma-Oxalocrotonate	cpd:C03453	[-H(+) ]	157.014	0.131	0.21127	0.402	0.014848	0.363	0.051837	.	.	.	.	.	.	.	.	.	.
(2-Naphthyl)methanol	cpd:C02909	[-H(+) ]	157.062	0.047	0.683715	-0.069	0.482059	-0.523	0.003698	3-Deoxy-D-manno-octulosonate 8-phosphate	cpd:C04478	[-H(+) +1]	318.031	0.284	0.252254	-0.104	0.626973	-0.707	0.047169	5(S)-HETE	cpd:C04805	[-H(+) ]	319.231	-0.122	0.86895	-0.906	0.25728	-1.16	0.1896	gamma-Oxalocrotonate	cpd:C03453	[-H(+) +1]	158.018	-0.378	0.388688	-0.36	0.36299	0.473	0.110378	.	.	.	.	.	.	.	.	.	.
3-Indoleacetonitrile	cpd:C02938	[-H(+) ]	155.065	-0.095	0.517058	-0.106	0.434163	-0.572	0.006482	Guanosine 3'-diphosphate 5'-triphosphate	cpd:C04494	[-H(+) ]	681.913	-0.433	0.644232	-0.979	0.399142	-1.76	0.21301	5(S)-HETE	cpd:C04805	[-H(+) +1]	320.234	-0.09	0.93212	-1.334	0.30894	-1.686	0.24732	2-Hydroxy-3-oxosuccinate	cpd:C03459	[-H(+) +1]	147.996	0.948	0.045565	1.046	0.05155	1.163	0.03565	.	.	.	.	.	.	.	.	.	.
3-Indoleacetonitrile	cpd:C02938	[-H(+) +1]	156.066	0.081	0.430423	0.056	0.58649	-0.164	0.130842	N-Acetyl-alpha-D-glucosamine 1-phosphate	cpd:C04501	[-H(+) ]	300.049	-0.246	0.168067	-0.342	0.060667	-0.563	0.016157	2-Amino-7,8-dihydro-4-hydroxy-6-(diphosphooxymethyl)pteridine	cpd:C04807	[-H(+) ]	354.001	-0.3	0.011572	-0.216	0.17198	-0.319	0.076897	Folinic acid	cpd:C03479	[-H(+) +1]	473.163	0.091	0.424887	0.275	0.011191	0.534	0.066475	.	.	.	.	.	.	.	.	.	.
3-Methylbutanoyl-CoA	cpd:C02939	[-H(+) ]	850.164	0.108	0.551724	-0.047	0.729076	-1.302	0.001039	(R)-3-((R)-3-Hydroxybutanoyloxy)butanoate	cpd:C04546	[-H(+) ]	189.077	0.691	3.4e-05	0.786	2.3e-05	0.732	0.000768	Glufosinate	cpd:C05042	[-H(+) ]	180.045	-0.425	0.30072	-0.371	0.34006	-0.588	0.16959	D-4'-Phosphopantothenate	cpd:C03492	[-H(+) ]	298.072	0.11	0.13347	0.169	0.030431	0.12	0.423302	.	.	.	.	.	.	.	.	.	.
3-Methylbutanoyl-CoA	cpd:C02939	[-H(+) +1]	851.167	0.031	0.914278	-0.749	0.067583	-1.673	0.012645	4-Amino-2-methyl-5-phosphomethylpyrimidine	cpd:C04556	[-H(+) ]	218.033	1.521	0.000109	1.696	3e-06	1.668	5.1e-05	Glufosinate	cpd:C05042	[-H(+) +1]	181.051	0.11	0.27766	0.525	0.005951	0.493	0.000493	Indoleglycerol phosphate	cpd:C03506	[-H(+) +1]	287.055	0.134	0.035037	-0.045	0.473405	-0.199	0.038024	.	.	.	.	.	.	.	.	.	.
4-Acetamidobutanoate	cpd:C02946	[-H(+) ]	144.066	0.268	0.03336	0.371	0.012965	0.408	0.006476	4-Amino-2-methyl-5-phosphomethylpyrimidine	cpd:C04556	[-H(+) +1]	219.035	1.286	0.000713	1.468	2.2e-05	1.533	8e-06	3-Ureidoisobutyrate	cpd:C05100	[-H(+) ]	145.063	-0.316	0.29483	0.361	0.17711	1.002	0.005467	L-2-Amino-3-oxobutanoic acid	cpd:C03508	[-H(+) ]	116.035	0.077	0.335644	0.242	0.023575	1.139	0	.	.	.	.	.	.	.	.	.	.
D-Allose 6-phosphate	cpd:C02962	[-H(+) ]	259.023	-0.138	0.538253	-0.563	0.114333	-1.859	0.002261	3-Methylmuconolactone	cpd:C04558	[-H(+) ]	155.035	-0.022	0.955781	0.39	0.408102	-0.395	0.42066	3-Hydroxybutanoyl-CoA	cpd:C05116	[-H(+) ]	852.145	-0.718	0.033605	-1.403	0.017665	-0.892	0.02735	S-Ribosyl-L-homocysteine	cpd:C03539	[-H(+) +1]	267.073	-0.015	0.885456	0.035	0.726477	-0.304	0.029502	.	.	.	.	.	.	.	.	.	.
D-Allose 6-phosphate	cpd:C02962	[-H(+) +1]	260.023	-0.208	0.150144	-0.214	0.149603	-0.37	0.020625	4-Methylmuconolactone	cpd:C04559	[-H(+) ]	155.035	-0.022	0.955781	0.39	0.408102	-0.395	0.42066	Imidazole-4-acetaldehyde	cpd:C05130	[-H(+) +1]	110.039	1.535	0.376	0.191	0.71311	0.049	0.87693	myo-Inositol 4-phosphate	cpd:C03546	[-H(+) ]	259.023	-0.06	0.526088	-0.106	0.315189	-0.078	0.650943	.	.	.	.	.	.	.	.	.	.
N-Acetylmuramoyl-Ala	cpd:C02999	[-H(+) ]	363.145	0.045	0.36301	-0.164	0.065822	-0.225	0.004322	di-trans,poly-cis-Undecaprenyl diphosphate	cpd:C04574	[-H(+) ]	925.624	-2.176	0.200714	-7.205	0.092953	0.207	0.83001	Dhurrin	cpd:C05143	[-H(+) ]	310.098	-0.274	0.34405	-0.832	0.025431	-0.934	0.017052	myo-Inositol 4-phosphate	cpd:C03546	[-H(+) +1]	260.023	-0.114	0.395324	0.013	0.91979	-0.062	0.723863	.	.	.	.	.	.	.	.	.	.
Naphthalene-1,2-diol	cpd:C03012	[-H(+) ]	159.048	-0.119	0.91178	-0.532	0.657395	-1.437	0.357336	di-trans,poly-cis-Undecaprenyl diphosphate	cpd:C04574	[-H(+) +1]	926.627	-1.332	0.345479	-0.421	0.690338	0.209	0.78316	Selenophosphoric acid	cpd:C05172	[-H(+) ]	160.889	-0.145	0.69059	0.151	0.71103	-0.04	0.94875	2-Aminoethylphosphonate	cpd:C03557	[-H(+) +1]	125.024	-0.02	0.798515	0.168	0.050757	0.435	0.000765	.	.	.	.	.	.	.	.	.	.
(R,R)-Butane-2,3-diol	cpd:C03044	[-H(+) ]	89.0651	-0.431	0.053507	-0.652	0.023136	-1.322	0.000176	(2S,3R)-3-Hydroxybutane-1,2,3-tricarboxylate	cpd:C04593	[-H(+) ]	205.036	0.726	0.002797	0.641	4.3e-05	0.487	0.029458	5'-Deoxyadenosine	cpd:C05198	[-H(+) ]	250.094	-0.163	0.60083	-0.391	0.1611	-0.301	0.18467	(R)-3-Hydroxybutanoyl-CoA	cpd:C03561	[-H(+) ]	852.145	-0.965	0.14037	-1.259	0.093057	-0.739	0.096785	.	.	.	.	.	.	.	.	.	.
(R,R)-Butane-2,3-diol	cpd:C03044	[-H(+) +1]	90.0625	0.419	0.500053	0.482	0.478716	0.216	0.785461	(2S,3R)-3-Hydroxybutane-1,2,3-tricarboxylate	cpd:C04593	[-H(+) +1]	206.039	0.56	0.01672	0.351	0.040551	0.398	0.003591	(S)-3-Hydroxytetradecanoyl-CoA	cpd:C05260	[-H(+) ]	992.299	0.033	0.95661	-1.065	0.29242	0.819	0.21527	Coenzyme M	cpd:C03576	[-H(+) +1]	141.975	-0.324	0.359678	-0.128	0.624971	0.3	0.162811	.	.	.	.	.	.	.	.	.	.
5-Methylthio-D-ribose	cpd:C03089	[-H(+) ]	179.035	1.617	0.33632	0.087	0.694704	2.88	0.002738	UDP-N-acetyl-3-(1-carboxyvinyl)-D-glucosamine	cpd:C04631	[-H(+) ]	676.081	-0.868	0.238773	-0.554	0.323494	-1.909	0.067169	(S)-3-Hydroxytetradecanoyl-CoA	cpd:C05260	[-H(+) +1]	993.304	-0.315	0.4395	-0.78	0.19087	0.223	0.62812	Resveratrol	cpd:C03582	[-H(+) ]	227.068	0.297	0.118183	0.389	0.026554	-0.36	0.123627	.	.	.	.	.	.	.	.	.	.
5-Methylthio-D-ribose	cpd:C03089	[-H(+) +1]	180.045	0.445	0.352474	-0.029	0.901493	1.447	0.005679	2-(Formamido)-N1-(5'-phosphoribosyl)acetamidine	cpd:C04640	[-H(+) ]	312.06	-0.349	0.016744	-0.574	0.001726	-0.667	0.003752	(S)-Hydroxyhexanoyl-CoA	cpd:C05268	[-H(+) ]	880.18	-0.165	0.50392	-0.381	0.14623	-0.321	0.42629	3-Chloro-cis,cis-muconate	cpd:C03585	[-H(+) +1]	175.983	-0.054	0.906573	0.567	0.223477	-2.688	0.001273	.	.	.	.	.	.	.	.	.	.
Shikimate 3-phosphate	cpd:C03175	[-H(+) +1]	254.015	-0.107	0.511443	-0.02	0.900466	0.042	0.790119	6-Thioinosine-5'-monophosphate	cpd:C04646	[-H(+) ]	363.02	0.003	0.977405	0.013	0.904636	-0.049	0.72005	trans-Tetradec-2-enoyl-CoA	cpd:C05273	[-H(+) ]	974.29	0.905	0.54632	-1.616	0.34938	0.245	0.89293	2-Oxo-2,3-dihydrofuran-5-acetate	cpd:C03586	[-H(+) ]	141.02	0.013	0.862008	0.296	0.00765	0.552	0.000131	.	.	.	.	.	.	.	.	.	.
(S)-4-Hydroxymandelate	cpd:C03198	[-H(+) ]	167.035	0.084	0.491927	0.151	0.306598	-0.057	0.723516	D-erythro-1-(Imidazol-4-yl)glycerol 3-phosphate	cpd:C04666	[-H(+) +1]	238.035	-0.013	0.923121	-0.23	0.147127	-0.123	0.39176	trans-Dec-2-enoyl-CoA	cpd:C05275	[-H(+) ]	918.231	-0.585	0.40527	-0.027	0.94745	1.377	0.24087	2-Oxo-2,3-dihydrofuran-5-acetate	cpd:C03586	[-H(+) +1]	142.024	0.024	0.889539	-0.06	0.873796	0.56	0.000506	.	.	.	.	.	.	.	.	.	.
(S)-4-Hydroxymandelate	cpd:C03198	[-H(+) +1]	168.043	-0.644	0.02992	-0.486	0.082733	-0.798	0.017453	1-(5'-Phosphoribosyl)-5-amino-4-imidazolecarboxamide	cpd:C04677	[-H(+) ]	337.054	-0.536	0.39605	-0.534	0.393585	-1.062	0.16766	trans-Dec-2-enoyl-CoA	cpd:C05275	[-H(+) +1]	919.227	-0.178	0.4378	-0.008	0.98733	0.803	0.054914	CDP-3,6-dideoxy-D-glucose	cpd:C03598	[-H(+) ]	532.073	0.247	0.106771	-0.232	0.298657	-0.42	0.039058	.	.	.	.	.	.	.	.	.	.
1-Hydroxy-2-naphthoate	cpd:C03203	[-H(+) ]	187.038	-0.106	0.019221	-0.057	0.367411	0.057	0.449822	2-Dehydro-3-deoxy-D-arabino-heptonate 7-phosphate	cpd:C04691	[-H(+) ]	287.02	0.267	0.015276	0.088	0.527506	0.072	0.53457	Chlorophyll a	cpd:C05306	[-H(+) ]	891.532	0.795	0.26252	0.112	0.88057	-0.952	0.28935	CDP-3,6-dideoxy-D-mannose	cpd:C03599	[-H(+) ]	532.073	0.247	0.106771	-0.232	0.298657	-0.42	0.039058	.	.	.	.	.	.	.	.	.	.
2-trans-Dodecenoyl-CoA	cpd:C03221	[-H(+) +1]	947.267	-0.424	0.370399	0.186	0.752994	-0.623	0.373325	2-Dehydro-3-deoxy-D-arabino-heptonate 7-phosphate	cpd:C04691	[-H(+) +1]	288.017	-0.485	0.000325	-0.484	0.000177	-0.722	0.000443	Chlorophyll a	cpd:C05306	[-H(+) +1]	892.534	1.331	0.024518	1.012	0.053722	0.306	0.52302	2-Pyrone-4,6-dicarboxylate	cpd:C03671	[-H(+) ]	182.995	-0.128	0.066764	0.014	0.788292	0.086	0.246376	.	.	.	.	.	.	.	.	.	.
3-Hydroxy-L-kynurenine	cpd:C03227	[-H(+) ]	223.077	0.311	0.009364	0.47	0.00087	0.439	7.8e-05	5-Amino-6-(1-D-ribitylamino)uracil	cpd:C04732	[-H(+) +1]	276.106	-0.044	0.545015	-0.075	0.341027	-0.336	0.008221	L-Selenomethionine	cpd:C05335	[-H(+) ]	195.992	-0.072	0.79073	0.106	0.71795	-0.262	0.4146	2-Pyrone-4,6-dicarboxylate	cpd:C03671	[-H(+) +1]	184.001	-1.099	2.8e-05	-1.391	3e-05	-1.905	1.3e-05	.	.	.	.	.	.	.	.	.	.
3-Hydroxy-L-kynurenine	cpd:C03227	[-H(+) +1]	224.08	0.027	0.810897	0.158	0.360787	0.15	0.16276	1-(5'-Phosphoribosyl)-5-formamido-4-imidazolecarboxamide	cpd:C04734	[-H(+) ]	365.05	-0.155	0.626055	-0.105	0.756918	-0.03	0.92087	L-Selenomethionine	cpd:C05335	[-H(+) +1]	196.994	0.102	0.29403	0.143	0.3247	0.291	0.092888	4-Imidazolone-5-propanoate	cpd:C03680	[-H(+) ]	155.046	0.337	0.024769	0.422	0.022756	0.515	0.002021	.	.	.	.	.	.	.	.	.	.
3-Methylglutaconyl-CoA	cpd:C03231	[-H(+) +1]	893.148	-0.299	0.051142	0.133	0.516272	-0.06	0.877728	UDP-3-O-(3-hydroxytetradecanoyl)-N-acetylglucosamine	cpd:C04738	[-H(+) +1]	833.271	-0.661	0.000683	-2.248	1e-06	-1.41	0.000286	beta-D-Fructose 6-phosphate	cpd:C05345	[-H(+) ]	259.023	-0.445	0.26289	-0.57	0.17944	-0.617	0.16095	6-Pyruvoyltetrahydropterin	cpd:C03684	[-H(+) ]	236.074	0.156	0.278544	0.082	0.341657	0.129	0.32119	.	.	.	.	.	.	.	.	.	.
3-Phosphonooxypyruvate	cpd:C03232	[-H(+) ]	182.97	-0.259	0.200926	-0.058	0.775511	-0.068	0.752181	1-(5-Phospho-D-ribosyl)-5-amino-4-imidazolecarboxylate	cpd:C04751	[-H(+) +1]	339.046	-0.076	0.713906	-0.201	0.36625	-0.639	0.029173	beta-D-Fructose 6-phosphate	cpd:C05345	[-H(+) +1]	260.023	-0.205	0.31459	-0.202	0.43608	-0.142	0.52892	6-Pyruvoyltetrahydropterin	cpd:C03684	[-H(+) +1]	237.078	0.144	0.041128	0.311	0.000124	0.569	0.007634	.	.	.	.	.	.	.	.	.	.
3-Phosphonooxypyruvate	cpd:C03232	[-H(+) +1]	183.974	-0.37	0.069889	-0.594	0.032777	-0.418	0.068227	N1-(5-Phospho-alpha-D-ribosyl)-5,6-dimethylbenzimidazole	cpd:C04778	[-H(+) +1]	358.091	0.091	0.544642	-0.045	0.640009	-0.12	0.51681	5(S)-HPETE	cpd:C05356	[-H(+) ]	335.223	-0.165	0.60979	0.183	0.80064	0.28	0.7708	D-Mannose 1,6-bisphosphate	cpd:C03693	[-H(+) ]	338.989	0.518	0.003077	1.091	5.8e-05	0.74	0.000182	.	.	.	.	.	.	.	.	.	.
6-Amino-2-oxohexanoate	cpd:C03239	[-H(+) ]	144.066	0.268	0.03336	0.371	0.012965	0.408	0.006476	2-Amino-7,8-dihydro-4-hydroxy-6-(diphosphooxymethyl)pteridine	cpd:C04807	[-H(+) ]	354.001	-0.558	0.03205	-0.815	0.018015	-1.183	0.010099	5(S)-HPETE	cpd:C05356	[-H(+) +1]	336.229	0.038	0.83806	-0.082	0.85697	-0.074	0.80858	D-Mannose 1,6-bisphosphate	cpd:C03693	[-H(+) +1]	339.993	0.405	0.008507	0.952	0.000337	0.635	0.01921	.	.	.	.	.	.	.	.	.	.
Coproporphyrinogen III	cpd:C03263	[-H(+) +1]	660.31	0.029	0.788744	0.038	0.69627	-0.435	0.010957	Glufosinate	cpd:C05042	[-H(+) ]	180.045	1.5	0.023281	0.771	0.222567	0.605	0.069584	beta-D-Fructose 1,6-bisphosphate	cpd:C05378	[-H(+) ]	338.989	-1.257	0.035578	-1.546	0.024686	-1.927	0.014437	Quinolinate	cpd:C03722	[-H(+) +1]	167.021	0.115	0.547747	0.653	0.002978	0.056	0.838228	.	.	.	.	.	.	.	.	.	.
5-Oxopentanoate	cpd:C03273	[-H(+) ]	115.04	-0.062	0.596221	-0.01	0.927075	-0.123	0.390995	Glufosinate	cpd:C05042	[-H(+) +1]	181.051	0.108	0.649756	0.321	0.203807	0.326	0.23974	beta-D-Fructose 1,6-bisphosphate	cpd:C05378	[-H(+) +1]	339.993	-0.61	0.005905	-0.738	0.001677	-0.93	0.000815	(S)-4-Amino-5-oxopentanoate	cpd:C03741	[-H(+) ]	130.05	0.298	0.070659	0.493	0.003524	1.023	0.001849	.	.	.	.	.	.	.	.	.	.
L-3-Amino-isobutanoate	cpd:C03284	[-H(+) ]	102.055	-0.361	0.035514	-0.481	0.019176	-0.762	0.002234	3-Ureidoisobutyrate	cpd:C05100	[-H(+) ]	145.063	0.613	0.017457	0.746	0.009626	0.856	0.012227	Oxalosuccinate	cpd:C05379	[-H(+) ]	189.004	0.41	0.0311	0.782	0.001398	0.596	0.022272	(S)-4-Hydroxymandelonitrile	cpd:C03742	[-H(+) ]	148.043	-0.262	0.53594	-0.478	0.306433	-1.822	0.029326	.	.	.	.	.	.	.	.	.	.
L-3-Amino-isobutanoate	cpd:C03284	[-H(+) +1]	103.059	-0.234	0.041183	-0.334	0.01658	-0.715	0.00038	3-Hydroxybutanoyl-CoA	cpd:C05116	[-H(+) ]	852.145	-2.615	0.045133	-2.554	0.042956	-1.976	0.075237	Sedoheptulose 7-phosphate	cpd:C05382	[-H(+) ]	289.034	0.143	0.53901	-0.856	0.027828	-0.865	0.02386	(S)-4-Hydroxymandelonitrile	cpd:C03742	[-H(+) +1]	149.045	0.3	0.333387	0.627	0.041714	-0.307	0.407754	.	.	.	.	.	.	.	.	.	.
L-Glutamyl 5-phosphate	cpd:C03287	[-H(+) ]	226.012	-0.036	0.749075	0.145	0.090249	0.211	0.00436	Taurocholate	cpd:C05122	[-H(+) ]	514.284	-0.599	0.233831	-0.599	0.233831	-0.783	0.1537	Sedoheptulose 7-phosphate	cpd:C05382	[-H(+) +1]	290.036	0.324	0.004974	0.75	0.021365	0.91	0.008868	Dopamine	cpd:C03758	[-H(+) ]	152.071	0.09	0.222569	0.239	0.022348	0.643	0.000846	.	.	.	.	.	.	.	.	.	.
L-Glutamyl 5-phosphate	cpd:C03287	[-H(+) +1]	227.014	0.145	0.008523	0.267	0.008725	0.337	0.003776	Taurocholate	cpd:C05122	[-H(+) +1]	515.288	-0.068	0.690925	-0.122	0.512227	-0.228	0.26524	3alpha,7alpha,26-Trihydroxy-5beta-cholestane	cpd:C05444	[-H(+) ]	419.353	0.226	0.011834	0.565	0.001582	0.944	0.007926	4-Hydroxyphenylacetaldehyde	cpd:C03765	[-H(+) ]	135.045	-0.064	0.707521	-0.069	0.524636	-0.107	0.424659	.	.	.	.	.	.	.	.	.	.
L-Xylulose 5-phosphate	cpd:C03291	[-H(+) ]	229.012	0.007	0.973964	0.289	0.314835	-1.004	0.003096	Imidazole-4-acetaldehyde	cpd:C05130	[-H(+) +1]	110.039	1.357	0.001782	1.372	0.024206	1.912	0.008309	3alpha,7alpha-Dihydroxy-5beta-cholestan-26-al	cpd:C05445	[-H(+) ]	417.336	0.018	0.92309	0.096	0.59818	0.175	0.3191	4-Hydroxyphenylacetaldehyde	cpd:C03765	[-H(+) +1]	136.049	0.182	0.588176	0.27	0.393861	-0.63	0.159474	.	.	.	.	.	.	.	.	.	.
L-Xylulose 5-phosphate	cpd:C03291	[-H(+) +1]	230.013	-0.088	0.236721	-0.125	0.09176	-0.107	0.118162	Selenophosphoric acid	cpd:C05172	[-H(+) ]	160.889	-0.552	0.444892	-1.219	0.17156	-0.855	0.29502	3alpha,7alpha-Dihydroxy-5beta-cholestan-26-al	cpd:C05445	[-H(+) +1]	418.34	-0.024	0.90447	0.378	0.076076	0.357	0.14211	5-Guanidino-2-oxopentanoate	cpd:C03771	[-H(+) ]	172.075	0.049	0.566244	-0.101	0.201396	-0.155	0.12012	.	.	.	.	.	.	.	.	.	.
dTDP-L-rhamnose	cpd:C03319	[-H(+) ]	547.073	-0.066	0.762564	-0.388	0.345285	-0.344	0.09848	5'-Deoxyadenosine	cpd:C05198	[-H(+) ]	250.094	-0.02	0.781239	-0.13	0.066067	-0.293	0.046456	L-Allothreonine	cpd:C05519	[-H(+) ]	118.05	-0.453	0.30173	-0.003	0.99321	0.234	0.48785	D-Tagatose 1,6-bisphosphate	cpd:C03785	[-H(+) ]	338.989	0.518	0.003077	1.091	5.8e-05	0.74	0.000182	.	.	.	.	.	.	.	.	.	.
dTDP-L-rhamnose	cpd:C03319	[-H(+) +1]	548.076	-0.471	0.091233	-0.261	0.432124	-0.822	0.015437	(S)-3-Hydroxytetradecanoyl-CoA	cpd:C05260	[-H(+) ]	992.299	-0.16	0.780168	-0.324	0.547026	-0.784	0.29078	L-Allothreonine	cpd:C05519	[-H(+) +1]	119.05	-0.199	0.20695	-0.019	0.8916	0.203	0.31178	D-Tagatose 1,6-bisphosphate	cpd:C03785	[-H(+) +1]	339.993	0.405	0.008507	0.952	0.000337	0.635	0.01921	.	.	.	.	.	.	.	.	.	.
Aminoimidazole ribotide	cpd:C03373	[-H(+) ]	294.047	-0.059	0.713518	-0.301	0.154029	-0.658	0.015207	(S)-3-Hydroxytetradecanoyl-CoA	cpd:C05260	[-H(+) +1]	993.304	-0.492	0.249143	-0.561	0.201317	0.171	0.53648	3-Sulfinylpyruvate	cpd:C05527	[-H(+) ]	150.97	-0.243	0.41092	0.184	0.48393	-0.285	0.62501	N6-(1,2-Dicarboxyethyl)-AMP	cpd:C03794	[-H(+) ]	462.068	0.635	0.000413	0.801	9.9e-05	1.238	1.1e-05	.	.	.	.	.	.	.	.	.	.
Aminoimidazole ribotide	cpd:C03373	[-H(+) +1]	295.048	0.08	0.335085	0.015	0.831694	0.035	0.679433	(S)-Hydroxyhexanoyl-CoA	cpd:C05268	[-H(+) ]	880.18	0.482	0.511744	-0.169	0.78775	-1.518	0.12728	3-Sulfopyruvate	cpd:C05528	[-H(+) ]	166.965	0.4	0.16104	0.22	0.4398	0.415	0.046918	2-Dehydro-3-deoxy-L-fuconate	cpd:C03827	[-H(+) ]	161.045	0.239	1.1e-05	0.624	0	0.737	0	.	.	.	.	.	.	.	.	.	.
Prephytoene diphosphate	cpd:C03427	[-H(+) +1]	722.437	-0.572	0.140873	-0.97	0.049959	0.358	0.261879	trans-Tetradec-2-enoyl-CoA	cpd:C05273	[-H(+) ]	974.29	0.3	0.540223	0.096	0.829651	0.212	0.69381	Hercynine	cpd:C05575	[-H(+) ]	197.118	-0.301	0.088278	-0.219	0.19846	-0.346	0.07336	5'-Phosphoribosylglycinamide	cpd:C03838	[-H(+) ]	285.053	0.473	0.038937	0.413	0.018444	0.351	0.054361	.	.	.	.	.	.	.	.	.	.
gamma-Oxalocrotonate	cpd:C03453	[-H(+) ]	157.014	0.111	0.429887	0.174	0.241953	0.356	0.023984	trans-Dec-2-enoyl-CoA	cpd:C05275	[-H(+) ]	918.231	-1.657	0.297113	-1.964	0.237868	-4.007	0.13635	Hercynine	cpd:C05575	[-H(+) +1]	198.125	-0.069	0.73814	-0.168	0.46317	0.005	0.96457	(S)-1-Pyrroline-5-carboxylate	cpd:C03912	[-H(+) ]	112.04	0.209	0.197494	0.252	0.051624	0.608	0.016655	.	.	.	.	.	.	.	.	.	.
gamma-Oxalocrotonate	cpd:C03453	[-H(+) +1]	158.018	0.089	0.770005	-0.646	0.205284	-0.509	0.246482	trans-Dec-2-enoyl-CoA	cpd:C05275	[-H(+) +1]	919.227	-7.485	0.001364	-0.446	0.490875	-1.709	0.039449	3,4-Dihydroxymandelaldehyde	cpd:C05577	[-H(+) ]	167.035	0.049	0.85473	-0.26	0.38911	0.501	0.18468	2,3,4,5-Tetrahydrodipicolinate	cpd:C03972	[-H(+) ]	170.046	0.503	1.7e-05	0.785	5e-06	0.861	0.000537	.	.	.	.	.	.	.	.	.	.
2-Hydroxy-3-oxosuccinate	cpd:C03459	[-H(+) +1]	147.996	0.643	0.005428	0.73	0.014855	0.58	0.002353	L-Selenomethionine	cpd:C05335	[-H(+) ]	195.992	-0.934	0.082383	-0.71	0.051847	-0.962	0.090229	3,4-Dihydroxymandelaldehyde	cpd:C05577	[-H(+) +1]	168.043	-0.473	0.30272	-0.192	0.63367	0.435	0.32385	1D-myo-Inositol 3-phosphate	cpd:C04006	[-H(+) ]	259.023	-0.06	0.526088	-0.106	0.315189	-0.078	0.650943	.	.	.	.	.	.	.	.	.	.
Folinic acid	cpd:C03479	[-H(+) +1]	473.163	0.2	0.04947	0.196	0.05491	0.466	0.002865	L-Selenomethionine	cpd:C05335	[-H(+) +1]	196.994	-0.35	0.167451	-0.428	0.133204	-0.417	0.16087	4-Hydroxy-2-oxo-heptanedioate	cpd:C05601	[-H(+) ]	189.04	-0.042	0.67682	0.078	0.594	-0.144	0.10833	1D-myo-Inositol 3-phosphate	cpd:C04006	[-H(+) +1]	260.023	-0.114	0.395324	0.013	0.91979	-0.062	0.723863	.	.	.	.	.	.	.	.	.	.
D-4'-Phosphopantothenate	cpd:C03492	[-H(+) ]	298.072	0.057	0.627359	-0.048	0.759838	-0.237	0.200793	beta-D-Fructose 6-phosphate	cpd:C05345	[-H(+) ]	259.023	-0.605	0.252706	-0.871	0.113213	-1.404	0.035967	Phenylpropanoate	cpd:C05629	[-H(+) ]	149.061	-0.188	0.064457	-0.159	0.22362	-0.362	0.02326	2,3-Dihydroxy-3-methylbutanoate	cpd:C04039	[-H(+) ]	133.05	-0.083	0.175727	-0.089	0.111255	0.035	0.70178	.	.	.	.	.	.	.	.	.	.
Indoleglycerol phosphate	cpd:C03506	[-H(+) +1]	287.055	0.293	0.036885	0.272	0.09806	-0.06	0.52894	beta-D-Fructose 6-phosphate	cpd:C05345	[-H(+) +1]	260.023	-0.021	0.887493	-0.331	0.093128	-0.618	0.004962	Phenylpropanoate	cpd:C05629	[-H(+) +1]	150.065	-0.423	0.14742	-0.452	0.052102	-0.478	0.067243	3,4-Dihydroxyphenylacetaldehyde	cpd:C04043	[-H(+) ]	151.04	-0.136	0.351878	0.016	0.885473	-0.142	0.35208	.	.	.	.	.	.	.	.	.	.
L-2-Amino-3-oxobutanoic acid	cpd:C03508	[-H(+) ]	116.035	0.086	0.550653	0.21	0.317426	-0.018	0.899839	beta-D-Fructose 1,6-bisphosphate	cpd:C05378	[-H(+) ]	338.989	1.553	0.040745	1.33	0.017441	0.068	0.88317	5-Hydroxyindoleacetaldehyde	cpd:C05634	[-H(+) +1]	175.061	0.972	0.005786	-0.3	0.33261	-0.73	0.0306	3,4-Dihydroxyphenylacetaldehyde	cpd:C04043	[-H(+) +1]	152.045	0.278	0.244487	0.803	0.001962	-0.008	0.979619	.	.	.	.	.	.	.	.	.	.
S-Ribosyl-L-homocysteine	cpd:C03539	[-H(+) +1]	267.073	-0.113	0.43582	-0.181	0.173927	-0.538	0.000965	beta-D-Fructose 1,6-bisphosphate	cpd:C05378	[-H(+) +1]	339.993	1.116	0.072456	0.952	0.060119	-0.268	0.55244	5-Hydroxyindoleacetate	cpd:C05635	[-H(+) ]	190.054	0.156	0.73623	0.224	0.44525	0.511	0.097772	3-(2,3-Dihydroxyphenyl)propanoate	cpd:C04044	[-H(+) ]	181.051	-0.027	0.806936	0.211	0.034155	-0.275	0.042851	.	.	.	.	.	.	.	.	.	.
myo-Inositol 4-phosphate	cpd:C03546	[-H(+) ]	259.023	-0.138	0.538253	-0.563	0.114333	-1.859	0.002261	Oxalosuccinate	cpd:C05379	[-H(+) ]	189.004	-0.005	0.988349	0.133	0.722133	0.563	0.013317	Cinnavalininate	cpd:C05640	[-H(+) +1]	300.037	-0.158	0.11835	-0.283	0.042567	-0.716	0.001087	3-(2,3-Dihydroxyphenyl)propanoate	cpd:C04044	[-H(+) +1]	182.057	0.349	0.199901	0.457	0.062698	-0.561	0.105202	.	.	.	.	.	.	.	.	.	.
myo-Inositol 4-phosphate	cpd:C03546	[-H(+) +1]	260.023	-0.208	0.150144	-0.214	0.149603	-0.37	0.020625	Sedoheptulose 7-phosphate	cpd:C05382	[-H(+) ]	289.034	-0.517	0.380336	-0.521	0.405541	-1.535	0.048989	Formylanthranilate	cpd:C05653	[-H(+) ]	164.035	-0.549	0.25735	-0.446	0.22315	-0.484	0.26859	5-Amino-4-imidazolecarboxyamide	cpd:C04051	[-H(+) ]	125.046	-0.096	0.346574	-0.124	0.384727	-0.363	0.054587	.	.	.	.	.	.	.	.	.	.
2-Aminoethylphosphonate	cpd:C03557	[-H(+) +1]	125.024	-0.028	0.532735	-0.01	0.82641	0.2	0.005667	Sedoheptulose 7-phosphate	cpd:C05382	[-H(+) +1]	290.036	-0.072	0.671572	-0.15	0.406162	-0.533	0.01862	Formylanthranilate	cpd:C05653	[-H(+) +1]	165.04	-0.386	0.047588	-0.724	0.014865	-1.02	0.003538	5-Dehydro-4-deoxy-D-glucuronate	cpd:C04053	[-H(+) +1]	176.028	1.056	1e-06	1.208	2e-06	1.023	0.000308	.	.	.	.	.	.	.	.	.	.
(R)-3-Hydroxybutanoyl-CoA	cpd:C03561	[-H(+) ]	852.145	0.223	0.79832	1.075	0.213713	-0.401	0.536762	3alpha,7alpha-Dihydroxy-5beta-cholestan-26-al	cpd:C05445	[-H(+) ]	417.336	-1.314	0.173403	-0.753	0.33216	-1.371	0.17202	3-Aminopropanal	cpd:C05665	[-H(+) ]	72.0448	0.167	0.28827	0.507	0.028943	0.349	0.22705	N-((R)-Pantothenoyl)-L-cysteine	cpd:C04079	[-H(+) ]	321.112	0.24	0.06286	0.319	0.03649	0.137	0.205833	.	.	.	.	.	.	.	.	.	.
2-Chloro-cis,cis-muconate	cpd:C03572	[-H(+) +1]	175.983	0.291	0.647155	0.135	0.849081	-0.177	0.839826	3alpha,7alpha-Dihydroxy-5beta-cholestan-26-al	cpd:C05445	[-H(+) +1]	418.34	-0.279	0.802188	-0.031	0.978693	-0.907	0.48525	3-Aminopropanal	cpd:C05665	[-H(+) +1]	73.0507	-0.028	0.90068	0.101	0.63067	0.385	0.16361	N-((R)-Pantothenoyl)-L-cysteine	cpd:C04079	[-H(+) +1]	322.117	0.399	0.000537	0.496	9.6e-05	0.272	0.009436	.	.	.	.	.	.	.	.	.	.
Coenzyme M	cpd:C03576	[-H(+) +1]	141.975	-0.399	0.080711	-0.119	0.55551	-0.51	0.126724	Taurodeoxycholate	cpd:C05463	[-H(+) ]	498.289	-0.276	0.154739	-0.318	0.105019	-0.422	0.051053	3-Aminopropanal	cpd:C05665	[-H(+) +1]	73.0533	-0.026	0.92687	0.22	0.39113	0.39	0.25302	3-Methyl-cis,cis-hexadienedioate	cpd:C04112	[-H(+) ]	155.035	0.153	0.418946	0.157	0.241315	-0.673	0.01035	.	.	.	.	.	.	.	.	.	.
3-Chloro-cis,cis-muconate	cpd:C03585	[-H(+) +1]	175.983	0.291	0.647155	0.135	0.849081	-0.177	0.839826	Taurodeoxycholate	cpd:C05463	[-H(+) +1]	499.293	-0.125	0.511755	-0.129	0.495906	-0.267	0.22859	3-Aminopropiononitrile	cpd:C05670	[-H(+) ]	69.0446	-0.393	0.22601	-0.122	0.73815	0.278	0.47301	4-Carboxy-4-hydroxy-2-oxoadipate	cpd:C04115	[-H(+) ]	219.012	-0.003	0.950346	0.322	0.050276	0.433	0.006782	.	.	.	.	.	.	.	.	.	.
2-Oxo-2,3-dihydrofuran-5-acetate	cpd:C03586	[-H(+) ]	141.02	-0.038	0.467604	0.118	0.041702	0.223	0.005944	Glycodeoxycholate	cpd:C05464	[-H(+) ]	448.307	-0.736	0.167255	-0.843	0.126998	-0.963	0.087643	3-Aminopropiononitrile	cpd:C05670	[-H(+) ]	69.0502	-0.028	0.86226	0.349	0.34997	0.574	0.18879	D-1-Aminopropan-2-ol O-phosphate	cpd:C04122	[-H(+) +1]	155.035	0.04	0.791991	0.021	0.882607	0.068	0.755301	.	.	.	.	.	.	.	.	.	.
2-Oxo-2,3-dihydrofuran-5-acetate	cpd:C03586	[-H(+) +1]	142.024	-0.194	0.266979	-0.223	0.019907	0.03	0.688618	Glycodeoxycholate	cpd:C05464	[-H(+) +1]	449.31	-1.033	0.039829	-1.01	0.05566	-1.037	0.045072	3-Aminopropiononitrile	cpd:C05670	[-H(+) +1]	70.0492	-0.789	0.001469	-0.279	0.16794	-0.123	0.77948	N-Acetyl-D-glucosamine 6-sulfate	cpd:C04132	[-H(+) ]	300.037	0.12	0.119843	-0.043	0.687597	-0.159	0.054841	.	.	.	.	.	.	.	.	.	.
4-Hydroxy-2-oxopentanoate	cpd:C03589	[-H(+) ]	131.035	-0.005	0.939415	0.095	0.183606	0.112	0.073573	Taurochenodeoxycholate	cpd:C05465	[-H(+) ]	498.289	-0.276	0.154739	-0.318	0.105019	-0.422	0.051053	3-Aminopropiononitrile	cpd:C05670	[-H(+) +1]	70.0536	-0.864	0.003278	-0.267	0.16144	-0.063	0.8927	all-trans-Octaprenyl diphosphate	cpd:C04146	[-H(+) +1]	722.437	-0.813	0.385101	-1.866	0.163252	0.697	0.35155	.	.	.	.	.	.	.	.	.	.
4-Hydroxyphenylglyoxylate	cpd:C03590	[-H(+) ]	165.02	-0.977	0.093692	-1.542	0.040773	-1.363	0.050003	Taurochenodeoxycholate	cpd:C05465	[-H(+) +1]	499.293	-0.125	0.511755	-0.129	0.495906	-0.267	0.22859	Phosphonoacetate	cpd:C05682	[-H(+) ]	138.98	0.07	0.79051	0.443	0.1024	0.632	0.018797	Bromoxynil	cpd:C04178	[-H(+) ]	273.851	-0.434	0.59136	-0.351	0.587948	-0.286	0.662035	.	.	.	.	.	.	.	.	.	.
4-Hydroxyphenylglyoxylate	cpd:C03590	[-H(+) +1]	166.023	-0.724	0.113379	-1.132	0.046189	-1.173	0.039779	Glycochenodeoxycholate	cpd:C05466	[-H(+) ]	448.307	-0.736	0.167255	-0.843	0.126998	-0.963	0.087643	Phosphonoacetate	cpd:C05682	[-H(+) +1]	139.984	-0.305	0.39315	-0.081	0.86775	-0.923	0.097206	3-Hydroxy-3-methyl-2-oxobutanoic acid	cpd:C04181	[-H(+) ]	131.035	0.105	0.297943	0.397	0.00502	0.59	0.000715	.	.	.	.	.	.	.	.	.	.
2-Pyrone-4,6-dicarboxylate	cpd:C03671	[-H(+) ]	182.995	-0.232	0.026178	-0.095	0.21308	-0.067	0.477817	Glycochenodeoxycholate	cpd:C05466	[-H(+) +1]	449.31	-1.033	0.039829	-1.01	0.05566	-1.037	0.045072	Selenate	cpd:C05697	[-H(+) ]	144.909	-0.757	0.41088	0.504	0.45514	-1.746	0.19052	S-Methyl-5-thio-D-ribose 1-phosphate	cpd:C04188	[-H(+) ]	259.009	-0.745	0.003668	-0.826	0.000702	-0.829	0.0007	.	.	.	.	.	.	.	.	.	.
2-Pyrone-4,6-dicarboxylate	cpd:C03671	[-H(+) +1]	184.001	-1.318	0.00068	-1.643	0.00032	-2.316	0.000134	L-Allothreonine	cpd:C05519	[-H(+) ]	118.05	-0.262	0.163929	-0.38	0.047898	-0.513	0.016426	Selenate	cpd:C05697	[-H(+) +1]	145.908	0.605	0.52825	0.986	0.33887	1.052	0.32227	S-Methyl-5-thio-D-ribose 1-phosphate	cpd:C04188	[-H(+) +1]	260.012	-0.158	0.268351	-0.212	0.250059	-0.565	0.018954	.	.	.	.	.	.	.	.	.	.
4-Imidazolone-5-propanoate	cpd:C03680	[-H(+) ]	155.046	0.304	0.035569	0.18	0.123934	-0.238	0.052585	L-Allothreonine	cpd:C05519	[-H(+) +1]	119.05	-0.332	0.126865	-0.308	0.138455	-0.206	0.32892	L-Selenocystathionine	cpd:C05699	[-H(+) +1]	270.009	-0.351	0.075963	-0.259	0.027408	-0.246	0.075828	(2S)-2-Isopropyl-3-oxosuccinate	cpd:C04236	[-H(+) ]	173.046	0.241	0.415616	0.317	0.034815	0.111	0.768694	.	.	.	.	.	.	.	.	.	.
D-Mannose 1,6-bisphosphate	cpd:C03693	[-H(+) ]	338.989	-0.331	0.264827	-0.505	0.150931	-1.616	0.010151	3-Sulfinylpyruvate	cpd:C05527	[-H(+) ]	150.97	0.271	0.282357	0.508	0.087472	0.412	0.31536	Methaneselenol	cpd:C05703	[-H(+) +1]	95.941	0.515	0.68693	0.891	0.37242	2.081	0.30801	(R)-2,3-Dihydroxy-3-methylbutanoate	cpd:C04272	[-H(+) ]	133.05	-0.083	0.175727	-0.089	0.111255	0.035	0.70178	.	.	.	.	.	.	.	.	.	.
D-Mannose 1,6-bisphosphate	cpd:C03693	[-H(+) +1]	339.993	-0.319	0.170198	-0.601	0.039978	-1.267	0.007537	3-Sulfopyruvate	cpd:C05528	[-H(+) ]	166.965	-0.025	0.912688	0.096	0.771244	0.149	0.70066	Methaneselenol	cpd:C05703	[-H(+) +1]	95.9427	0.561	0.14344	0.446	0.33704	1.005	0.49133	L-1-Pyrroline-3-hydroxy-5-carboxylate	cpd:C04281	[-H(+) ]	128.035	0.148	0.092163	0.212	0.03854	0.263	0.090179	.	.	.	.	.	.	.	.	.	.
Quinolinate	cpd:C03722	[-H(+) +1]	167.021	-0.085	0.720676	-0.133	0.446349	-0.324	0.120853	Hercynine	cpd:C05575	[-H(+) ]	197.118	1.041	0.025469	0.4	0.400882	0.11	0.71469	gamma-Glutamyl-beta-cyanoalanine	cpd:C05711	[-H(+) ]	242.08	-0.728	0.094969	-0.98	0.04479	-0.964	0.0484	L-1-Pyrroline-3-hydroxy-5-carboxylate	cpd:C04281	[-H(+) +1]	129.038	0.086	0.200561	0.321	0.001218	0.433	0.004638	.	.	.	.	.	.	.	.	.	.
UDP-alpha-D-galactofuranose	cpd:C03733	[-H(+) ]	565.048	-0.773	0.115984	-0.469	0.476011	-1.888	0.0184	Hercynine	cpd:C05575	[-H(+) +1]	198.125	-0.557	0.000581	-0.617	0.000677	-0.783	8.8e-05	alpha-Aminopropiononitrile	cpd:C05714	[-H(+) ]	69.0446	-0.393	0.22601	-0.122	0.73815	0.278	0.47301	3D-3,5/4-Trihydroxycyclohexane-1,2-dione	cpd:C04287	[-H(+) ]	159.03	0.368	0.008295	0.566	4.5e-05	0.996	1.3e-05	.	.	.	.	.	.	.	.	.	.
UDP-alpha-D-galactofuranose	cpd:C03733	[-H(+) +1]	566.051	-0.655	0.182885	-0.572	0.381196	-1.77	0.027747	3,4-Dihydroxymandelaldehyde	cpd:C05577	[-H(+) ]	167.035	0.298	0.0298	0.344	0.026272	0.491	0.001694	alpha-Aminopropiononitrile	cpd:C05714	[-H(+) ]	69.0502	-0.028	0.86226	0.349	0.34997	0.574	0.18879	N-(5-Phospho-D-ribosyl)anthranilate	cpd:C04302	[-H(+) +1]	349.057	0.029	0.693658	-0.148	0.09467	-0.235	0.195097	.	.	.	.	.	.	.	.	.	.
(S)-4-Amino-5-oxopentanoate	cpd:C03741	[-H(+) ]	130.05	-0.054	0.780364	0.17	0.602044	-0.178	0.401033	3,4-Dihydroxymandelaldehyde	cpd:C05577	[-H(+) +1]	168.043	0.121	0.273548	0.326	0.006109	0.251	0.030131	alpha-Aminopropiononitrile	cpd:C05714	[-H(+) +1]	70.0492	-0.789	0.001469	-0.279	0.16794	-0.123	0.77948	(4S)-4,6-Dihydroxy-2,5-dioxohexanoate	cpd:C04349	[-H(+) +1]	176.028	1.056	1e-06	1.208	2e-06	1.023	0.000308	.	.	.	.	.	.	.	.	.	.
(S)-4-Hydroxymandelonitrile	cpd:C03742	[-H(+) ]	148.043	-0.423	0.008994	-0.518	0.004013	-0.747	0.000894	4-Hydroxy-2-oxo-heptanedioate	cpd:C05601	[-H(+) ]	189.04	0.664	1.9e-05	0.839	0.00011	0.932	0.000565	alpha-Aminopropiononitrile	cpd:C05714	[-H(+) +1]	70.0536	-0.864	0.003278	-0.267	0.16144	-0.063	0.8927	5'-Phosphoribosyl-N-formylglycinamide	cpd:C04376	[-H(+) ]	313.043	0.302	0.003081	0.561	0.000874	0.093	0.373967	.	.	.	.	.	.	.	.	.	.
(S)-4-Hydroxymandelonitrile	cpd:C03742	[-H(+) +1]	149.045	0.184	0.084896	0.179	0.111621	-0.131	0.256345	Phenylpropanoate	cpd:C05629	[-H(+) ]	149.061	-0.354	0.05627	-0.266	0.151872	-0.311	0.090808	gamma-Amino-gamma-cyanobutanoate	cpd:C05715	[-H(+) ]	127.051	0.142	0.65729	0.414	0.015124	0.642	0.009291	5'-Phosphoribosyl-N-formylglycinamide	cpd:C04376	[-H(+) +1]	314.05	0.27	0.048533	0.421	0.035621	0.074	0.434146	.	.	.	.	.	.	.	.	.	.
Dopamine	cpd:C03758	[-H(+) ]	152.071	-0.047	0.763612	0.172	0.059799	0.2	0.113046	Phenylpropanoate	cpd:C05629	[-H(+) +1]	150.065	0.098	0.639502	0.553	0.025477	0.346	0.10111	Uroporphyrinogen I	cpd:C05766	[-H(+) +1]	836.268	-0.497	0.049677	-0.529	0.027111	0.099	0.6585	5,10-Methylenetetrahydromethanopterin	cpd:C04377	[-H(+) +1]	788.256	0.206	0.274047	-0.08	0.732343	-0.04	0.845677	.	.	.	.	.	.	.	.	.	.
4-Hydroxyphenylacetaldehyde	cpd:C03765	[-H(+) ]	135.045	-0.18	0.127034	-0.185	0.189522	0.061	0.704017	5-Hydroxyindoleacetaldehyde	cpd:C05634	[-H(+) +1]	175.061	0.509	0.129042	0.521	0.1333	0.758	0.07765	Coproporphyrinogen I	cpd:C05768	[-H(+) +1]	660.31	-0.001	0.9974	-0.105	0.44152	-0.042	0.67223	(2R,3S)-3-Isopropylmalate	cpd:C04411	[-H(+) ]	175.061	0.318	0.009013	0.706	1.8e-05	0.692	4.8e-05	.	.	.	.	.	.	.	.	.	.
4-Hydroxyphenylacetaldehyde	cpd:C03765	[-H(+) +1]	136.049	0.239	0.220053	0.179	0.241283	-0.15	0.295327	5-Hydroxyindoleacetate	cpd:C05635	[-H(+) ]	190.054	-0.642	0.156698	-0.855	0.091221	-0.892	0.083046	alpha-Ribazole	cpd:C05775	[-H(+) ]	277.12	-0.528	0.066863	2.973	9e-06	3.645	8e-06	N-Succinyl-LL-2,6-diaminoheptanedioate	cpd:C04421	[-H(+) ]	289.104	0.067	0.253755	0.086	0.131963	-0.018	0.831807	.	.	.	.	.	.	.	.	.	.
D-Tagatose 1,6-bisphosphate	cpd:C03785	[-H(+) ]	338.989	-0.331	0.264827	-0.505	0.150931	-1.616	0.010151	Cinnavalininate	cpd:C05640	[-H(+) +1]	300.037	-0.409	0.024886	-0.343	0.037762	-0.388	0.029057	alpha-Ribazole	cpd:C05775	[-H(+) +1]	278.124	-0.207	0.47716	0.783	0.005288	1.362	0.00025	cis-4-Carboxymethylenebut-2-en-4-olide	cpd:C04431	[-H(+) ]	139.007	0.077	0.108357	0.149	0.00788	0.288	0.001448	.	.	.	.	.	.	.	.	.	.
D-Tagatose 1,6-bisphosphate	cpd:C03785	[-H(+) +1]	339.993	-0.319	0.170198	-0.601	0.039978	-1.267	0.007537	Formylanthranilate	cpd:C05653	[-H(+) ]	164.035	-0.395	0.0641	-0.304	0.027733	-0.234	0.29843	3-Octaprenyl-4-hydroxybenzoate	cpd:C05809	[-H(+) ]	681.527	-0.153	0.75156	1.632	0.004197	1.458	0.10643	cis-4-Carboxymethylenebut-2-en-4-olide	cpd:C04431	[-H(+) +1]	140.01	0.035	0.577523	0.486	3.3e-05	0.73	4e-06	.	.	.	.	.	.	.	.	.	.
N6-(1,2-Dicarboxyethyl)-AMP	cpd:C03794	[-H(+) ]	462.068	0.085	0.636162	-0.228	0.247531	-0.06	0.724398	Formylanthranilate	cpd:C05653	[-H(+) +1]	165.04	-0.167	0.097293	-0.267	0.017635	-0.032	0.7462	3-Octaprenyl-4-hydroxybenzoate	cpd:C05809	[-H(+) +1]	682.532	1.134	0.19135	3.5	0.003976	3.502	0.043116	2-Dehydro-3-deoxy-6-phospho-D-gluconate	cpd:C04442	[-H(+) +1]	258.006	-0.195	0.301583	-0.474	0.04903	-0.143	0.457572	.	.	.	.	.	.	.	.	.	.
2-Aminomuconate semialdehyde	cpd:C03824	[-H(+) ]	140.035	0.078	0.352787	0.224	0.02721	0.323	0.021822	3-Aminopropanal	cpd:C05665	[-H(+) ]	72.0448	1.532	0.001321	1.361	0.002624	1.495	0.009054	2-Octaprenylphenol	cpd:C05810	[-H(+) ]	637.534	-0.555	0.34181	0.012	0.98852	0.271	0.53769	N-Succinyl-2-L-amino-6-oxoheptanedioate	cpd:C04462	[-H(+) ]	288.073	0.309	0.113089	0.206	0.185564	-0.525	0.013649	.	.	.	.	.	.	.	.	.	.
2-Dehydro-3-deoxy-L-fuconate	cpd:C03827	[-H(+) ]	161.045	0.198	0.019645	0.404	0.000312	0.471	0.000114	3-Aminopropanal	cpd:C05665	[-H(+) +1]	73.0507	1.706	0.000566	2.135	0.030977	2.382	0.000214	2-Octaprenylphenol	cpd:C05810	[-H(+) +1]	638.537	0.205	0.8354	2.488	0.000665	2.727	0.004475	3-Deoxy-D-manno-octulosonate 8-phosphate	cpd:C04478	[-H(+) ]	317.031	0.213	0.055569	0.112	0.080872	0.091	0.548805	.	.	.	.	.	.	.	.	.	.
5'-Phosphoribosylglycinamide	cpd:C03838	[-H(+) ]	285.053	-0.328	0.053016	-0.555	0.018442	-1.537	0.000251	3-Aminopropanal	cpd:C05665	[-H(+) +1]	73.0533	1.69	0.000574	2.08	0.031993	2.357	0.00023	2-Octaprenyl-6-methoxyphenol	cpd:C05812	[-H(+) ]	667.542	-0.125	0.9387	8.369	0.025102	7.77	0.038592	3-Deoxy-D-manno-octulosonate 8-phosphate	cpd:C04478	[-H(+) +1]	318.031	0.036	0.574373	-0.073	0.530913	-0.197	0.20729	.	.	.	.	.	.	.	.	.	.
(S)-1-Pyrroline-5-carboxylate	cpd:C03912	[-H(+) ]	112.04	0.294	0.004111	0.469	0.011133	0.235	0.073044	3-Aminopropiononitrile	cpd:C05670	[-H(+) ]	69.0446	0.516	0.380275	-0.011	0.9858	1.294	0.17153	2-Octaprenyl-6-methoxyphenol	cpd:C05812	[-H(+) +1]	668.547	8.939	0.30745	11.04	0.000342	10.994	0.03112	Guanosine 3'-diphosphate 5'-triphosphate	cpd:C04494	[-H(+) ]	681.913	-0.234	0.737926	0.314	0.677375	-1.87	0.06571	.	.	.	.	.	.	.	.	.	.
2,3,4,5-Tetrahydrodipicolinate	cpd:C03972	[-H(+) ]	170.046	0.354	0.007589	0.551	1.6e-05	0.614	8.7e-05	3-Aminopropiononitrile	cpd:C05670	[-H(+) ]	69.0502	0.532	0.410987	0.121	0.833222	1.379	0.1435	2-Octaprenyl-6-methoxy-1,4-benzoquinone	cpd:C05813	[-H(+) ]	681.527	-0.153	0.75156	1.632	0.004197	1.458	0.10643	N-Acetyl-alpha-D-glucosamine 1-phosphate	cpd:C04501	[-H(+) ]	300.049	-0.015	0.851618	-0.053	0.616743	0.04	0.754756	.	.	.	.	.	.	.	.	.	.
1D-myo-Inositol 3-phosphate	cpd:C04006	[-H(+) ]	259.023	-0.138	0.538253	-0.563	0.114333	-1.859	0.002261	3-Aminopropiononitrile	cpd:C05670	[-H(+) +1]	70.0492	0.588	0.256846	1.109	0.130974	0.788	0.094327	2-Octaprenyl-6-methoxy-1,4-benzoquinone	cpd:C05813	[-H(+) +1]	682.532	1.134	0.19135	3.5	0.003976	3.502	0.043116	(R)-3-((R)-3-Hydroxybutanoyloxy)butanoate	cpd:C04546	[-H(+) ]	189.077	0.166	8.3e-05	0.542	1.3e-05	0.676	0	.	.	.	.	.	.	.	.	.	.
1D-myo-Inositol 3-phosphate	cpd:C04006	[-H(+) +1]	260.023	-0.208	0.150144	-0.214	0.149603	-0.37	0.020625	3-Aminopropiononitrile	cpd:C05670	[-H(+) +1]	70.0536	0.723	0.170608	1.244	0.132806	0.883	0.10466	2-Octaprenyl-3-methyl-6-methoxy-1,4-benzoquinone	cpd:C05814	[-H(+) ]	695.545	1.71	0.008281	3.73	0.000758	3.352	0.032894	Dehydroepiandrosterone sulfate	cpd:C04555	[-H(+) +1]	368.158	0.238	0.400269	0.328	0.234964	-1.007	0.047878	.	.	.	.	.	.	.	.	.	.
2,3-Dihydroxy-3-methylbutanoate	cpd:C04039	[-H(+) ]	133.05	-0.172	0.078325	-0.185	0.043265	-0.08	0.243967	Phosphonoacetate	cpd:C05682	[-H(+) ]	138.98	0.853	0.004085	0.939	0.000362	1.002	5.5e-05	2-Octaprenyl-3-methyl-6-methoxy-1,4-benzoquinone	cpd:C05814	[-H(+) +1]	696.548	4.63	0.004958	6.909	0.002424	6.481	0.04818	4-Amino-2-methyl-5-phosphomethylpyrimidine	cpd:C04556	[-H(+) ]	218.033	1.144	3e-06	1.712	0	1.742	2.7e-05	.	.	.	.	.	.	.	.	.	.
3,4-Dihydroxyphenylacetaldehyde	cpd:C04043	[-H(+) ]	151.04	-0.114	0.281123	-0.078	0.420023	0.181	0.121035	Phosphonoacetate	cpd:C05682	[-H(+) +1]	139.984	0.3	0.472536	0.202	0.533149	-0.545	0.28734	3'-CMP	cpd:C05822	[-H(+) ]	322.045	-1.139	0.050548	-2.061	0.014345	-2.054	0.014516	4-Amino-2-methyl-5-phosphomethylpyrimidine	cpd:C04556	[-H(+) +1]	219.035	0.755	6.3e-05	1.279	0	1.283	2e-06	.	.	.	.	.	.	.	.	.	.
3,4-Dihydroxyphenylacetaldehyde	cpd:C04043	[-H(+) +1]	152.045	0.11	0.314305	0.339	0.054529	0.079	0.748228	Selenate	cpd:C05697	[-H(+) ]	144.909	-1.237	0.200659	-1.188	0.210713	-1.121	0.22663	cis-2-Hydroxycinnamate	cpd:C05838	[-H(+) ]	163.04	-0.316	0.14358	-0.267	0.24687	-0.48	0.065864	3-Methylmuconolactone	cpd:C04558	[-H(+) ]	155.035	0.04	0.791991	0.021	0.882607	0.068	0.755301	.	.	.	.	.	.	.	.	.	.
5-Amino-4-imidazolecarboxyamide	cpd:C04051	[-H(+) ]	125.046	-0.119	0.394881	-0.359	0.03072	-0.492	0.008725	Selenate	cpd:C05697	[-H(+) +1]	145.908	-2.258	0.089093	-0.996	0.34442	-3.406	0.037224	L-4-Hydroxyglutamate semialdehyde	cpd:C05938	[-H(+) ]	146.046	-1.313	0.23379	-0.705	0.43062	-0.451	0.57422	4-Methylmuconolactone	cpd:C04559	[-H(+) ]	155.035	0.04	0.791991	0.021	0.882607	0.068	0.755301	.	.	.	.	.	.	.	.	.	.
N-((R)-Pantothenoyl)-L-cysteine	cpd:C04079	[-H(+) ]	321.112	0.302	0.015832	0.217	0.041999	-0.053	0.56033	L-Selenocystathionine	cpd:C05699	[-H(+) +1]	270.009	-0.125	0.360467	-0.528	0.014142	-0.327	0.10276	L-4-Hydroxyglutamate semialdehyde	cpd:C05938	[-H(+) +1]	147.048	-0.684	0.18485	-0.359	0.42616	-0.3	0.4847	di-trans,poly-cis-Undecaprenyl diphosphate	cpd:C04574	[-H(+) ]	925.624	-2.032	0.225771	-1.571	0.292189	1.525	0.062561	.	.	.	.	.	.	.	.	.	.
N-((R)-Pantothenoyl)-L-cysteine	cpd:C04079	[-H(+) +1]	322.117	0.326	0.008541	0.377	0.001032	0.376	0.003497	O-Phosphorylhomoserine	cpd:C05702	[-H(+) ]	198.018	0.585	0.401128	-0.11	0.749901	-0.842	0.06211	(4R)-4-Hydroxy-2-oxoglutarate	cpd:C05946	[-H(+) ]	161.009	-0.073	0.88303	0.369	0.29721	1.093	0.027646	di-trans,poly-cis-Undecaprenyl diphosphate	cpd:C04574	[-H(+) +1]	926.627	-3.163	0.193532	-0.009	0.993588	1.75	0.01175	.	.	.	.	.	.	.	.	.	.
3-Methyl-cis,cis-hexadienedioate	cpd:C04112	[-H(+) ]	155.035	-0.336	0.466462	-0.395	0.344331	-1.198	0.05006	Methaneselenol	cpd:C05703	[-H(+) +1]	95.941	-0.526	0.30754	-0.046	0.939926	-0.33	0.44345	L-erythro-4-Hydroxyglutamate	cpd:C05947	[-H(+) ]	162.042	-0.04	0.82856	-0.013	0.97306	-0.298	0.36909	S-Methyl-5-thio-D-ribulose 1-phosphate	cpd:C04582	[-H(+) ]	259.009	-0.745	0.003668	-0.826	0.000702	-0.829	0.0007	.	.	.	.	.	.	.	.	.	.
4-Carboxy-4-hydroxy-2-oxoadipate	cpd:C04115	[-H(+) ]	219.012	-0.112	0.270566	-0.057	0.543863	0.149	0.258718	Methaneselenol	cpd:C05703	[-H(+) +1]	95.9427	-0.758	0.170711	-0.179	0.768131	-0.257	0.58692	L-erythro-4-Hydroxyglutamate	cpd:C05947	[-H(+) +1]	163.04	-0.179	0.18686	0.175	0.21205	-0.111	0.52073	S-Methyl-5-thio-D-ribulose 1-phosphate	cpd:C04582	[-H(+) +1]	260.012	-0.158	0.268351	-0.212	0.250059	-0.565	0.018954	.	.	.	.	.	.	.	.	.	.
D-1-Aminopropan-2-ol O-phosphate	cpd:C04122	[-H(+) +1]	155.035	-0.471	0.009245	-0.416	0.024404	-0.883	0.000632	gamma-Glutamyl-beta-cyanoalanine	cpd:C05711	[-H(+) ]	242.08	0.142	0.387446	0.045	0.786476	0.081	0.6343	Prostaglandin G2	cpd:C05956	[-H(+) ]	367.211	-0.281	0.27115	-0.308	0.38999	0.806	0.54847	UDP-N-acetyl-3-(1-carboxyvinyl)-D-glucosamine	cpd:C04631	[-H(+) ]	676.081	-0.33	0.374725	-0.393	0.322875	0.023	0.950502	.	.	.	.	.	.	.	.	.	.
N-Acetyl-D-glucosamine 6-sulfate	cpd:C04132	[-H(+) ]	300.037	-0.008	0.946102	-0.082	0.440893	-0.048	0.532655	Uroporphyrinogen I	cpd:C05766	[-H(+) +1]	836.268	-0.961	0.053264	-1.361	0.004244	-1.23	0.007733	15(S)-HPETE	cpd:C05966	[-H(+) ]	335.223	-0.165	0.60979	0.183	0.80064	0.28	0.7708	2-(Formamido)-N1-(5'-phosphoribosyl)acetamidine	cpd:C04640	[-H(+) ]	312.06	-0.079	0.413894	-0.201	0.096999	-0.414	0.005185	.	.	.	.	.	.	.	.	.	.
all-trans-Octaprenyl diphosphate	cpd:C04146	[-H(+) +1]	722.437	-0.572	0.140873	-0.97	0.049959	0.358	0.261879	Coproporphyrinogen I	cpd:C05768	[-H(+) +1]	660.31	-0.064	0.725037	0.002	0.993025	-0.102	0.58786	15(S)-HPETE	cpd:C05966	[-H(+) +1]	336.229	0.038	0.83806	-0.082	0.85697	-0.074	0.80858	6-Thioinosine-5'-monophosphate	cpd:C04646	[-H(+) ]	363.02	0.05	0.710639	0.035	0.82061	-0.133	0.47344	.	.	.	.	.	.	.	.	.	.
Bromoxynil	cpd:C04178	[-H(+) ]	273.851	0.169	0.475875	0.446	0.187889	0.587	0.201162	alpha-Ribazole	cpd:C05775	[-H(+) ]	277.12	0.15	0.374476	0.142	0.403317	0.252	0.15493	2-Propynal	cpd:C05985	[-H(+) ]	52.9996	1.71	0.055881	0.858	0.49042	1.124	0.38742	D-erythro-1-(Imidazol-4-yl)glycerol 3-phosphate	cpd:C04666	[-H(+) +1]	238.035	-0.088	0.14583	-0.128	0.099578	-0.146	0.131588	.	.	.	.	.	.	.	.	.	.
3-Hydroxy-3-methyl-2-oxobutanoic acid	cpd:C04181	[-H(+) ]	131.035	-0.005	0.939415	0.095	0.183606	0.112	0.073573	alpha-Ribazole	cpd:C05775	[-H(+) +1]	278.124	0.043	0.647246	0.079	0.403192	0.173	0.30024	Acetyl adenylate	cpd:C05993	[-H(+) ]	388.065	-0.25	0.14245	-0.127	0.4296	-0.167	0.22484	1-(5'-Phosphoribosyl)-5-amino-4-imidazolecarboxamide	cpd:C04677	[-H(+) ]	337.054	0.558	8.5e-05	0.737	0.000189	0.538	0.002092	.	.	.	.	.	.	.	.	.	.
(2S)-2-Isopropyl-3-oxosuccinate	cpd:C04236	[-H(+) ]	173.046	0.069	0.361314	0.054	0.567498	-0.18	0.08187	3-Octaprenyl-4-hydroxybenzoate	cpd:C05809	[-H(+) ]	681.527	7.426	0.355918	7.595	0.167435	6.818	0.12444	(S)-3-Hydroxyisobutyryl-CoA	cpd:C06000	[-H(+) ]	852.145	-0.718	0.033605	-1.403	0.017665	-0.892	0.02735	2-Dehydro-3-deoxy-D-arabino-heptonate 7-phosphate	cpd:C04691	[-H(+) ]	287.02	0.314	0.032849	-0.054	0.557998	-0.187	0.149673	.	.	.	.	.	.	.	.	.	.
(R)-2,3-Dihydroxy-3-methylbutanoate	cpd:C04272	[-H(+) ]	133.05	-0.172	0.078325	-0.185	0.043265	-0.08	0.243967	3-Octaprenyl-4-hydroxybenzoate	cpd:C05809	[-H(+) +1]	682.532	1.008	0.21362	0.895	0.348378	1.54	0.01905	(S)-3-Hydroxyisobutyrate	cpd:C06001	[-H(+) ]	103.039	1.255	0.24162	0.461	0.30545	0.65	0.1135	2-Dehydro-3-deoxy-D-arabino-heptonate 7-phosphate	cpd:C04691	[-H(+) +1]	288.017	-0.248	0.010694	-0.642	0.000285	-0.814	5.7e-05	.	.	.	.	.	.	.	.	.	.
L-1-Pyrroline-3-hydroxy-5-carboxylate	cpd:C04281	[-H(+) ]	128.035	0.105	0.521705	0.235	0.262258	0.262	0.052705	2-Octaprenylphenol	cpd:C05810	[-H(+) ]	637.534	-4.069	0.355918	-0.088	0.964986	1.569	0.5435	(S)-Methylmalonate semialdehyde	cpd:C06002	[-H(+) ]	101.024	-0.047	0.86727	0.468	0.15103	0.806	0.080157	5-Amino-6-(1-D-ribitylamino)uracil	cpd:C04732	[-H(+) +1]	276.106	0.293	0.005121	0.107	0.154774	-0.091	0.40921	.	.	.	.	.	.	.	.	.	.
L-1-Pyrroline-3-hydroxy-5-carboxylate	cpd:C04281	[-H(+) +1]	129.038	-0.005	0.955374	0.191	0.057562	0.301	0.000903	2-Octaprenylphenol	cpd:C05810	[-H(+) +1]	638.537	8.791	0.021986	9.233	0.024724	9.505	0.07598	(S)-Methylmalonate semialdehyde	cpd:C06002	[-H(+) +1]	102.023	-0.032	0.92689	0.392	0.49874	1.298	0.33452	1-(5'-Phosphoribosyl)-5-formamido-4-imidazolecarboxamide	cpd:C04734	[-H(+) ]	365.05	-0.163	0.177688	-0.273	0.016388	-0.508	0.005418	.	.	.	.	.	.	.	.	.	.
3D-3,5/4-Trihydroxycyclohexane-1,2-dione	cpd:C04287	[-H(+) ]	159.03	0.245	0.071283	0.342	0.053979	0.433	0.003353	2-Octaprenyl-6-methoxyphenol	cpd:C05812	[-H(+) ]	667.542	0	NaN	4.089	0.355918	5.477	0.35592	(S)-2-Aceto-2-hydroxybutanoate	cpd:C06006	[-H(+) ]	145.05	-0.197	0.050909	-0.317	0.11441	-0.427	0.00903	UDP-3-O-(3-hydroxytetradecanoyl)-N-acetylglucosamine	cpd:C04738	[-H(+) +1]	833.271	-0.22	0.237609	-0.683	0.0384	-0.433	0.101271	.	.	.	.	.	.	.	.	.	.
5-(2-Hydroxyethyl)-4-methylthiazole	cpd:C04294	[-H(+) +1]	143.035	0.044	0.657541	0.024	0.801948	-0.118	0.166033	2-Octaprenyl-6-methoxyphenol	cpd:C05812	[-H(+) +1]	668.547	7.127	0.136827	8.72	0.024474	9.589	0.003143	(R)-2,3-Dihydroxy-3-methylpentanoate	cpd:C06007	[-H(+) ]	147.066	-0.352	0.12826	-0.013	0.95197	-0.273	0.22025	1-(5-Phospho-D-ribosyl)-5-amino-4-imidazolecarboxylate	cpd:C04751	[-H(+) +1]	339.046	-0.016	0.87943	0.03	0.824356	0.028	0.889149	.	.	.	.	.	.	.	.	.	.
N-(5-Phospho-D-ribosyl)anthranilate	cpd:C04302	[-H(+) +1]	349.057	-0.027	0.619663	-0.081	0.533503	-0.141	0.021641	2-Octaprenyl-6-methoxy-1,4-benzoquinone	cpd:C05813	[-H(+) ]	681.527	7.426	0.355918	7.595	0.167435	6.818	0.12444	(S)-2-Acetolactate	cpd:C06010	[-H(+) ]	131.035	0.033	0.82291	0.758	0.005767	0.468	0.097255	N1-(5-Phospho-alpha-D-ribosyl)-5,6-dimethylbenzimidazole	cpd:C04778	[-H(+) +1]	358.091	-0.035	0.542799	-0.183	0.034451	-0.115	0.358136	.	.	.	.	.	.	.	.	.	.
(4S)-4,6-Dihydroxy-2,5-dioxohexanoate	cpd:C04349	[-H(+) +1]	176.028	0.823	0.000626	1.045	0.000115	1.126	3.9e-05	2-Octaprenyl-6-methoxy-1,4-benzoquinone	cpd:C05813	[-H(+) +1]	682.532	1.008	0.21362	0.895	0.348378	1.54	0.01905	UDP-3-O-(3-hydroxytetradecanoyl)-D-glucosamine	cpd:C06022	[-H(+) +1]	791.259	-0.09	0.73301	0.068	0.84619	0.378	0.10996	2-Amino-7,8-dihydro-4-hydroxy-6-(diphosphooxymethyl)pteridine	cpd:C04807	[-H(+) ]	354.001	-0.185	0.3847	-0.451	0.031716	-0.418	0.026464	.	.	.	.	.	.	.	.	.	.
5'-Phosphoribosyl-N-formylglycinamide	cpd:C04376	[-H(+) ]	313.043	-0.272	0.225431	-0.446	0.078705	-0.543	0.046029	2-Octaprenyl-3-methyl-6-methoxy-1,4-benzoquinone	cpd:C05814	[-H(+) ]	695.545	-5.913	0.303476	-0.534	0.761691	1.506	0.55648	L-erythro-3-Methylmalyl-CoA	cpd:C06027	[-H(+) ]	896.133	-1.366	0.036061	-1.832	0.019038	-1.236	0.04022	Glufosinate	cpd:C05042	[-H(+) ]	180.045	1.093	0.124189	1.287	0.033936	0.17	0.523546	.	.	.	.	.	.	.	.	.	.
5'-Phosphoribosyl-N-formylglycinamide	cpd:C04376	[-H(+) +1]	314.05	-0.171	0.073358	-0.119	0.268655	-0.214	0.033746	2-Octaprenyl-3-methyl-6-methoxy-1,4-benzoquinone	cpd:C05814	[-H(+) +1]	696.548	6.045	0.355918	0	NaN	7.07	0.26084	D-erythro-3-Methylmalate	cpd:C06032	[-H(+) ]	147.03	0.962	0.0003	-0.649	0.008108	-0.48	0.029022	Glufosinate	cpd:C05042	[-H(+) +1]	181.051	0.073	0.427798	0.457	0.000539	0.438	0.002824	.	.	.	.	.	.	.	.	.	.
5,10-Methylenetetrahydromethanopterin	cpd:C04377	[-H(+) +1]	788.256	0.2	0.226836	0.06	0.662483	0.196	0.232042	3'-CMP	cpd:C05822	[-H(+) ]	322.045	0.009	0.985933	-0.265	0.549539	-0.522	0.22864	D-erythro-3-Methylmalate	cpd:C06032	[-H(+) +1]	148.033	1.337	0.001418	-0.335	0.41635	-0.524	0.10454	3-Ureidoisobutyrate	cpd:C05100	[-H(+) ]	145.063	0.293	0.050277	0.476	0.004677	0.203	0.074644	.	.	.	.	.	.	.	.	.	.
(2R,3S)-3-Isopropylmalate	cpd:C04411	[-H(+) ]	175.061	0.25	0.097025	0.336	0.027309	0.46	0.000476	Iminoaspartate	cpd:C05840	[-H(+) +1]	131.015	0.61	0.00665	0.48	0.081111	0.405	0.13115	Parapyruvate	cpd:C06033	[-H(+) +1]	176.028	0.627	0.15517	2.01	0.000461	2.039	0.000107	3-Hydroxybutanoyl-CoA	cpd:C05116	[-H(+) ]	852.145	-0.965	0.14037	-1.259	0.093057	-0.739	0.096785	.	.	.	.	.	.	.	.	.	.
N-Succinyl-LL-2,6-diaminoheptanedioate	cpd:C04421	[-H(+) ]	289.104	0.264	0.000171	0.24	0.018089	0.294	0.001096	2-Hydroxyphenylacetate	cpd:C05852	[-H(+) ]	151.04	-0.163	0.224185	-0.245	0.088471	0.272	0.13243	2-Oxo-3-hydroxy-4-phosphobutanoate	cpd:C06054	[-H(+) ]	212.978	-0.044	0.62566	0.172	0.097106	0.251	0.060504	Imidazole-4-acetaldehyde	cpd:C05130	[-H(+) +1]	110.039	0.016	0.954922	0.333	0.449732	1.126	0.039302	.	.	.	.	.	.	.	.	.	.
cis-4-Carboxymethylenebut-2-en-4-olide	cpd:C04431	[-H(+) ]	139.007	0.116	0.034563	0.14	0.011952	0.222	0.000207	2-Hydroxyphenylacetate	cpd:C05852	[-H(+) +1]	152.045	0.461	0.074332	0.566	0.006867	1.008	2.6e-05	2-Oxo-3-hydroxy-4-phosphobutanoate	cpd:C06054	[-H(+) +1]	213.984	-0.095	0.58049	-0.078	0.59307	-0.199	0.16049	Dhurrin	cpd:C05143	[-H(+) ]	310.098	0.201	0.036967	0.276	0.012993	0.386	0.050758	.	.	.	.	.	.	.	.	.	.
cis-4-Carboxymethylenebut-2-en-4-olide	cpd:C04431	[-H(+) +1]	140.01	0.04	0.649551	0.205	0.028415	0.307	0.003022	L-4-Hydroxyglutamate semialdehyde	cpd:C05938	[-H(+) ]	146.046	-0.102	0.444777	-0.208	0.086497	-0.389	0.011982	O-Phospho-4-hydroxy-L-threonine	cpd:C06055	[-H(+) ]	214.01	-0.005	0.9764	0.04	0.86548	0.926	0.010302	Selenophosphoric acid	cpd:C05172	[-H(+) ]	160.889	-0.678	0.265845	-0.326	0.582048	0.248	0.555287	.	.	.	.	.	.	.	.	.	.
2-Dehydro-3-deoxy-6-phospho-D-gluconate	cpd:C04442	[-H(+) +1]	258.006	0.083	0.557936	0.049	0.550918	0.148	0.202642	L-4-Hydroxyglutamate semialdehyde	cpd:C05938	[-H(+) +1]	147.048	0.143	0.134749	0.016	0.817784	-0.019	0.87403	4-Hydroxy-L-threonine	cpd:C06056	[-H(+) ]	134.047	0.571	0.40368	0.48	0.17746	0.685	0.028557	5'-Deoxyadenosine	cpd:C05198	[-H(+) ]	250.094	0.148	0.08134	0.048	0.335343	-0.085	0.185071	.	.	.	.	.	.	.	.	.	.
N-Succinyl-2-L-amino-6-oxoheptanedioate	cpd:C04462	[-H(+) ]	288.073	0.287	0.316996	0.338	0.171523	0.07	0.761062	(4R)-4-Hydroxy-2-oxoglutarate	cpd:C05946	[-H(+) ]	161.009	0.525	0.025027	0.653	0.00308	0.833	0.02159	4-Hydroxy-L-threonine	cpd:C06056	[-H(+) +1]	135.045	0.192	0.18969	0.415	0.015561	0.589	0.011624	Hydroxyacetone	cpd:C05235	[-H(+) ]	73.0289	0.03	0.784193	0.159	0.258318	0.417	0.126361	.	.	.	.	.	.	.	.	.	.
3-Deoxy-D-manno-octulosonate 8-phosphate	cpd:C04478	[-H(+) ]	317.031	0.302	0.034203	0.205	0.135647	0.286	0.047633	L-erythro-4-Hydroxyglutamate	cpd:C05947	[-H(+) ]	162.042	0.536	0.200181	0.638	0.129704	-0.105	0.78083	Adipate semialdehyde	cpd:C06102	[-H(+) ]	129.055	-0.311	0.15699	-0.143	0.58003	-0.038	0.87049	Hydroxyacetone	cpd:C05235	[-H(+) +1]	74.0324	0.176	0.511746	0.341	0.294027	1.499	0.003593	.	.	.	.	.	.	.	.	.	.
3-Deoxy-D-manno-octulosonate 8-phosphate	cpd:C04478	[-H(+) +1]	318.031	-0.252	0.120583	-0.093	0.611226	-0.131	0.560452	L-erythro-4-Hydroxyglutamate	cpd:C05947	[-H(+) +1]	163.04	0.426	0.106272	0.506	0.066766	0.358	0.28373	Adipate	cpd:C06104	[-H(+) ]	145.05	-0.339	0.00069	-0.361	0.001358	-0.232	0.42692	(S)-3-Hydroxytetradecanoyl-CoA	cpd:C05260	[-H(+) ]	992.299	0.583	0.306925	-1.062	0.183868	0.642	0.42098	.	.	.	.	.	.	.	.	.	.
Guanosine 3'-diphosphate 5'-triphosphate	cpd:C04494	[-H(+) ]	681.913	-1.847	0.013059	-1.308	0.051529	-2.371	0.015544	2-Propynal	cpd:C05985	[-H(+) ]	52.9996	-0.452	0.599006	0.263	0.778664	-0.358	0.77868	gamma-Glutamyl-beta-aminopropiononitrile	cpd:C06114	[-H(+) ]	198.088	0.853	0.4479	-0.039	0.91563	0.324	0.36187	(S)-3-Hydroxytetradecanoyl-CoA	cpd:C05260	[-H(+) +1]	993.304	-0.677	0.185629	-0.914	0.104215	-1.083	0.009268	.	.	.	.	.	.	.	.	.	.
N-Acetyl-alpha-D-glucosamine 1-phosphate	cpd:C04501	[-H(+) ]	300.049	-0.309	0.126702	-0.222	0.264762	-0.462	0.058426	Acetyl adenylate	cpd:C05993	[-H(+) ]	388.065	0.094	0.195277	-0.174	0.086651	-0.065	0.66916	1-Butanol	cpd:C06142	[-H(+) ]	73.0624	-0.292	0.31517	0.171	0.67143	-0.192	0.42908	(S)-Hydroxyhexanoyl-CoA	cpd:C05268	[-H(+) ]	880.18	0.117	0.884478	0.504	0.457418	0.099	0.93015	.	.	.	.	.	.	.	.	.	.
(R)-3-((R)-3-Hydroxybutanoyloxy)butanoate	cpd:C04546	[-H(+) ]	189.077	0.166	0.149102	0.197	0.032484	0.335	0.000179	(S)-3-Hydroxyisobutyryl-CoA	cpd:C06000	[-H(+) ]	852.145	-2.615	0.045133	-2.554	0.042956	-1.976	0.075237	1-Butanol	cpd:C06142	[-H(+) ]	73.0708	-0.401	0.24364	0.032	0.95127	-0.379	0.25139	trans-Tetradec-2-enoyl-CoA	cpd:C05273	[-H(+) ]	974.29	-0.031	0.942643	-0.011	0.980124	-0.976	0.153751	.	.	.	.	.	.	.	.	.	.
4-Amino-2-methyl-5-phosphomethylpyrimidine	cpd:C04556	[-H(+) ]	218.033	0.804	0.000174	1.022	1.8e-05	1.284	0	(S)-3-Hydroxyisobutyrate	cpd:C06001	[-H(+) ]	103.039	0.326	0.001073	0.375	0.000484	0.315	0.031582	alpha-D-Glucosamine 1-phosphate	cpd:C06156	[-H(+) ]	258.038	-0.105	0.60754	-0.365	0.11514	-0.527	0.058704	trans-Dec-2-enoyl-CoA	cpd:C05275	[-H(+) ]	918.231	-0.362	0.771082	0.12	0.918698	-7.994	0.131323	.	.	.	.	.	.	.	.	.	.
4-Amino-2-methyl-5-phosphomethylpyrimidine	cpd:C04556	[-H(+) +1]	219.035	0.628	0.002106	0.82	1.4e-05	0.991	0	(S)-Methylmalonate semialdehyde	cpd:C06002	[-H(+) ]	101.024	1.138	0.011321	0.954	0.0077	0.651	0.025985	Guanosine 3'-phosphate	cpd:C06193	[-H(+) ]	362.051	-0.654	0.19251	-1.599	0.032128	-1.607	0.031366	trans-Dec-2-enoyl-CoA	cpd:C05275	[-H(+) +1]	919.227	-0.699	0.424576	-3.859	0.022511	-1.522	0.135723	.	.	.	.	.	.	.	.	.	.
3-Methylmuconolactone	cpd:C04558	[-H(+) ]	155.035	-0.471	0.009245	-0.416	0.024404	-0.883	0.000632	(S)-Methylmalonate semialdehyde	cpd:C06002	[-H(+) +1]	102.023	0.822	0.02977	0.371	0.551205	0.454	0.65018	Guanosine 3'-phosphate	cpd:C06193	[-H(+) +1]	363.054	-0.809	0.043073	-1.06	0.021883	-0.936	0.030651	L-Selenomethionine	cpd:C05335	[-H(+) ]	195.992	-0.363	0.021117	-0.32	0.027739	-0.414	0.033204	.	.	.	.	.	.	.	.	.	.
4-Methylmuconolactone	cpd:C04559	[-H(+) ]	155.035	-0.471	0.009245	-0.416	0.024404	-0.883	0.000632	(S)-2-Aceto-2-hydroxybutanoate	cpd:C06006	[-H(+) ]	145.05	0.188	0.077592	0.394	0.070214	0.339	0.060235	2',3'-Cyclic GMP	cpd:C06194	[-H(+) ]	344.04	-1.071	0.18737	-1.507	0.11467	-1.65	0.099837	L-Selenomethionine	cpd:C05335	[-H(+) +1]	196.994	-0.328	0.043017	-0.017	0.838616	-0.057	0.606202	.	.	.	.	.	.	.	.	.	.
di-trans,poly-cis-Undecaprenyl diphosphate	cpd:C04574	[-H(+) ]	925.624	-4.338	0.37799	-3.181	0.407866	1.378	0.25208	(R)-2,3-Dihydroxy-3-methylpentanoate	cpd:C06007	[-H(+) ]	147.066	-0.264	0.618378	-0.471	0.402534	-1.087	0.12614	2',3'-Cyclic GMP	cpd:C06194	[-H(+) +1]	345.044	-0.457	0.07606	-0.697	0.023909	-0.603	0.039372	4-Hydroxyphenylacetyl-CoA	cpd:C05338	[-H(+) ]	900.143	1.23	0.29463	0.41	0.654504	0.127	0.933784	.	.	.	.	.	.	.	.	.	.
di-trans,poly-cis-Undecaprenyl diphosphate	cpd:C04574	[-H(+) +1]	926.627	-0.605	0.625837	-3.29	0.198058	0.678	0.483797	(S)-2-Acetolactate	cpd:C06010	[-H(+) ]	131.035	0.324	0.024281	0.527	0.001557	0.533	0.00033	2'-Deoxyinosine 5'-phosphate	cpd:C06196	[-H(+) +1]	332.05	-0.01	0.93049	-0.128	0.2789	-0.117	0.51795	beta-D-Fructose 6-phosphate	cpd:C05345	[-H(+) ]	259.023	-0.06	0.526088	-0.106	0.315189	-0.078	0.650943	.	.	.	.	.	.	.	.	.	.
UDP-N-acetyl-3-(1-carboxyvinyl)-D-glucosamine	cpd:C04631	[-H(+) ]	676.081	-0.413	0.084842	-0.582	0.045735	-0.709	0.026029	UDP-3-O-(3-hydroxytetradecanoyl)-D-glucosamine	cpd:C06022	[-H(+) +1]	791.259	-0.411	0.213658	-0.541	0.050258	-0.844	0.005116	2,4-Dihydroxyhept-2-enedioate	cpd:C06201	[-H(+) ]	189.04	-0.042	0.67682	0.078	0.594	-0.144	0.10833	beta-D-Fructose 6-phosphate	cpd:C05345	[-H(+) +1]	260.023	-0.114	0.395324	0.013	0.91979	-0.062	0.723863	.	.	.	.	.	.	.	.	.	.
2-(Formamido)-N1-(5'-phosphoribosyl)acetamidine	cpd:C04640	[-H(+) ]	312.06	-0.019	0.673688	-0.217	0.009723	-0.263	0.001941	L-erythro-3-Methylmalyl-CoA	cpd:C06027	[-H(+) ]	896.133	-0.142	0.879815	-0.398	0.685039	0.856	0.21793	2-Hydroxy-6-keto-2,4-heptadienoate	cpd:C06210	[-H(+) ]	155.035	-0.172	0.11737	-0.226	0.037154	-0.333	0.036024	beta-D-Fructose 1,6-bisphosphate	cpd:C05378	[-H(+) ]	338.989	0.518	0.003077	1.091	5.8e-05	0.74	0.000182	.	.	.	.	.	.	.	.	.	.
6-Thioinosine-5'-monophosphate	cpd:C04646	[-H(+) ]	363.02	-0.025	0.785219	0.053	0.452683	0.061	0.2325	D-erythro-3-Methylmalate	cpd:C06032	[-H(+) ]	147.03	1.354	0.000397	1.359	0.000158	1.181	0.001878	3-Sulfocatechol	cpd:C06336	[-H(+) ]	188.985	0.413	0.45774	-0.058	0.91843	-0.72	0.33928	beta-D-Fructose 1,6-bisphosphate	cpd:C05378	[-H(+) +1]	339.993	0.405	0.008507	0.952	0.000337	0.635	0.01921	.	.	.	.	.	.	.	.	.	.
D-erythro-1-(Imidazol-4-yl)glycerol 3-phosphate	cpd:C04666	[-H(+) +1]	238.035	-0.118	0.30471	-0.115	0.248116	-0.113	0.29188	D-erythro-3-Methylmalate	cpd:C06032	[-H(+) +1]	148.033	1.229	8.8e-05	1.372	0.000134	1.431	0.001998	3-Sulfocatechol	cpd:C06336	[-H(+) +1]	189.988	0.844	0.044071	1.238	0.062069	0.707	0.25195	Oxalosuccinate	cpd:C05379	[-H(+) ]	189.004	-0.109	0.347905	-0.127	0.453036	-0.13	0.261394	.	.	.	.	.	.	.	.	.	.
1-(5'-Phosphoribosyl)-5-amino-4-imidazolecarboxamide	cpd:C04677	[-H(+) ]	337.054	0.727	0.005791	0.067	0.838551	-1.371	0.002198	2-Oxo-3-hydroxy-4-phosphobutanoate	cpd:C06054	[-H(+) ]	212.978	1.14	0.040378	1.232	0.013214	0.334	0.40961	D-Psicose	cpd:C06468	[-H(+) ]	179.056	-0.509	0.33433	0.116	0.80457	0.261	0.51911	Sedoheptulose 7-phosphate	cpd:C05382	[-H(+) ]	289.034	0.235	0.094891	0.45	0.00057	1.337	1.5e-05	.	.	.	.	.	.	.	.	.	.
2-Dehydro-3-deoxy-D-arabino-heptonate 7-phosphate	cpd:C04691	[-H(+) ]	287.02	-0.015	0.876543	-0.027	0.794067	0.049	0.752702	2-Oxo-3-hydroxy-4-phosphobutanoate	cpd:C06054	[-H(+) +1]	213.984	-0.218	0.378794	-0.25	0.272515	-0.288	0.27438	trans-3-Chloroallyl aldehyde	cpd:C06613	[-H(+) ]	88.9807	1.822	0.10207	3.492	0.076888	2.071	0.18776	Sedoheptulose 7-phosphate	cpd:C05382	[-H(+) +1]	290.036	0.092	0.419032	0.26	0.040454	0.498	0.015026	.	.	.	.	.	.	.	.	.	.
2-Dehydro-3-deoxy-D-arabino-heptonate 7-phosphate	cpd:C04691	[-H(+) +1]	288.017	-0.174	0.007961	-0.233	0.08087	-0.026	0.856684	O-Phospho-4-hydroxy-L-threonine	cpd:C06055	[-H(+) ]	214.01	0.153	0.567564	-0.034	0.874495	-0.182	0.51607	trans-3-Chloroallyl aldehyde	cpd:C06613	[-H(+) ]	88.9837	1.394	0.063128	2.682	0.095015	1.35	0.22142	Melibiitol	cpd:C05399	[-H(+) ]	343.127	0.237	0.009459	0.276	2.7e-05	0.21	0.036327	.	.	.	.	.	.	.	.	.	.
5-Amino-6-(1-D-ribitylamino)uracil	cpd:C04732	[-H(+) +1]	276.106	-0.016	0.798869	-0.077	0.078067	-0.118	0.051187	4-Hydroxy-L-threonine	cpd:C06056	[-H(+) ]	134.047	0.062	0.882328	-0.045	0.922532	0.707	0.14654	Chloroacetaldehyde	cpd:C06754	[-H(+) ]	76.9755	0.078	0.45655	0.092	0.48039	0.184	0.57818	Epimelibiose	cpd:C05400	[-H(+) ]	341.109	-0.485	0.017157	-0.818	0.001716	-1.531	0.000124	.	.	.	.	.	.	.	.	.	.
1-(5'-Phosphoribosyl)-5-formamido-4-imidazolecarboxamide	cpd:C04734	[-H(+) ]	365.05	-0.338	0.005232	-0.301	0.005405	-0.536	0.002461	4-Hydroxy-L-threonine	cpd:C06056	[-H(+) +1]	135.045	0.337	0.128819	0.47	0.06729	0.43	0.11005	Chloroacetaldehyde	cpd:C06754	[-H(+) ]	76.9784	-0.073	0.70327	-0.15	0.43689	0.298	0.14893	Epimelibiose	cpd:C05400	[-H(+) +1]	342.113	-0.103	0.42062	-0.313	0.012955	-0.948	7.7e-05	.	.	.	.	.	.	.	.	.	.
UDP-3-O-(3-hydroxytetradecanoyl)-N-acetylglucosamine	cpd:C04738	[-H(+) +1]	833.271	-0.258	0.221835	-0.22	0.243788	-0.286	0.228435	Adipate semialdehyde	cpd:C06102	[-H(+) ]	129.055	-0.134	0.562274	-0.002	0.990723	0.351	0.046781	Chloroacetic acid	cpd:C06755	[-H(+) ]	92.9771	0.411	0.11393	1.606	0.082072	1.095	0.001215	Melibiose	cpd:C05402	[-H(+) ]	341.109	-0.485	0.017157	-0.818	0.001716	-1.531	0.000124	.	.	.	.	.	.	.	.	.	.
(15S)-15-Hydroxy-5,8,11-cis-13-trans-eicosatetraenoate	cpd:C04742	[-H(+) ]	319.231	-1.731	0.244635	-2.282	0.190974	1.043	0.196899	Adipate	cpd:C06104	[-H(+) ]	145.05	-0.265	0.226963	-0.331	0.126914	-0.263	0.24135	Chloroacetic acid	cpd:C06755	[-H(+) ]	92.9799	0.981	0.004294	1.495	0.015191	1.479	0.002983	Melibiose	cpd:C05402	[-H(+) +1]	342.113	-0.103	0.42062	-0.313	0.012955	-0.948	7.7e-05	.	.	.	.	.	.	.	.	.	.
(15S)-15-Hydroxy-5,8,11-cis-13-trans-eicosatetraenoate	cpd:C04742	[-H(+) +1]	320.234	-1.086	0.174057	-1.43	0.113971	0.717	0.240161	gamma-Glutamyl-beta-aminopropiononitrile	cpd:C06114	[-H(+) ]	198.088	-0.137	0.259879	0.14	0.180497	-0.232	0.12765	2-Hydroxy-5-methyl-cis,cis-muconic semialdehyde	cpd:C06760	[-H(+) ]	155.035	-0.172	0.11737	-0.226	0.037154	-0.333	0.036024	3-Ketolactose	cpd:C05403	[-H(+) ]	339.097	0.269	0.000369	0.023	0.616145	-0.364	0.018454	.	.	.	.	.	.	.	.	.	.
1-(5-Phospho-D-ribosyl)-5-amino-4-imidazolecarboxylate	cpd:C04751	[-H(+) +1]	339.046	0.037	0.647672	-0.122	0.171023	-0.897	0.002151	alpha-D-Glucosamine 1-phosphate	cpd:C06156	[-H(+) ]	258.038	0.232	0.479305	0.135	0.614754	-0.31	0.29844	D-2,3-Diketo 4-deoxy-epi-inositol	cpd:C06891	[-H(+) ]	159.03	-0.007	0.98134	0.149	0.62097	0.291	0.45475	D-Gal alpha 1->6D-Gal alpha 1->6D-Glucose	cpd:C05404	[-H(+) ]	503.162	-0.079	0.245247	0.078	0.396693	0.367	0.063511	.	.	.	.	.	.	.	.	.	.
N1-(5-Phospho-alpha-D-ribosyl)-5,6-dimethylbenzimidazole	cpd:C04778	[-H(+) +1]	358.091	-0.038	0.67312	0.024	0.791622	0.079	0.397198	Guanosine 3'-phosphate	cpd:C06193	[-H(+) ]	362.051	-0.163	0.698992	-0.5	0.257398	-0.999	0.07005	2-Deoxy-5-keto-D-gluconic acid 6-phosphate	cpd:C06893	[-H(+) +1]	258.006	-0.519	0.073371	-0.444	0.11158	-0.679	0.037551	3alpha,7alpha,26-Trihydroxy-5beta-cholestane	cpd:C05444	[-H(+) ]	419.353	-1.705	0.304709	-1.42	0.392336	1.11	0.118353	.	.	.	.	.	.	.	.	.	.
5(S)-HETE	cpd:C04805	[-H(+) ]	319.231	-1.731	0.244635	-2.282	0.190974	1.043	0.196899	Guanosine 3'-phosphate	cpd:C06193	[-H(+) +1]	363.054	-0.245	0.463142	-0.479	0.134848	-1.084	0.01427	3-Vinylcatechol	cpd:C07085	[-H(+) ]	135.045	0.025	0.83776	0.076	0.69316	0.09	0.56558	3alpha,7alpha-Dihydroxy-5beta-cholestan-26-al	cpd:C05445	[-H(+) ]	417.336	-0.665	0.282117	-1.569	0.070307	-0.482	0.385619	.	.	.	.	.	.	.	.	.	.
5(S)-HETE	cpd:C04805	[-H(+) +1]	320.234	-1.086	0.174057	-1.43	0.113971	0.717	0.240161	2',3'-Cyclic GMP	cpd:C06194	[-H(+) ]	344.04	0.13	0.386905	0.012	0.948156	0.215	0.15846	3-Vinylcatechol	cpd:C07085	[-H(+) +1]	136.049	-0.436	0.16194	-0.425	0.15793	-0.418	0.12816	3alpha,7alpha-Dihydroxy-5beta-cholestan-26-al	cpd:C05445	[-H(+) +1]	418.34	-0.691	0.323213	-1.237	0.123264	-0.479	0.429886	.	.	.	.	.	.	.	.	.	.
2-Amino-7,8-dihydro-4-hydroxy-6-(diphosphooxymethyl)pteridine	cpd:C04807	[-H(+) ]	354.001	-0.278	0.136137	-0.567	0.004786	-0.525	0.004745	2',3'-Cyclic GMP	cpd:C06194	[-H(+) +1]	345.044	-0.077	0.634398	-0.119	0.439547	-0.075	0.6481	Phenylacetic acid	cpd:C07086	[-H(+) ]	135.045	0.025	0.83776	0.076	0.69316	0.09	0.56558	L-Allothreonine	cpd:C05519	[-H(+) ]	118.05	-0.209	0.005896	-0.386	3.4e-05	-0.447	4.4e-05	.	.	.	.	.	.	.	.	.	.
Glufosinate	cpd:C05042	[-H(+) ]	180.045	0.445	0.352474	-0.029	0.901493	1.447	0.005679	2'-Deoxyinosine 5'-phosphate	cpd:C06196	[-H(+) +1]	332.05	-0.005	0.986751	-0.339	0.133746	-0.94	0.004908	Phenylacetic acid	cpd:C07086	[-H(+) +1]	136.049	-0.436	0.16194	-0.425	0.15793	-0.418	0.12816	L-Allothreonine	cpd:C05519	[-H(+) +1]	119.05	-0.054	0.477557	-0.203	0.041218	-0.1	0.315142	.	.	.	.	.	.	.	.	.	.
Glufosinate	cpd:C05042	[-H(+) +1]	181.051	0.704	0.004242	0.559	0.018779	0.423	0.013197	2,4-Dihydroxyhept-2-enedioate	cpd:C06201	[-H(+) ]	189.04	0.664	1.9e-05	0.839	0.00011	0.932	0.000565	2-Hydroxy-6-oxoocta-2,4,7-trienoate	cpd:C07087	[-H(+) ]	167.035	-0.355	0.22934	-0.796	0.003859	-0.028	0.94505	3-Sulfinylpyruvate	cpd:C05527	[-H(+) ]	150.97	-0.295	0.245285	-0.118	0.580091	0.462	0.226771	.	.	.	.	.	.	.	.	.	.
3-Ureidoisobutyrate	cpd:C05100	[-H(+) ]	145.063	-0.375	0.358242	-0.033	0.930361	-0.289	0.457465	2-Hydroxy-6-keto-2,4-heptadienoate	cpd:C06210	[-H(+) ]	155.035	-0.71	0.054	-0.614	0.084997	-1.13	0.029888	2-Hydroxy-6-oxoocta-2,4,7-trienoate	cpd:C07087	[-H(+) +1]	168.043	0.098	0.82548	-0.048	0.88651	0.432	0.15713	3-Sulfopyruvate	cpd:C05528	[-H(+) ]	166.965	0.401	0.086674	0.696	0.072951	0.924	0.01797	.	.	.	.	.	.	.	.	.	.
3-Hydroxybutanoyl-CoA	cpd:C05116	[-H(+) ]	852.145	0.223	0.79832	1.075	0.213713	-0.401	0.536762	Ectoine	cpd:C06231	[-H(+) ]	141.067	0.378	0.003534	0.381	0.000841	0.192	0.16075	5-Chloro-2-hydroxymuconic semialdehyde	cpd:C07089	[-H(+) +1]	175.983	-0.197	0.29857	-0.537	0.017731	-0.504	0.28705	Hydantoin-5-propionate	cpd:C05565	[-H(+) ]	171.041	0.05	0.391948	0.263	0.002066	0.365	0.011763	.	.	.	.	.	.	.	.	.	.
Imidazole-4-acetaldehyde	cpd:C05130	[-H(+) +1]	110.039	0.003	0.99437	0.127	0.717069	0.877	0.1855	Ectoine	cpd:C06231	[-H(+) +1]	142.066	-0.682	0.000339	-0.657	8.7e-05	-0.67	0.004332	Thioguanine	cpd:C07648	[-H(+) ]	166.023	-0.452	0.10827	-0.423	0.10833	-0.641	0.03758	Hydantoin-5-propionate	cpd:C05565	[-H(+) +1]	172.04	-0.252	0.077047	-0.242	0.092813	0.175	0.234813	.	.	.	.	.	.	.	.	.	.
Dhurrin	cpd:C05143	[-H(+) ]	310.098	0.119	0.090157	0.275	0.002049	0.471	0.000559	N-Acetylneuraminate 9-phosphate	cpd:C06241	[-H(+) ]	388.065	0.094	0.195277	-0.174	0.086651	-0.065	0.66916	Thioguanine	cpd:C07648	[-H(+) +1]	167.021	0.11	0.66799	0.029	0.82465	-0.018	0.88923	Hercynine	cpd:C05575	[-H(+) ]	197.118	1.155	0.106294	1.014	0.013624	-0.158	0.36373	.	.	.	.	.	.	.	.	.	.
Selenophosphoric acid	cpd:C05172	[-H(+) ]	160.889	-0.201	0.43829	-0.101	0.712231	0.446	0.290327	(1R,6S)-1,6-Dihydroxycyclohexa-2,4-diene-1-carboxylate	cpd:C06321	[-H(+) ]	155.035	-0.71	0.054	-0.614	0.084997	-1.13	0.029888	5-FU	cpd:C07649	[-H(+) ]	129.007	-0.04	0.88125	0.134	0.64974	-0.287	0.49881	Hercynine	cpd:C05575	[-H(+) +1]	198.125	0.146	0.019467	-0.171	0.084934	-0.663	0.000358	.	.	.	.	.	.	.	.	.	.
5'-Deoxyadenosine	cpd:C05198	[-H(+) ]	250.094	0.007	0.913832	0.016	0.703813	-0.048	0.290406	2-Chloromaleylacetate	cpd:C06329	[-H(+) ]	190.973	-0.119	0.586861	-0.034	0.872346	0.199	0.40994	Amygdalin	cpd:C08325	[-H(+) +1]	457.158	-0.435	0.019023	-0.579	0.011662	-0.829	0.002072	3,4-Dihydroxymandelaldehyde	cpd:C05577	[-H(+) ]	167.035	0.187	0.096326	0.437	0.010977	0.678	0.009392	.	.	.	.	.	.	.	.	.	.
(S)-3-Hydroxytetradecanoyl-CoA	cpd:C05260	[-H(+) ]	992.299	0.016	0.985949	-0.056	0.950456	-0.865	0.332883	3-Sulfocatechol	cpd:C06336	[-H(+) ]	188.985	-0.603	0.089225	-0.595	0.082942	-0.373	0.22585	Benzonitrile	cpd:C09814	[-H(+) +1]	103.039	0.539	0.43467	-0.342	0.30774	-0.203	0.22169	3,4-Dihydroxymandelaldehyde	cpd:C05577	[-H(+) +1]	168.043	0.035	0.764842	0.075	0.612282	-0.174	0.294209	.	.	.	.	.	.	.	.	.	.
(S)-3-Hydroxytetradecanoyl-CoA	cpd:C05260	[-H(+) +1]	993.304	0.29	0.580553	0.131	0.835955	0.216	0.779026	3-Sulfocatechol	cpd:C06336	[-H(+) +1]	189.988	-0.31	0.251045	0.116	0.641511	0.72	0.021	Benzamide	cpd:C09815	[-H(+) ]	120.045	-0.351	0.00295	-0.194	0.10971	-0.002	0.9922	3-Methoxy-4-hydroxyphenylacetaldehyde	cpd:C05581	[-H(+) ]	165.055	-0.089	0.57852	-0.055	0.748335	-0.314	0.088169	.	.	.	.	.	.	.	.	.	.
(S)-Hydroxyhexanoyl-CoA	cpd:C05268	[-H(+) ]	880.18	1.44	0.002173	1.537	0.000202	0.837	0.166416	trans-3-Chloroallyl aldehyde	cpd:C06613	[-H(+) ]	88.9807	9.36	0.236409	10.638	0.053142	11.707	0.29786	4'-Hydroxyacetophenone	cpd:C10700	[-H(+) ]	135.045	0.025	0.83776	0.076	0.69316	0.09	0.56558	3-Methoxy-4-hydroxyphenylglycolaldehyde	cpd:C05583	[-H(+) ]	181.051	0.073	0.427798	0.457	0.000539	0.438	0.002824	.	.	.	.	.	.	.	.	.	.
trans-Tetradec-2-enoyl-CoA	cpd:C05273	[-H(+) ]	974.29	-0.336	0.341813	-0.19	0.413638	-0.464	0.078598	trans-3-Chloroallyl aldehyde	cpd:C06613	[-H(+) ]	88.9837	0.826	0.402053	1.3	0.159299	2.3	0.35958	4'-Hydroxyacetophenone	cpd:C10700	[-H(+) +1]	136.049	-0.436	0.16194	-0.425	0.15793	-0.418	0.12816	3-Methoxy-4-hydroxyphenylglycolaldehyde	cpd:C05583	[-H(+) +1]	182.057	0.201	0.022744	0.266	0.000724	0.119	0.278311	.	.	.	.	.	.	.	.	.	.
trans-Dec-2-enoyl-CoA	cpd:C05275	[-H(+) ]	918.231	-0.862	0.537866	-0.99	0.459331	0.053	0.962136	Chloroacetaldehyde	cpd:C06754	[-H(+) ]	76.9755	0.412	0.299143	0.245	0.262087	0.323	0.12421	4-Amino-4-deoxychorismate	cpd:C11355	[-H(+) ]	224.057	0.127	0.48356	-0.055	0.79868	0.212	0.31763	3-Methoxytyramine	cpd:C05587	[-H(+) ]	166.087	0.129	0.292047	0.144	0.280797	-0.635	0.002627	.	.	.	.	.	.	.	.	.	.
trans-Dec-2-enoyl-CoA	cpd:C05275	[-H(+) +1]	919.227	-0.665	0.193089	-0.955	0.11893	-1.58	0.040038	Chloroacetaldehyde	cpd:C06754	[-H(+) ]	76.9784	0.34	0.317796	0.193	0.357023	0.248	0.24988	2-C-Methyl-D-erythritol 4-phosphate	cpd:C11434	[-H(+) ]	215.033	-0.695	0.47412	1.493	0.034538	1.708	0.006832	L-Normetanephrine	cpd:C05589	[-H(+) ]	182.082	-0.006	0.917914	-0.087	0.431273	-0.115	0.275664	.	.	.	.	.	.	.	.	.	.
L-Selenomethionine	cpd:C05335	[-H(+) ]	195.992	0.075	0.472212	0.03	0.86537	-0.046	0.793815	Chloroacetic acid	cpd:C06755	[-H(+) ]	92.9771	2.193	0.000366	2.011	4e-05	2.491	3.2e-05	2-C-Methyl-D-erythritol 4-phosphate	cpd:C11434	[-H(+) +1]	216.036	-0.208	0.69253	0.947	0.080017	1.173	0.020394	p-Hydroxyphenylacetylglycine	cpd:C05596	[-H(+) ]	208.062	0.194	0.351852	0.469	0.036155	-0.372	0.163052	.	.	.	.	.	.	.	.	.	.
L-Selenomethionine	cpd:C05335	[-H(+) +1]	196.994	0.065	0.526138	-0.102	0.335479	-0.149	0.315353	Chloroacetic acid	cpd:C06755	[-H(+) ]	92.9799	3.097	3.7e-05	2.571	0.000251	3.443	3.2e-05	4-(Cytidine 5'-diphospho)-2-C-methyl-D-erythritol	cpd:C11435	[-H(+) ]	520.074	-1.07	0.071712	-1.402	0.024262	0.089	0.71713	p-Hydroxyphenylacetylglycine	cpd:C05596	[-H(+) +1]	209.067	0.377	0.08961	0.768	0.001702	0.305	0.257635	.	.	.	.	.	.	.	.	.	.
4-Hydroxyphenylacetyl-CoA	cpd:C05338	[-H(+) ]	900.143	0.689	0.031752	0.857	0.018969	-0.252	0.635361	2-Hydroxy-5-methyl-cis,cis-muconic semialdehyde	cpd:C06760	[-H(+) ]	155.035	-0.71	0.054	-0.614	0.084997	-1.13	0.029888	1-Deoxy-D-xylulose 5-phosphate	cpd:C11437	[-H(+) ]	213.018	-0.376	0.14354	-0.404	0.11212	-0.696	0.018525	4-Hydroxy-2-oxo-heptanedioate	cpd:C05601	[-H(+) ]	189.04	0.278	0.000618	0.464	5.6e-05	0.584	0.005039	.	.	.	.	.	.	.	.	.	.
(R)-4-Hydroxymandelate	cpd:C05343	[-H(+) ]	167.035	0.084	0.491927	0.151	0.306598	-0.057	0.723516	D-2,3-Diketo 4-deoxy-epi-inositol	cpd:C06891	[-H(+) ]	159.03	0.943	0	1.111	8e-06	1.008	0.000162	1-Deoxy-D-xylulose 5-phosphate	cpd:C11437	[-H(+) +1]	214.021	0.254	0.08484	0.524	0.021584	0.902	0.000692	Phenylpropanoate	cpd:C05629	[-H(+) ]	149.061	-0.389	0.032185	-0.103	0.515849	0.185	0.332311	.	.	.	.	.	.	.	.	.	.
(R)-4-Hydroxymandelate	cpd:C05343	[-H(+) +1]	168.043	-0.644	0.02992	-0.486	0.082733	-0.798	0.017453	2-Deoxy-5-keto-D-gluconic acid 6-phosphate	cpd:C06893	[-H(+) +1]	258.006	-0.119	0.373626	-0.155	0.34149	-0.545	0.059024	(2R)-3-Sulfolactate	cpd:C11537	[-H(+) ]	168.981	-0.223	0.02754	-0.163	0.43505	-0.777	0.058375	Phenylpropanoate	cpd:C05629	[-H(+) +1]	150.065	0.05	0.7507	0.356	0.067226	-0.113	0.411703	.	.	.	.	.	.	.	.	.	.
beta-D-Fructose 6-phosphate	cpd:C05345	[-H(+) ]	259.023	-0.138	0.538253	-0.563	0.114333	-1.859	0.002261	3-Vinylcatechol	cpd:C07085	[-H(+) ]	135.045	0.02	0.82126	0.337	0.069281	0.042	0.85785	(2R)-3-Sulfolactate	cpd:C11537	[-H(+) +1]	169.985	-0.29	0.252	-0.594	0.060646	-0.757	0.025494	5-Hydroxyindoleacetaldehyde	cpd:C05634	[-H(+) +1]	175.061	0.168	0.555599	0.329	0.203831	-0.398	0.234796	.	.	.	.	.	.	.	.	.	.
beta-D-Fructose 6-phosphate	cpd:C05345	[-H(+) +1]	260.023	-0.208	0.150144	-0.214	0.149603	-0.37	0.020625	3-Vinylcatechol	cpd:C07085	[-H(+) +1]	136.049	0.276	0.128836	0.516	0.029661	0.182	0.40263	Cobalt-precorrin 6	cpd:C11542	[-H(+) +1]	952.275	1.442	0.15219	1.504	0.52827	3.701	0.32388	5-Hydroxyindoleacetate	cpd:C05635	[-H(+) ]	190.054	0.227	0.403373	0.441	0.093206	-0.608	0.090561	.	.	.	.	.	.	.	.	.	.
5(S)-HPETE	cpd:C05356	[-H(+) ]	335.223	-1.357	0.035864	-1.464	0.029858	0.976	0.008684	Phenylacetic acid	cpd:C07086	[-H(+) ]	135.045	0.02	0.82126	0.337	0.069281	0.042	0.85785	Cobalt-dihydro-precorrin 6	cpd:C11543	[-H(+) +1]	954.293	-0.521	0.45073	-1.039	0.40878	1.04	0.62951	4,8-Dihydroxyquinoline	cpd:C05637	[-H(+) +1]	161.045	0.191	0.444359	0.441	0.071175	-0.334	0.271876	.	.	.	.	.	.	.	.	.	.
5(S)-HPETE	cpd:C05356	[-H(+) +1]	336.229	-0.279	0.262976	-0.514	0.084647	0.491	0.040521	Phenylacetic acid	cpd:C07086	[-H(+) +1]	136.049	0.276	0.128836	0.516	0.029661	0.182	0.40263	cis-3-(Carboxy-ethyl)-3,5-cyclo-hexadiene-1,2-diol	cpd:C11588	[-H(+) ]	183.066	0.289	0.3521	-0.17	0.41671	0.094	0.67193	4,6-Dihydroxyquinoline	cpd:C05639	[-H(+) +1]	161.045	0.191	0.444359	0.441	0.071175	-0.334	0.271876	.	.	.	.	.	.	.	.	.	.
beta-D-Fructose 1,6-bisphosphate	cpd:C05378	[-H(+) ]	338.989	-0.331	0.264827	-0.505	0.150931	-1.616	0.010151	2-Hydroxy-6-oxoocta-2,4,7-trienoate	cpd:C07087	[-H(+) ]	167.035	-0.023	0.877803	-0.018	0.917342	0.271	0.11875	cis-3-(Carboxy-ethyl)-3,5-cyclo-hexadiene-1,2-diol	cpd:C11588	[-H(+) +1]	184.073	0.981	0.44869	0.04	0.94857	0.066	0.86403	Cinnavalininate	cpd:C05640	[-H(+) +1]	300.037	-0.022	0.924503	0.155	0.46972	-0.482	0.125899	.	.	.	.	.	.	.	.	.	.
beta-D-Fructose 1,6-bisphosphate	cpd:C05378	[-H(+) +1]	339.993	-0.319	0.170198	-0.601	0.039978	-1.267	0.007537	2-Hydroxy-6-oxoocta-2,4,7-trienoate	cpd:C07087	[-H(+) +1]	168.043	-0.483	0.365528	-0.283	0.555309	-0.005	0.9906	5-Fluorodeoxyuridine	cpd:C11736	[-H(+) ]	245.06	-1.531	0.025189	-1.333	0.052643	-1.673	0.021353	3-Aminopropanal	cpd:C05665	[-H(+) ]	72.0448	-0.014	0.978728	0.776	0.115112	1.269	0.071534	.	.	.	.	.	.	.	.	.	.
Oxalosuccinate	cpd:C05379	[-H(+) ]	189.004	0.203	0.123459	0.11	0.477501	0.009	0.93794	5-Chloro-2-hydroxymuconic semialdehyde	cpd:C07089	[-H(+) +1]	175.983	0.326	0.7296	0.326	0.692169	0.441	0.53793	5-Fluorodeoxyuridine	cpd:C11736	[-H(+) +1]	246.063	-0.259	0.30685	-0.508	0.10583	-0.731	0.039693	3-Aminopropanal	cpd:C05665	[-H(+) +1]	73.0507	-0.071	0.868145	0.734	0.149766	1.723	0.019896	.	.	.	.	.	.	.	.	.	.
Sedoheptulose 7-phosphate	cpd:C05382	[-H(+) ]	289.034	0.079	0.724437	0.37	0.303132	-0.618	0.092708	Protoanemonin	cpd:C07090	[-H(+) +1]	96.0208	-0.671	0.01506	-0.308	0.198185	-0.353	0.26001	1-Hydroxy-2-methyl-2-butenyl 4-diphosphate	cpd:C11811	[-H(+) +1]	262	-0.035	0.66974	-0.079	0.46865	-0.354	0.022503	3-Aminopropanal	cpd:C05665	[-H(+) +1]	73.0533	-0.047	0.910842	0.723	0.14476	1.733	0.017358	.	.	.	.	.	.	.	.	.	.
Sedoheptulose 7-phosphate	cpd:C05382	[-H(+) +1]	290.036	0.077	0.434669	0.223	0.050413	-0.008	0.959005	cis-Acetylacrylate	cpd:C07091	[-H(+) ]	113.024	0.12	0.543013	0.317	0.09523	0.299	0.11243	13(1)-Hydroxy-magnesium-protoporphyrin IX 13-monomethyl ester	cpd:C11829	[-H(+) ]	613.231	-0.322	0.017565	-0.317	0.1985	-0.744	0.002613	3-Aminopropiononitrile	cpd:C05670	[-H(+) ]	69.0446	0.386	0.436597	1.318	0.036482	0.877	0.183129	.	.	.	.	.	.	.	.	.	.
Melibiitol	cpd:C05399	[-H(+) ]	343.127	0.207	0.021321	0.271	0.002877	0.245	0.001592	m-Methylbenzoate	cpd:C07211	[-H(+) ]	135.045	0.02	0.82126	0.337	0.069281	0.042	0.85785	Aminofructose 6-phosphate	cpd:C12214	[-H(+) ]	258.038	-0.105	0.60754	-0.365	0.11514	-0.527	0.058704	3-Aminopropiononitrile	cpd:C05670	[-H(+) ]	69.0502	0.268	0.560474	1.113	0.0346	0.596	0.296707	.	.	.	.	.	.	.	.	.	.
Epimelibiose	cpd:C05400	[-H(+) ]	341.109	-0.306	0.002506	-0.333	0.000433	-0.179	0.004626	m-Methylbenzoate	cpd:C07211	[-H(+) +1]	136.049	0.276	0.128836	0.516	0.029661	0.182	0.40263	Iminoerythrose 4-phosphate	cpd:C12215	[-H(+) ]	198.018	-0.267	0.05141	-0.084	0.50582	-0.009	0.96194	3-Aminopropiononitrile	cpd:C05670	[-H(+) +1]	70.0492	0.885	0.058302	1.343	0.06804	1.161	0.011015	.	.	.	.	.	.	.	.	.	.
Epimelibiose	cpd:C05400	[-H(+) +1]	342.113	-0.074	0.067074	-0.185	0.027334	-0.1	0.004977	o-Toluate	cpd:C07215	[-H(+) ]	135.045	0.02	0.82126	0.337	0.069281	0.042	0.85785	5-Hydroxy-2-oxo-4-ureido-2,5-dihydro-1H-imidazole-5-carboxylate	cpd:C12248	[-H(+) +1]	202.028	-0.182	0.16797	0.16	0.13362	0.169	0.31917	3-Aminopropiononitrile	cpd:C05670	[-H(+) +1]	70.0536	0.907	0.062371	1.312	0.054986	1.096	0.023098	.	.	.	.	.	.	.	.	.	.
Melibiose	cpd:C05402	[-H(+) ]	341.109	-0.306	0.002506	-0.333	0.000433	-0.179	0.004626	o-Toluate	cpd:C07215	[-H(+) +1]	136.049	0.276	0.128836	0.516	0.029661	0.182	0.40263	cis-3-(3-Carboxyethenyl)-3,5-cyclohexadiene-1,2-diol	cpd:C12622	[-H(+) ]	181.051	0.11	0.27766	0.525	0.005951	0.493	0.000493	Phosphonoacetate	cpd:C05682	[-H(+) ]	138.98	0.15	0.153694	0.437	0.027429	0.873	0.00021	.	.	.	.	.	.	.	.	.	.
Melibiose	cpd:C05402	[-H(+) +1]	342.113	-0.074	0.067074	-0.185	0.027334	-0.1	0.004977	(R)-Mandelamide	cpd:C07301	[-H(+) ]	150.056	0.157	0.084659	0.258	0.020999	0.399	0.002355	cis-3-(3-Carboxyethenyl)-3,5-cyclohexadiene-1,2-diol	cpd:C12622	[-H(+) +1]	182.057	-0.043	0.80047	0.147	0.18019	0.23	0.044423	Phosphonoacetate	cpd:C05682	[-H(+) +1]	139.984	0.376	0.099659	-0.143	0.568055	0.407	0.071105	.	.	.	.	.	.	.	.	.	.
3-Ketolactose	cpd:C05403	[-H(+) ]	339.097	0.133	0.023727	0.086	0.327894	-0.033	0.613109	2-Hydroxy-5-methyl-cis,cis-muconate	cpd:C07478	[-H(+) ]	171.03	-0.146	0.318526	0.056	0.634285	0.126	0.64571	5'-Deoxy-5-fluorouridine	cpd:C12739	[-H(+) ]	245.06	-1.531	0.025189	-1.333	0.052643	-1.673	0.021353	Selenate	cpd:C05697	[-H(+) ]	144.909	-0.774	0.250853	-0.531	0.377516	-0.016	0.974138	.	.	.	.	.	.	.	.	.	.
D-Gal alpha 1->6D-Gal alpha 1->6D-Glucose	cpd:C05404	[-H(+) ]	503.162	-0.008	0.888225	0.08	0.214726	0.027	0.403242	2-Oxo-5-methyl-cis-muconate	cpd:C07479	[-H(+) ]	171.03	-0.146	0.318526	0.056	0.634285	0.126	0.64571	5'-Deoxy-5-fluorouridine	cpd:C12739	[-H(+) +1]	246.063	-0.259	0.30685	-0.508	0.10583	-0.731	0.039693	Selenate	cpd:C05697	[-H(+) +1]	145.908	-0.772	0.213205	-0.143	0.860486	-0.243	0.676274	.	.	.	.	.	.	.	.	.	.
3alpha,7alpha,26-Trihydroxy-5beta-cholestane	cpd:C05444	[-H(+) ]	419.353	-3.612	0.104002	-3.258	0.113647	1.316	0.048793	5-FU	cpd:C07649	[-H(+) ]	129.007	2.047	0.181296	1.389	0.194209	2.387	0.057489	3-Methylsalicylate	cpd:C14088	[-H(+) ]	151.04	0.016	0.91422	-0.002	0.99157	-0.053	0.7346	L-Selenocystathionine	cpd:C05699	[-H(+) +1]	270.009	-0.124	0.501461	-0.198	0.333415	-0.804	0.008776	.	.	.	.	.	.	.	.	.	.
3alpha,7alpha-Dihydroxy-5beta-cholestan-26-al	cpd:C05445	[-H(+) ]	417.336	-3.83	0.017595	-4.079	0.016588	0.682	0.224362	Benzamide	cpd:C09815	[-H(+) ]	120.045	0.262	0.097437	0.312	0.277241	0.396	0.007743	3-Methylsalicylate	cpd:C14088	[-H(+) +1]	152.045	0.053	0.90711	-0.299	0.22221	-0.273	0.089033	O-Phosphorylhomoserine	cpd:C05702	[-H(+) ]	198.018	-0.371	0.026102	-0.712	0.00454	-0.12	0.708633	.	.	.	.	.	.	.	.	.	.
3alpha,7alpha-Dihydroxy-5beta-cholestan-26-al	cpd:C05445	[-H(+) +1]	418.34	-1.393	0.265049	-1.841	0.204485	0.299	0.689539	Methanesulfonic acid	cpd:C11145	[-H(+) ]	94.98	0.193	0.018556	0.084	0.132241	0.294	0.002272	1-Hydroxymethylnaphthalene	cpd:C14089	[-H(+) ]	157.062	0.188	0.14277	-0.353	0.043439	-0.141	0.30547	Methaneselenol	cpd:C05703	[-H(+) +1]	95.941	1.365	0.076443	0.226	0.672767	0.558	0.236877	.	.	.	.	.	.	.	.	.	.
L-Allothreonine	cpd:C05519	[-H(+) ]	118.05	-0.225	0.011126	-0.201	0.015058	-0.203	0.032128	Methanesulfonic acid	cpd:C11145	[-H(+) +1]	95.9795	0.607	1.4e-05	0.668	4e-06	0.862	2e-06	1-Naphthaldehyde	cpd:C14090	[-H(+) ]	155.046	-0.179	0.27323	-0.36	0.02755	-0.369	0.049217	Methaneselenol	cpd:C05703	[-H(+) +1]	95.9427	1.356	0.077034	0.21	0.690823	0.483	0.297113	.	.	.	.	.	.	.	.	.	.
L-Allothreonine	cpd:C05519	[-H(+) +1]	119.05	-0.12	0.081507	-0.136	0.074615	-0.082	0.104165	Methanesulfonic acid	cpd:C11145	[-H(+) +1]	95.9859	0.153	0.455053	0.136	0.378456	0.391	0.012382	1-Naphthaldehyde	cpd:C14090	[-H(+) ]	155.054	-0.19	0.30598	-0.317	0.10731	-0.231	0.34609	gamma-Glutamyl-beta-cyanoalanine	cpd:C05711	[-H(+) ]	242.08	0.19	0.10032	0.176	0.031662	0.441	0.018469	.	.	.	.	.	.	.	.	.	.
3-Sulfinylpyruvate	cpd:C05527	[-H(+) ]	150.97	0.083	0.541992	0.096	0.537609	-0.175	0.27848	4-Amino-4-deoxychorismate	cpd:C11355	[-H(+) ]	224.057	0.349	0.004104	0.431	0.004251	0.403	0.003526	2-Naphthaldehyde	cpd:C14099	[-H(+) ]	155.046	-0.179	0.27323	-0.36	0.02755	-0.369	0.049217	Uroporphyrinogen I	cpd:C05766	[-H(+) +1]	836.268	-0.053	0.790094	-0.418	0.137249	-0.213	0.459595	.	.	.	.	.	.	.	.	.	.
3-Sulfopyruvate	cpd:C05528	[-H(+) ]	166.965	0.635	0.026551	0.957	0.000156	0.398	0.077581	2-C-Methyl-D-erythritol 4-phosphate	cpd:C11434	[-H(+) ]	215.033	1.657	8e-06	1.657	8e-06	1.434	0.001945	2-Naphthaldehyde	cpd:C14099	[-H(+) ]	155.054	-0.19	0.30598	-0.317	0.10731	-0.231	0.34609	Coproporphyrinogen I	cpd:C05768	[-H(+) +1]	660.31	0.105	0.597385	0.124	0.528733	-0.757	0.023118	.	.	.	.	.	.	.	.	.	.
Hydantoin-5-propionate	cpd:C05565	[-H(+) ]	171.041	0.012	0.876149	0.12	0.042629	0.136	0.100825	2-C-Methyl-D-erythritol 4-phosphate	cpd:C11434	[-H(+) +1]	216.036	1.554	0.000305	1.636	1e-06	1.529	3e-06	4-Methylsalicylate	cpd:C14103	[-H(+) ]	151.04	0.016	0.91422	-0.002	0.99157	-0.053	0.7346	alpha-Ribazole	cpd:C05775	[-H(+) ]	277.12	0.219	0.464578	0.411	0.16215	-0.912	0.066291	.	.	.	.	.	.	.	.	.	.
Hydantoin-5-propionate	cpd:C05565	[-H(+) +1]	172.04	0.17	0.230697	0.049	0.716305	0.365	0.007212	4-(Cytidine 5'-diphospho)-2-C-methyl-D-erythritol	cpd:C11435	[-H(+) ]	520.074	-0.653	0.008682	-0.83	0.005377	-0.917	0.029366	4-Methylsalicylate	cpd:C14103	[-H(+) +1]	152.045	0.053	0.90711	-0.299	0.22221	-0.273	0.089033	alpha-Ribazole	cpd:C05775	[-H(+) +1]	278.124	0.307	0.236186	0.39	0.13313	-0.925	0.041669	.	.	.	.	.	.	.	.	.	.
Hercynine	cpd:C05575	[-H(+) ]	197.118	-0.215	0.079607	-0.2	0.55658	0.794	0.134732	1-Deoxy-D-xylulose 5-phosphate	cpd:C11437	[-H(+) ]	213.018	0.201	0.692247	0.418	0.393821	-0.093	0.85112	4-Hydroxymethylsalicylate	cpd:C14109	[-H(+) ]	167.035	-0.355	0.22934	-0.796	0.003859	-0.028	0.94505	Sirohydrochlorin	cpd:C05778	[-H(+) ]	861.28	-0.428	0.044259	-0.481	0.137755	-0.331	0.157369	.	.	.	.	.	.	.	.	.	.
Hercynine	cpd:C05575	[-H(+) +1]	198.125	-0.154	0.058018	-0.225	0.043644	-0.344	0.00127	1-Deoxy-D-xylulose 5-phosphate	cpd:C11437	[-H(+) +1]	214.021	0.175	0.420946	0.478	0.085123	0.049	0.86664	4-Hydroxymethylsalicylate	cpd:C14109	[-H(+) +1]	168.043	0.098	0.82548	-0.048	0.88651	0.432	0.15713	3-Octaprenyl-4-hydroxybenzoate	cpd:C05809	[-H(+) ]	681.527	-3.089	0.181233	-2.432	0.226823	0.874	0.296007	.	.	.	.	.	.	.	.	.	.
3,4-Dihydroxymandelaldehyde	cpd:C05577	[-H(+) ]	167.035	0.087	0.232973	0.049	0.562492	0.063	0.391787	(2R)-3-Sulfolactate	cpd:C11537	[-H(+) ]	168.981	0.051	0.693307	-0.023	0.865427	0.095	0.50619	5-Carboxy-2-pentenoyl-CoA	cpd:C14144	[-H(+) +1]	893.148	-0.95	0.047633	-0.782	0.093069	-0.901	0.056047	3-Octaprenyl-4-hydroxybenzoate	cpd:C05809	[-H(+) +1]	682.532	-4	0.093449	0.035	0.960545	2.396	0.001463	.	.	.	.	.	.	.	.	.	.
3,4-Dihydroxymandelaldehyde	cpd:C05577	[-H(+) +1]	168.043	-0.127	0.407907	-0.173	0.094126	-0.282	0.015373	(2R)-3-Sulfolactate	cpd:C11537	[-H(+) +1]	169.985	-0.449	0.111414	-0.517	0.086023	-1.099	0.016836	(3S)-3-Hydroxyadipyl-CoA	cpd:C14145	[-H(+) ]	910.148	-0.698	0.050292	-1.532	0.006495	-0.946	0.024376	2-Octaprenylphenol	cpd:C05810	[-H(+) ]	637.534	-1.761	0.273427	-8.364	0.096618	1.069	0.329299	.	.	.	.	.	.	.	.	.	.
3-Methoxy-4-hydroxyphenylacetaldehyde	cpd:C05581	[-H(+) ]	165.055	-0.191	0.266733	-0.249	0.114933	-0.147	0.469931	Cobalt-precorrin 6	cpd:C11542	[-H(+) +1]	952.275	-0.651	0.391811	-0.093	0.875658	-0.674	0.38726	(R)-3-Hydroxy-3-methyl-2-oxopentanoate	cpd:C14463	[-H(+) ]	145.05	-0.339	0.00069	-0.361	0.001358	-0.232	0.42692	2-Octaprenylphenol	cpd:C05810	[-H(+) +1]	638.537	0.791	0.560392	1.313	0.397823	3.841	0.027243	.	.	.	.	.	.	.	.	.	.
[truncated: 368 more rows]
[truncated: 110 more columns]
