# Supplementary material for: Global Metabolic Responses to Salt Stress in Fifteen Species
Source: PLoS One. 2016 Feb 5;11(2):e0148888. doi: 10.1371/journal.pone.0148888 (PMC4743995; doi:10.1371/journal.pone.0148888)
Supplement: S2 Data — (XLSX) [file pone.0148888.s002.xlsx]

## Sheet: S2 Data
metabolite name	KEGG ID	ion	ion m/z	Pearsons R	upper quartile |log2 fold-change|
ATP	cpd:C00002	[-H(+) ]	505.988	0.304	0.65
ATP	cpd:C00002	[-H(+) +1]	506.991	-0.337	0.586
NAD+	cpd:C00003	[-H(+) +1]	664.117	-0.311	2.5
NADH	cpd:C00004	[-H(+) ]	664.117	-0.311	2.5
NADH	cpd:C00004	[-H(+) +1]	665.12	-0.282	1.762
NADPH	cpd:C00005	[-H(+) ]	744.082	-0.315	1.448
NADPH	cpd:C00005	[-H(+) +1]	745.085	-0.39	1.846
NADP+	cpd:C00006	[-H(+) +1]	744.082	-0.315	1.448
ADP	cpd:C00008	[-H(+) ]	426.022	0.003	0.737
ADP	cpd:C00008	[-H(+) +1]	427.025	-0.133	0.77
Orthophosphate	cpd:C00009	[-H(+) ]	96.9689	0	0
Orthophosphate	cpd:C00009	[-H(+) +1]	97.9711	0.017	0.822
Orthophosphate	cpd:C00009	[-H(+) +1]	97.9759	0.473	0.763
CoA	cpd:C00010	[-H(+) ]	766.107	-0.361	1.429
CoA	cpd:C00010	[-H(+) +1]	767.11	-0.683	1.737
Diphosphate	cpd:C00013	[-H(+) ]	176.936	0.416	0.62
Diphosphate	cpd:C00013	[-H(+) +1]	177.941	0.515	0.945
UDP	cpd:C00015	[-H(+) ]	402.995	0.147	0.615
FAD	cpd:C00016	[-H(+) ]	784.149	-0.073	1.931
FAD	cpd:C00016	[-H(+) +1]	785.153	-0.395	1.843
Pyridoxal phosphate	cpd:C00018	[-H(+) ]	246.017	-0.055	0.526
Pyridoxal phosphate	cpd:C00018	[-H(+) +1]	247.022	0.311	0.614
AMP	cpd:C00020	[-H(+) ]	346.056	-0.301	1.949
AMP	cpd:C00020	[-H(+) +1]	347.059	-0.321	1.262
S-Adenosyl-L-homocysteine	cpd:C00021	[-H(+) +1]	384.118	-0.6	0.692
Pyruvate	cpd:C00022	[-H(+) +1]	88.0079	0.683	1.859
Acetyl-CoA	cpd:C00024	[-H(+) ]	808.117	-0.096	1.007
Acetyl-CoA	cpd:C00024	[-H(+) +1]	809.121	0.197	1.367
L-Glutamate	cpd:C00025	[-H(+) ]	146.046	-0.186	1.204
L-Glutamate	cpd:C00025	[-H(+) +1]	147.048	-0.276	0.628
2-Oxoglutarate	cpd:C00026	[-H(+) ]	145.014	-0.104	0.86
2-Oxoglutarate	cpd:C00026	[-H(+) +1]	146.015	0.591	1.588
UDP-glucose	cpd:C00029	[-H(+) ]	565.048	0.057	1.359
UDP-glucose	cpd:C00029	[-H(+) +1]	566.051	-0.072	1.534
D-Glucose	cpd:C00031	[-H(+) ]	179.056	-0.486	0.448
Heme	cpd:C00032	[-H(+) ]	615.174	-0.375	0.532
Acetate	cpd:C00033	[-H(+) ]	59.013	0.561	0.916
Acetate	cpd:C00033	[-H(+) +1]	60.0159	0.347	0.672
Manganese	cpd:C00034	[-H(+) +1]	54.9304	0	0
Manganese	cpd:C00034	[-H(+) +1]	54.9328	0	0
Manganese	cpd:C00034	[-H(+) +1]	54.938	0	0
GDP	cpd:C00035	[-H(+) ]	442.017	0.34	0.595
GDP	cpd:C00035	[-H(+) +1]	443.02	-0.162	0.462
Oxaloacetate	cpd:C00036	[-H(+) ]	130.998	-0.567	0.349
Oxaloacetate	cpd:C00036	[-H(+) ]	131.003	-0.562	0.558
Oxaloacetate	cpd:C00036	[-H(+) +1]	131.999	0.512	1.206
Glycine	cpd:C00037	[-H(+) ]	74.0241	0.255	1.181
Glycine	cpd:C00037	[-H(+) +1]	75.0239	0.338	1.218
Glycine	cpd:C00037	[-H(+) +1]	75.031	0.181	1.1
L-Alanine	cpd:C00041	[-H(+) ]	88.0398	-0.406	0.546
Succinate	cpd:C00042	[-H(+) ]	117.019	-0.253	0.836
Succinate	cpd:C00042	[-H(+) +1]	118.022	-0.085	0.651
UDP-N-acetyl-alpha-D-glucosamine	cpd:C00043	[-H(+) ]	606.074	0.063	1.899
UDP-N-acetyl-alpha-D-glucosamine	cpd:C00043	[-H(+) +1]	607.077	-0.087	2.084
GTP	cpd:C00044	[-H(+) ]	521.983	0.027	0.393
GTP	cpd:C00044	[-H(+) +1]	522.986	-0.377	0.478
L-Lysine	cpd:C00047	[-H(+) ]	145.098	-0.47	0.845
Glyoxylate	cpd:C00048	[-H(+) ]	72.9928	0.608	1.478
Glyoxylate	cpd:C00048	[-H(+) +1]	73.9927	0.288	2.705
Glyoxylate	cpd:C00048	[-H(+) +1]	73.9979	0.431	2.827
L-Aspartate	cpd:C00049	[-H(+) ]	132.03	-0.198	0.881
Glutathione	cpd:C00051	[-H(+) ]	306.077	0.312	1.021
Glutathione	cpd:C00051	[-H(+) +1]	307.08	0.335	0.844
UDP-alpha-D-galactose	cpd:C00052	[-H(+) ]	565.048	0.036	1.31
UDP-alpha-D-galactose	cpd:C00052	[-H(+) +1]	566.051	-0.097	1.455
Adenosine 3',5'-bisphosphate	cpd:C00054	[-H(+) ]	426.022	0.003	0.737
Adenosine 3',5'-bisphosphate	cpd:C00054	[-H(+) +1]	427.025	-0.133	0.77
CMP	cpd:C00055	[-H(+) ]	322.045	0.165	1.166
Sulfate	cpd:C00059	[-H(+) +1]	97.9597	0.413	0.345
FMN	cpd:C00061	[-H(+) ]	455.096	-0.3	1.045
FMN	cpd:C00061	[-H(+) +1]	456.102	-0.271	0.65
L-Arginine	cpd:C00062	[-H(+) ]	173.104	0.115	0.963
L-Arginine	cpd:C00062	[-H(+) +1]	174.107	0.317	0.817
CTP	cpd:C00063	[-H(+) ]	481.977	0.13	0.633
L-Glutamine	cpd:C00064	[-H(+) ]	145.063	-0.448	0.959
L-Serine	cpd:C00065	[-H(+) ]	104.035	-0.29	1.114
Thiamin diphosphate	cpd:C00068	[-H(+) ]	424.033	-0.438	0.777
Thiamin diphosphate	cpd:C00068	[-H(+) +1]	425.036	-0.34	0.561
Ascorbate	cpd:C00072	[-H(+) +1]	176.028	0	0
L-Methionine	cpd:C00073	[-H(+) ]	148.043	-0.724	1.139
L-Methionine	cpd:C00073	[-H(+) +1]	149.045	0.512	0.886
Phosphoenolpyruvate	cpd:C00074	[-H(+) ]	166.975	0.138	1.049
Phosphoenolpyruvate	cpd:C00074	[-H(+) +1]	167.976	-0.473	0.528
UTP	cpd:C00075	[-H(+) ]	482.961	0.275	0.552
UTP	cpd:C00075	[-H(+) +1]	483.964	-0.098	0.38
L-Ornithine	cpd:C00077	[-H(+) ]	131.082	0.054	0.571
L-Tryptophan	cpd:C00078	[-H(+) ]	203.083	-0.677	1.389
L-Tryptophan	cpd:C00078	[-H(+) +1]	204.086	-0.544	0.72
L-Phenylalanine	cpd:C00079	[-H(+) ]	164.071	-0.702	1.822
L-Phenylalanine	cpd:C00079	[-H(+) +1]	165.075	-0.742	1.445
ITP	cpd:C00081	[-H(+) +1]	507.979	-0.392	1.272
L-Tyrosine	cpd:C00082	[-H(+) ]	180.066	-0.689	0.768
L-Tyrosine	cpd:C00082	[-H(+) +1]	181.072	-0.307	0.602
Malonyl-CoA	cpd:C00083	[-H(+) ]	852.107	-0.087	1.826
D-Fructose 6-phosphate	cpd:C00085	[-H(+) ]	259.023	-0.315	1.415
D-Fructose 6-phosphate	cpd:C00085	[-H(+) +1]	260.023	-0.426	0.614
Urea	cpd:C00086	[-H(+) ]	59.0205	0.444	1.818
Sucrose	cpd:C00089	[-H(+) ]	341.109	-0.035	0.864
Sucrose	cpd:C00089	[-H(+) +1]	342.113	-0.089	0.678
Catechol	cpd:C00090	[-H(+) ]	109.03	0.517	0.556
Catechol	cpd:C00090	[-H(+) +1]	110.033	0.759	1.029
Succinyl-CoA	cpd:C00091	[-H(+) ]	866.123	-0.003	3.895
D-Glucose 6-phosphate	cpd:C00092	[-H(+) ]	259.023	-0.315	1.415
D-Glucose 6-phosphate	cpd:C00092	[-H(+) +1]	260.023	-0.426	0.614
sn-Glycerol 3-phosphate	cpd:C00093	[-H(+) ]	171.007	-0.18	1.339
sn-Glycerol 3-phosphate	cpd:C00093	[-H(+) +1]	172.015	0.454	1.71
Sulfite	cpd:C00094	[-H(+) ]	80.9631	0.581	0.896
Sulfite	cpd:C00094	[-H(+) ]	80.9685	0.673	0.603
D-Fructose	cpd:C00095	[-H(+) ]	179.056	-0.486	0.448
GDP-mannose	cpd:C00096	[-H(+) ]	604.069	-0.119	1.739
L-Cysteine	cpd:C00097	[-H(+) ]	120.012	0.423	0.521
beta-Alanine	cpd:C00099	[-H(+) ]	88.0398	-0.391	0.556
Tetrahydrofolate	cpd:C00101	[-H(+) ]	444.163	-0.044	0.273
D-Glucose 1-phosphate	cpd:C00103	[-H(+) ]	259.023	-0.315	1.415
D-Glucose 1-phosphate	cpd:C00103	[-H(+) +1]	260.023	-0.426	0.614
IDP	cpd:C00104	[-H(+) +1]	428.013	-0.412	0.713
UMP	cpd:C00105	[-H(+) ]	323.029	0.17	1.42
UMP	cpd:C00105	[-H(+) +1]	324.033	-0.189	0.815
Uracil	cpd:C00106	[-H(+) ]	111.021	-0.381	0.864
Uracil	cpd:C00106	[-H(+) +1]	112.023	-0.242	0.456
Anthranilate	cpd:C00108	[-H(+) ]	136.041	0.573	0.279
2-Oxobutanoate	cpd:C00109	[-H(+) ]	101.024	-0.393	0.682
2-Oxobutanoate	cpd:C00109	[-H(+) +1]	102.023	0.044	1.334
CDP	cpd:C00112	[-H(+) ]	402.011	0.127	0.55
PQQ	cpd:C00113	[-H(+) +1]	330.006	0	0
Glycerol	cpd:C00116	[-H(+) ]	91.0392	0.026	0.733
D-Ribose 5-phosphate	cpd:C00117	[-H(+) ]	229.012	0.3	0.783
D-Ribose 5-phosphate	cpd:C00117	[-H(+) +1]	230.013	-0.248	0.406
5-Phospho-alpha-D-ribose 1-diphosphate	cpd:C00119	[-H(+) ]	388.945	-0.376	0.881
Biotin	cpd:C00120	[-H(+) +1]	244.083	-0.187	0.436
D-Ribose	cpd:C00121	[-H(+) ]	149.045	0.5	0.899
D-Ribose	cpd:C00121	[-H(+) +1]	150.048	0.559	0.784
Fumarate	cpd:C00122	[-H(+) ]	115.003	0.392	0.823
Fumarate	cpd:C00122	[-H(+) +1]	116.007	0.061	0.765
L-Leucine	cpd:C00123	[-H(+) ]	130.087	-0.71	2.055
L-Leucine	cpd:C00123	[-H(+) +1]	131.09	-0.725	1.479
D-Galactose	cpd:C00124	[-H(+) ]	179.056	-0.48	0.431
Glutathione disulfide	cpd:C00127	[-H(+) ]	611.144	-0.021	0.668
Glutathione disulfide	cpd:C00127	[-H(+) +1]	612.147	-0.313	0.605
CMP-N-acetylneuraminate	cpd:C00128	[-H(+) ]	613.141	0	0
CMP-N-acetylneuraminate	cpd:C00128	[-H(+) +1]	614.148	0	0
Isopentenyl diphosphate	cpd:C00129	[-H(+) ]	244.999	0.192	0.356
Isopentenyl diphosphate	cpd:C00129	[-H(+) +1]	246.005	-0.04	0.773
IMP	cpd:C00130	[-H(+) ]	347.04	-0.053	0.86
dATP	cpd:C00131	[-H(+) ]	489.993	-0.396	0.792
dATP	cpd:C00131	[-H(+) +1]	490.996	-0.264	0.582
D-Alanine	cpd:C00133	[-H(+) ]	88.0398	-0.133	0.54
L-Histidine	cpd:C00135	[-H(+) ]	154.062	-0.561	0.567
L-Histidine	cpd:C00135	[-H(+) +1]	155.065	-0.569	0.503
Butanoyl-CoA	cpd:C00136	[-H(+) ]	836.15	-0.189	1.546
myo-Inositol	cpd:C00137	[-H(+) ]	179.056	-0.486	0.448
N-Acetyl-D-glucosamine	cpd:C00140	[-H(+) ]	220.082	0.032	0.268
3-Methyl-2-oxobutanoic acid	cpd:C00141	[-H(+) ]	115.04	-0.115	0.639
GMP	cpd:C00144	[-H(+) ]	362.051	0.171	1.228
GMP	cpd:C00144	[-H(+) +1]	363.054	-0.003	1.025
Phenol	cpd:C00146	[-H(+) ]	93.0342	0	0
Adenine	cpd:C00147	[-H(+) ]	134.047	-0.016	0.678
L-Proline	cpd:C00148	[-H(+) ]	114.057	-0.445	0.927
L-Proline	cpd:C00148	[-H(+) +1]	115.059	-0.476	0.961
(S)-Malate	cpd:C00149	[-H(+) ]	133.014	0.206	0.942
(S)-Malate	cpd:C00149	[-H(+) +1]	134.017	0.309	1.383
L-Asparagine	cpd:C00152	[-H(+) ]	131.046	-0.354	0.859
L-Homocysteine	cpd:C00155	[-H(+) +1]	135.03	0.473	0.921
4-Hydroxybenzoate	cpd:C00156	[-H(+) ]	137.023	0.122	0.563
4-Hydroxybenzoate	cpd:C00156	[-H(+) ]	137.027	-0.026	0.379
4-Hydroxybenzoate	cpd:C00156	[-H(+) +1]	138.028	0.58	0.377
Citrate	cpd:C00158	[-H(+) ]	191.02	-0.024	0.65
Citrate	cpd:C00158	[-H(+) +1]	192.023	0.275	1.044
D-Mannose	cpd:C00159	[-H(+) ]	179.056	-0.479	0.421
Glycolate	cpd:C00160	[-H(+) ]	75.0078	0.61	1.098
Glycolate	cpd:C00160	[-H(+) +1]	76.0123	-0.033	1.322
Propanoate	cpd:C00163	[-H(+) ]	73.0289	-0.149	0.463
Propanoate	cpd:C00163	[-H(+) +1]	74.0324	0.421	0.628
Acetoacetate	cpd:C00164	[-H(+) ]	101.024	0.081	0.813
Acetoacetate	cpd:C00164	[-H(+) +1]	102.023	-0.415	1.045
Phenylpyruvate	cpd:C00166	[-H(+) ]	163.04	0.232	0.447
UDP-glucuronate	cpd:C00167	[-H(+) ]	579.027	0.107	1.269
UDP-glucuronate	cpd:C00167	[-H(+) +1]	580.03	-0.317	2.794
Hydroxypyruvate	cpd:C00168	[-H(+) ]	103.004	0.158	0.538
Hydroxypyruvate	cpd:C00168	[-H(+) +1]	104.007	-0.529	1.413
Carbamoyl phosphate	cpd:C00169	[-H(+) ]	139.975	0.39	0.543
Carbamoyl phosphate	cpd:C00169	[-H(+) +1]	140.975	0.68	1.148
5'-Methylthioadenosine	cpd:C00170	[-H(+) +1]	297.084	0.096	0.166
Cobalt ion	cpd:C00175	[-H(+) +1]	58.9276	0	0
Cobalt ion	cpd:C00175	[-H(+) +1]	58.9292	0	0
Cobalt ion	cpd:C00175	[-H(+) +1]	58.9303	0	0
Benzoate	cpd:C00180	[-H(+) ]	121.029	0.535	1.062
Benzoate	cpd:C00180	[-H(+) +1]	122.032	0.658	0.704
D-Xylose	cpd:C00181	[-H(+) ]	149.045	0	0
D-Xylose	cpd:C00181	[-H(+) +1]	150.048	0	0
L-Valine	cpd:C00183	[-H(+) ]	116.071	-0.709	1.558
Glycerone	cpd:C00184	[-H(+) ]	89.0238	0.373	1.276
Glycerone	cpd:C00184	[-H(+) +1]	90.0273	0.216	0.853
Cellobiose	cpd:C00185	[-H(+) ]	341.109	0.017	0.889
Cellobiose	cpd:C00185	[-H(+) +1]	342.113	-0.043	0.681
(S)-Lactate	cpd:C00186	[-H(+) ]	89.0238	0.256	0.978
(S)-Lactate	cpd:C00186	[-H(+) +1]	90.0273	0.259	0.78
L-Threonine	cpd:C00188	[-H(+) ]	118.05	-0.769	0.728
L-Threonine	cpd:C00188	[-H(+) +1]	119.05	-0.623	0.268
Ethanolamine	cpd:C00189	[-H(+) ]	60.0414	-0.06	1.289
D-Glucuronate	cpd:C00191	[-H(+) ]	193.036	0	0
2,3-Dihydroxybenzoate	cpd:C00196	[-H(+) ]	153.02	0	0
3-Phospho-D-glycerate	cpd:C00197	[-H(+) ]	184.986	0.139	0.928
3-Phospho-D-glycerate	cpd:C00197	[-H(+) +1]	185.992	0.419	1.467
D-Ribulose 5-phosphate	cpd:C00199	[-H(+) ]	229.012	0.3	0.783
D-Ribulose 5-phosphate	cpd:C00199	[-H(+) +1]	230.013	-0.248	0.406
UDP-N-acetyl-D-galactosamine	cpd:C00203	[-H(+) ]	606.074	0	0
UDP-N-acetyl-D-galactosamine	cpd:C00203	[-H(+) +1]	607.077	0	0
dADP	cpd:C00206	[-H(+) ]	410.027	-0.326	0.901
dADP	cpd:C00206	[-H(+) +1]	411.033	-0.626	0.864
Acetone	cpd:C00207	[-H(+) ]	57.0337	0	0
Acetone	cpd:C00207	[-H(+) +1]	58.0361	0	0
Acetone	cpd:C00207	[-H(+) +1]	58.0409	0	0
Acetone	cpd:C00207	[-H(+) +1]	58.0428	0	0
Maltose	cpd:C00208	[-H(+) ]	341.109	-0.096	0.864
Maltose	cpd:C00208	[-H(+) +1]	342.113	-0.104	0.678
Oxalate	cpd:C00209	[-H(+) ]	88.9837	0	0
Oxalate	cpd:C00209	[-H(+) ]	88.9921	0	0
Adenosine	cpd:C00212	[-H(+) +1]	267.097	-0.19	0.32
Sarcosine	cpd:C00213	[-H(+) ]	88.0398	-0.119	0.551
Thymidine	cpd:C00214	[-H(+) ]	241.083	-0.536	0.264
D-Glutamate	cpd:C00217	[-H(+) ]	146.046	-0.016	1.178
D-Glutamate	cpd:C00217	[-H(+) +1]	147.048	-0.095	0.531
Arachidonate	cpd:C00219	[-H(+) ]	303.233	0	0
Arachidonate	cpd:C00219	[-H(+) +1]	304.236	0	0
beta-D-Glucose	cpd:C00221	[-H(+) ]	179.056	-0.486	0.448
3-Oxopropanoate	cpd:C00222	[-H(+) +1]	88.0079	0.569	1.689
Acetyl phosphate	cpd:C00227	[-H(+) ]	138.98	0.85	0.922
Acetyl phosphate	cpd:C00227	[-H(+) +1]	139.984	-0.239	0.545
3,4-Dihydroxybenzoate	cpd:C00230	[-H(+) ]	153.02	0	0
D-Xylulose 5-phosphate	cpd:C00231	[-H(+) ]	229.012	0.3	0.783
D-Xylulose 5-phosphate	cpd:C00231	[-H(+) +1]	230.013	-0.248	0.406
Succinate semialdehyde	cpd:C00232	[-H(+) ]	101.024	-0.234	0.819
Succinate semialdehyde	cpd:C00232	[-H(+) +1]	102.023	0.002	1.359
4-Methyl-2-oxopentanoate	cpd:C00233	[-H(+) ]	129.055	-0.331	0.94
10-Formyltetrahydrofolate	cpd:C00234	[-H(+) +1]	473.163	0.028	0.476
Dimethylallyl diphosphate	cpd:C00235	[-H(+) ]	244.999	0.192	0.356
Dimethylallyl diphosphate	cpd:C00235	[-H(+) +1]	246.005	-0.04	0.773
3-Phospho-D-glyceroyl phosphate	cpd:C00236	[-H(+) ]	264.949	0.141	0.632
3-Phospho-D-glyceroyl phosphate	cpd:C00236	[-H(+) +1]	265.952	-0.165	0.568
3-Phospho-D-glyceroyl phosphate	cpd:C00236	[-H(+) +1]	265.959	-0.197	0.453
dCMP	cpd:C00239	[-H(+) ]	306.048	-0.1	0.693
Guanine	cpd:C00242	[-H(+) ]	150.042	-0.258	0.587
Lactose	cpd:C00243	[-H(+) ]	341.109	0	0
Lactose	cpd:C00243	[-H(+) +1]	342.113	0	0
Nitrate	cpd:C00244	[-H(+) ]	61.9877	0	0
Nitrate	cpd:C00244	[-H(+) ]	61.9929	0	0
Nitrate	cpd:C00244	[-H(+) +1]	62.9903	0	0
Taurine	cpd:C00245	[-H(+) ]	124.007	0.294	0.49
L-Sorbose	cpd:C00247	[-H(+) ]	179.056	0	0
Lipoamide	cpd:C00248	[-H(+) ]	204.052	0.445	0.371
Hexadecanoic acid	cpd:C00249	[-H(+) ]	255.233	0.208	1.546
Hexadecanoic acid	cpd:C00249	[-H(+) +1]	256.236	0.239	1.337
Pyridoxal	cpd:C00250	[-H(+) ]	166.051	0.45	0.536
Isomaltose	cpd:C00252	[-H(+) ]	341.109	0	0
Isomaltose	cpd:C00252	[-H(+) +1]	342.113	0	0
Nicotinate	cpd:C00253	[-H(+) ]	122.024	-0.117	0.301
Riboflavin	cpd:C00255	[-H(+) +1]	376.136	0.209	0.454
(R)-Lactate	cpd:C00256	[-H(+) ]	89.0238	0.136	0.978
(R)-Lactate	cpd:C00256	[-H(+) +1]	90.0273	0.268	0.751
D-Gluconic acid	cpd:C00257	[-H(+) ]	195.051	-0.304	1.194
D-Gluconic acid	cpd:C00257	[-H(+) +1]	196.054	-0.16	1.17
D-Glycerate	cpd:C00258	[-H(+) ]	105.019	0.148	1.072
D-Glycerate	cpd:C00258	[-H(+) +1]	106.022	0.511	1.245
L-Arabinose	cpd:C00259	[-H(+) ]	149.045	0	0
L-Arabinose	cpd:C00259	[-H(+) +1]	150.048	0	0
Benzaldehyde	cpd:C00261	[-H(+) +1]	106.041	0	0
Hypoxanthine	cpd:C00262	[-H(+) ]	135.03	0.447	0.956
L-Homoserine	cpd:C00263	[-H(+) ]	118.05	-0.726	0.636
L-Homoserine	cpd:C00263	[-H(+) +1]	119.05	-0.489	0.203
Glycolaldehyde	cpd:C00266	[-H(+) ]	59.013	0.462	0.979
Glycolaldehyde	cpd:C00266	[-H(+) +1]	60.0159	0.121	0.686
alpha-D-Glucose	cpd:C00267	[-H(+) ]	179.056	-0.486	0.448
Dihydrobiopterin	cpd:C00268	[-H(+) ]	238.095	0.053	0.315
N-Acetylneuraminate	cpd:C00270	[-H(+) ]	308.099	0	0
N-Acetylneuraminate	cpd:C00270	[-H(+) +1]	309.102	0	0
Tetrahydrobiopterin	cpd:C00272	[-H(+) ]	240.111	0	0
D-Mannose 6-phosphate	cpd:C00275	[-H(+) ]	259.023	-0.315	1.415
D-Mannose 6-phosphate	cpd:C00275	[-H(+) +1]	260.023	-0.426	0.614
D-Erythrose 4-phosphate	cpd:C00279	[-H(+) ]	199	0.667	0.735
D-Erythrose 4-phosphate	cpd:C00279	[-H(+) +1]	200.003	-0.268	0.329
dGTP	cpd:C00286	[-H(+) ]	505.988	0.304	0.65
dGTP	cpd:C00286	[-H(+) +1]	506.991	-0.337	0.586
HCO3-	cpd:C00288	[-H(+) ]	59.9858	-0.299	0.599
HCO3-	cpd:C00288	[-H(+) ]	59.9876	-0.296	0.611
HCO3-	cpd:C00288	[-H(+) ]	59.9903	-0.273	0.733
HCO3-	cpd:C00288	[-H(+) +1]	60.9868	0.631	1.269
Aniline	cpd:C00292	[-H(+) ]	92.051	0	0
Aniline	cpd:C00292	[-H(+) ]	92.0547	0	0
Aniline	cpd:C00292	[-H(+) +1]	93.0523	0	0
Inosine	cpd:C00294	[-H(+) ]	267.073	0.135	0.681
Orotate	cpd:C00295	[-H(+) ]	155.011	-0.214	1.196
Orotate	cpd:C00295	[-H(+) +1]	156.013	-0.236	0.756
Uridine	cpd:C00299	[-H(+) ]	243.062	-0.145	0.405
Uridine	cpd:C00299	[-H(+) +1]	244.066	0.057	0.264
ADP-ribose	cpd:C00301	[-H(+) ]	558.064	-0.504	1.636
Glutamate	cpd:C00302	[-H(+) ]	146.046	-0.247	1.273
Glutamate	cpd:C00302	[-H(+) +1]	147.048	-0.504	0.628
CDP-choline	cpd:C00307	[-H(+) ]	487.101	0	0
D-Ribulose	cpd:C00309	[-H(+) ]	149.045	0	0
D-Ribulose	cpd:C00309	[-H(+) +1]	150.048	0	0
D-Xylulose	cpd:C00310	[-H(+) ]	149.045	0.394	0.873
D-Xylulose	cpd:C00310	[-H(+) +1]	150.048	0.349	0.756
Isocitrate	cpd:C00311	[-H(+) ]	191.02	0.034	0.657
Isocitrate	cpd:C00311	[-H(+) +1]	192.023	0.303	1.057
L-Xylulose	cpd:C00312	[-H(+) ]	149.045	0	0
L-Xylulose	cpd:C00312	[-H(+) +1]	150.048	0	0
Pyridoxine	cpd:C00314	[-H(+) ]	168.066	0.184	0.531
Thiosulfate	cpd:C00320	[-H(+) ]	111.933	-0.361	0.771
Thiosulfate	cpd:C00320	[-H(+) +1]	112.937	0.388	0.707
2-Oxoadipate	cpd:C00322	[-H(+) ]	159.03	0.475	0.997
GDP-L-fucose	cpd:C00325	[-H(+) ]	588.075	0	0
L-Citrulline	cpd:C00327	[-H(+) ]	174.088	-0.021	0.779
L-Kynurenine	cpd:C00328	[-H(+) ]	207.081	0	0
L-Kynurenine	cpd:C00328	[-H(+) +1]	208.085	0	0
D-Glucosamine	cpd:C00329	[-H(+) ]	178.071	-0.414	0.469
Deoxyguanosine	cpd:C00330	[-H(+) +1]	267.097	-0.19	0.32
Indolepyruvate	cpd:C00331	[-H(+) ]	202.05	0	0
Indolepyruvate	cpd:C00331	[-H(+) +1]	203.057	0	0
D-Galacturonate	cpd:C00333	[-H(+) ]	193.036	0	0
4-Aminobutanoate	cpd:C00334	[-H(+) ]	102.055	-0.115	0.847
4-Aminobutanoate	cpd:C00334	[-H(+) +1]	103.059	-0.023	0.728
(S)-Dihydroorotate	cpd:C00337	[-H(+) ]	157.026	-0.285	1.297
(S)-Dihydroorotate	cpd:C00337	[-H(+) +1]	158.029	-0.492	2.322
Ethanolamine phosphate	cpd:C00346	[-H(+) ]	140.01	0	0
Ethanolamine phosphate	cpd:C00346	[-H(+) +1]	141.012	0	0
Ethanolamine phosphate	cpd:C00346	[-H(+) +1]	141.02	0	0
D-Glucosamine 6-phosphate	cpd:C00352	[-H(+) ]	258.038	-0.255	0.666
D-Fructose 1,6-bisphosphate	cpd:C00354	[-H(+) ]	338.989	0.368	1.273
D-Fructose 1,6-bisphosphate	cpd:C00354	[-H(+) +1]	339.993	0.056	0.823
(S)-3-Hydroxy-3-methylglutaryl-CoA	cpd:C00356	[-H(+) ]	910.148	-0.191	1.823
N-Acetyl-D-glucosamine 6-phosphate	cpd:C00357	[-H(+) ]	300.049	-0.246	0.542
dAMP	cpd:C00360	[-H(+) ]	330.061	-0.456	0.83
dGDP	cpd:C00361	[-H(+) ]	426.022	0.003	0.737
dGDP	cpd:C00361	[-H(+) +1]	427.025	-0.133	0.77
dGMP	cpd:C00362	[-H(+) ]	346.056	-0.301	1.949
dGMP	cpd:C00362	[-H(+) +1]	347.059	-0.321	1.262
dTDP	cpd:C00363	[-H(+) ]	401.016	-0.386	0.438
dTMP	cpd:C00364	[-H(+) ]	321.05	-0.32	0.824
Urate	cpd:C00366	[-H(+) ]	167.021	0.239	0.545
Urate	cpd:C00366	[-H(+) +1]	168.028	0.183	1.004
Sterol	cpd:C00370	[-H(+) ]	247.206	0	0
Cytosine	cpd:C00380	[-H(+) ]	110.033	0.521	1.466
Cytosine	cpd:C00380	[-H(+) ]	110.039	0.46	1.93
Malonate	cpd:C00383	[-H(+) ]	103.004	0	0
Malonate	cpd:C00383	[-H(+) +1]	104.007	0	0
Xanthine	cpd:C00385	[-H(+) ]	151.026	0.605	1.436
Guanosine	cpd:C00387	[-H(+) ]	282.084	-0.053	1.307
Histamine	cpd:C00388	[-H(+) ]	110.072	0	0
Histamine	cpd:C00388	[-H(+) +1]	111.075	0	0
Mannitol	cpd:C00392	[-H(+) ]	181.072	0.167	0.527
D-Aspartate	cpd:C00402	[-H(+) ]	132.03	0.141	0.819
L-Isoleucine	cpd:C00407	[-H(+) ]	130.087	-0.71	2.055
L-Isoleucine	cpd:C00407	[-H(+) +1]	131.09	-0.725	1.479
Progesterone	cpd:C00410	[-H(+) ]	313.216	0	0
Streptomycin	cpd:C00413	[-H(+) ]	580.261	0	0
Cyclohexanone	cpd:C00414	[-H(+) +1]	98.0687	0	0
Dihydrofolate	cpd:C00415	[-H(+) ]	442.147	-0.571	0.599
cis-Aconitate	cpd:C00417	[-H(+) ]	173.009	-0.268	1.172
cis-Aconitate	cpd:C00417	[-H(+) +1]	174.013	-0.314	1.117
(R)-Mevalonate	cpd:C00418	[-H(+) ]	147.066	0	0
trans-Cinnamate	cpd:C00423	[-H(+) ]	147.048	0	0
trans-Cinnamate	cpd:C00423	[-H(+) +1]	148.043	0	0
(S)-Lactaldehyde	cpd:C00424	[-H(+) ]	73.0289	-0.319	0.892
(S)-Lactaldehyde	cpd:C00424	[-H(+) +1]	74.0324	0.09	1.726
Prostaglandin H2	cpd:C00427	[-H(+) ]	351.221	0	0
5,6-Dihydrouracil	cpd:C00429	[-H(+) ]	113.035	0	0
5-Aminolevulinate	cpd:C00430	[-H(+) ]	130.05	0.206	0.671
5-Aminopentanoate	cpd:C00431	[-H(+) ]	116.071	0	0
2,5-Dioxopentanoate	cpd:C00433	[-H(+) ]	129.019	0.055	0.935
2,5-Dioxopentanoate	cpd:C00433	[-H(+) +1]	130.022	-0.057	0.894
N-Acetylornithine	cpd:C00437	[-H(+) ]	173.094	0.018	0.831
N-Acetylornithine	cpd:C00437	[-H(+) +1]	174.097	0.041	0.563
N-Carbamoyl-L-aspartate	cpd:C00438	[-H(+) +1]	176.039	0.602	0.507
N-Formimino-L-glutamate	cpd:C00439	[-H(+) ]	173.057	0.416	0.787
L-Aspartate 4-semialdehyde	cpd:C00441	[-H(+) ]	116.035	-0.265	0.764
alpha-D-Galactose 1-phosphate	cpd:C00446	[-H(+) ]	259.023	0	0
alpha-D-Galactose 1-phosphate	cpd:C00446	[-H(+) +1]	260.023	0	0
Sedoheptulose 1,7-bisphosphate	cpd:C00447	[-H(+) ]	368.999	0.008	0.81
Sedoheptulose 1,7-bisphosphate	cpd:C00447	[-H(+) +1]	370.005	-0.091	0.712
(S)-2,3,4,5-Tetrahydropyridine-2-carboxylate	cpd:C00450	[-H(+) ]	126.055	0	0
Nicotinamide D-ribonucleotide	cpd:C00455	[-H(+) ]	333.047	-0.5	0.707
Nicotinamide D-ribonucleotide	cpd:C00455	[-H(+) +1]	334.056	-0.174	0.841
dCTP	cpd:C00458	[-H(+) ]	465.981	0.185	0.722
dTTP	cpd:C00459	[-H(+) +1]	481.986	-0.301	0.817
Indole	cpd:C00463	[-H(+) ]	116.05	-0.449	1.056
Indole	cpd:C00463	[-H(+) +1]	117.055	-0.183	1.413
p-Benzoquinone	cpd:C00472	[-H(+) ]	107.013	0	0
p-Benzoquinone	cpd:C00472	[-H(+) +1]	108.015	0	0
p-Benzoquinone	cpd:C00472	[-H(+) +1]	108.022	0	0
Cytidine	cpd:C00475	[-H(+) ]	242.08	-0.3	0.891
Tyramine	cpd:C00483	[-H(+) ]	136.072	0	0
Tyramine	cpd:C00483	[-H(+) ]	136.076	0	0
Glutarate	cpd:C00489	[-H(+) ]	131.035	0.055	0.504
Itaconate	cpd:C00490	[-H(+) ]	129.019	0.055	0.839
Itaconate	cpd:C00490	[-H(+) +1]	130.022	0.185	0.632
L-Cystine	cpd:C00491	[-H(+) +1]	240.017	-0.081	0.158
Raffinose	cpd:C00492	[-H(+) ]	503.162	-0.262	0.332
Shikimate	cpd:C00493	[-H(+) ]	173.046	0.162	0.793
(R)-Malate	cpd:C00497	[-H(+) ]	133.014	0	0
(R)-Malate	cpd:C00497	[-H(+) +1]	134.017	0	0
ADP-glucose	cpd:C00498	[-H(+) ]	588.075	0.09	2.48
Allantoate	cpd:C00499	[-H(+) ]	175.044	0.257	0.785
Biliverdin	cpd:C00500	[-H(+) ]	581.242	0	0
L-Rhamnose	cpd:C00507	[-H(+) ]	163.061	0	0
L-Ribulose	cpd:C00508	[-H(+) ]	149.045	0	0
L-Ribulose	cpd:C00508	[-H(+) +1]	150.048	0	0
Acrylic acid	cpd:C00511	[-H(+) ]	71.013	0.477	0.413
Acrylic acid	cpd:C00511	[-H(+) +1]	72.0168	-0.186	0.558
S-Benzoate coenzyme A	cpd:C00512	[-H(+) +1]	871.139	-0.169	1.78
CDP-glycerol	cpd:C00513	[-H(+) ]	476.048	0	0
CDP-glycerol	cpd:C00513	[-H(+) +1]	477.051	0	0
D-Mannonate	cpd:C00514	[-H(+) ]	195.051	0	0
D-Mannonate	cpd:C00514	[-H(+) +1]	196.054	0	0
D-Ornithine	cpd:C00515	[-H(+) ]	131.082	0	0
Hypotaurine	cpd:C00519	[-H(+) ]	108.015	0	0
Hypotaurine	cpd:C00519	[-H(+) +1]	109.011	0	0
Hypotaurine	cpd:C00519	[-H(+) +1]	109.016	0	0
(R)-Pantoate	cpd:C00522	[-H(+) ]	147.066	0.02	1.063
Deoxyuridine	cpd:C00526	[-H(+) ]	227.068	-0.314	0.238
Hydroquinone	cpd:C00530	[-H(+) ]	109.03	0	0
Hydroquinone	cpd:C00530	[-H(+) +1]	110.033	0	0
Pyridoxamine	cpd:C00534	[-H(+) ]	167.082	-0.738	0.371
Triphosphate	cpd:C00536	[-H(+) +1]	257.909	0.637	0.805
Cystathionine	cpd:C00542	[-H(+) ]	221.06	0	0
Homogentisate	cpd:C00544	[-H(+) ]	167.035	0	0
Homogentisate	cpd:C00544	[-H(+) +1]	168.043	0	0
Methylglyoxal	cpd:C00546	[-H(+) ]	71.013	0.537	1.161
Methylglyoxal	cpd:C00546	[-H(+) +1]	72.0168	0.578	1.315
L-Noradrenaline	cpd:C00547	[-H(+) ]	168.066	0	0
meso-Tartaric acid	cpd:C00552	[-H(+) ]	149.009	0	0
4-Aminobutyraldehyde	cpd:C00555	[-H(+) +1]	87.0637	-0.169	0.742
Benzyl alcohol	cpd:C00556	[-H(+) ]	107.05	0	0
D-Tagaturonate	cpd:C00558	[-H(+) ]	193.036	0	0
Deoxyadenosine	cpd:C00559	[-H(+) ]	250.094	-0.403	0.31
Mandelonitrile	cpd:C00561	[-H(+) +1]	133.05	-0.441	0.929
4-Aminobenzoate	cpd:C00568	[-H(+) ]	136.041	0.509	0.275
3',5'-Cyclic AMP	cpd:C00575	[-H(+) ]	328.045	0.318	0.395
3',5'-Cyclic AMP	cpd:C00575	[-H(+) +1]	329.048	0.192	0.32
D-Glyceraldehyde	cpd:C00577	[-H(+) ]	89.0238	0.119	1.123
D-Glyceraldehyde	cpd:C00577	[-H(+) +1]	90.0273	0.25	0.774
Dihydrolipoamide	cpd:C00579	[-H(+) +1]	207.066	0.676	0.552
Dimethyl sulfide	cpd:C00580	[-H(+) ]	61.0078	0	0
Dimethyl sulfide	cpd:C00580	[-H(+) +1]	62.0121	0	0
Guanidinoacetate	cpd:C00581	[-H(+) ]	116.05	0	0
Propane-1,2-diol	cpd:C00583	[-H(+) +1]	76.0487	0	0
Propane-1,2-diol	cpd:C00583	[-H(+) +1]	76.0526	0	0
Prostaglandin E2	cpd:C00584	[-H(+) ]	351.221	0	0
3-Hydroxybenzoate	cpd:C00587	[-H(+) ]	137.023	0	0
3-Hydroxybenzoate	cpd:C00587	[-H(+) ]	137.027	0	0
3-Hydroxybenzoate	cpd:C00587	[-H(+) +1]	138.028	0	0
Choline phosphate	cpd:C00588	[-H(+) ]	183.066	0	0
Choline phosphate	cpd:C00588	[-H(+) +1]	184.073	0	0
2-Hydroxy-2,4-pentadienoate	cpd:C00596	[-H(+) ]	113.024	0	0
Phenylacetaldehyde	cpd:C00601	[-H(+) ]	119.05	-0.359	0.425
Phenylacetaldehyde	cpd:C00601	[-H(+) +1]	120.053	0.153	0.343
3-Sulfino-L-alanine	cpd:C00606	[-H(+) ]	152.002	0.179	0.482
N1-Acetylspermidine	cpd:C00612	[-H(+) ]	186.161	0	0
UDP-D-galacturonate	cpd:C00617	[-H(+) ]	579.027	0	0
UDP-D-galacturonate	cpd:C00617	[-H(+) +1]	580.03	0	0
3-Dehydro-L-gulonate	cpd:C00618	[-H(+) ]	193.036	0	0
alpha-D-Ribose 1-phosphate	cpd:C00620	[-H(+) ]	229.012	0.204	0.8
alpha-D-Ribose 1-phosphate	cpd:C00620	[-H(+) +1]	230.013	-0.177	0.405
sn-Glycerol 1-phosphate	cpd:C00623	[-H(+) ]	171.007	0	0
sn-Glycerol 1-phosphate	cpd:C00623	[-H(+) +1]	172.015	0	0
N-Acetyl-L-glutamate	cpd:C00624	[-H(+) ]	188.056	0.358	0.878
N-Acetyl-L-glutamate	cpd:C00624	[-H(+) +1]	189.06	0.475	0.953
2,5-Dihydroxybenzoate	cpd:C00628	[-H(+) ]	153.02	0	0
2-Methylpropanoyl-CoA	cpd:C00630	[-H(+) ]	836.15	-0.327	1.59
2-Phospho-D-glycerate	cpd:C00631	[-H(+) ]	184.986	0.139	0.928
2-Phospho-D-glycerate	cpd:C00631	[-H(+) +1]	185.992	0.419	1.467
3-Hydroxyanthranilate	cpd:C00632	[-H(+) ]	152.035	0.587	0.761
4-Hydroxybenzaldehyde	cpd:C00633	[-H(+) ]	121.029	0	0
4-Hydroxybenzaldehyde	cpd:C00633	[-H(+) +1]	122.032	0	0
D-Mannose 1-phosphate	cpd:C00636	[-H(+) ]	259.023	-0.376	1.404
D-Mannose 1-phosphate	cpd:C00636	[-H(+) +1]	260.023	-0.356	0.609
Indole-3-acetaldehyde	cpd:C00637	[-H(+) ]	158.06	0.512	0.261
Indole-3-acetaldehyde	cpd:C00637	[-H(+) +1]	159.066	0.031	0.842
Prostaglandin F2alpha	cpd:C00639	[-H(+) ]	353.234	0	0
4-Hydroxyphenylacetate	cpd:C00642	[-H(+) ]	151.04	0	0
4-Hydroxyphenylacetate	cpd:C00642	[-H(+) +1]	152.045	0	0
5-Hydroxy-L-tryptophan	cpd:C00643	[-H(+) ]	219.08	0	0
5-Hydroxy-L-tryptophan	cpd:C00643	[-H(+) +1]	220.082	0	0
D-Mannitol 1-phosphate	cpd:C00644	[-H(+) ]	261.038	0	0
D-Mannitol 1-phosphate	cpd:C00644	[-H(+) +1]	262.04	0	0
N-Acetyl-D-mannosamine	cpd:C00645	[-H(+) ]	220.082	0	0
Xanthosine 5'-phosphate	cpd:C00655	[-H(+) ]	363.035	-0.014	0.875
Xanthosine 5'-phosphate	cpd:C00655	[-H(+) +1]	364.038	-0.093	0.964
beta-D-Glucose 1-phosphate	cpd:C00663	[-H(+) ]	259.023	0	0
beta-D-Glucose 1-phosphate	cpd:C00663	[-H(+) +1]	260.023	0	0
beta-D-Fructose 2,6-bisphosphate	cpd:C00665	[-H(+) ]	338.989	0	0
beta-D-Fructose 2,6-bisphosphate	cpd:C00665	[-H(+) +1]	339.993	0	0
LL-2,6-Diaminoheptanedioate	cpd:C00666	[-H(+) ]	189.088	0.299	0.843
alpha-D-Glucose 6-phosphate	cpd:C00668	[-H(+) ]	259.023	-0.315	1.415
alpha-D-Glucose 6-phosphate	cpd:C00668	[-H(+) +1]	260.023	-0.426	0.614
gamma-L-Glutamyl-L-cysteine	cpd:C00669	[-H(+) ]	249.055	-0.229	0.509
sn-Glycero-3-phosphocholine	cpd:C00670	[-H(+) +1]	258.11	-0.031	0.196
(S)-3-Methyl-2-oxopentanoic acid	cpd:C00671	[-H(+) ]	129.055	-0.331	0.94
2-Deoxy-D-ribose 1-phosphate	cpd:C00672	[-H(+) ]	213.018	0.215	1.13
2-Deoxy-D-ribose 1-phosphate	cpd:C00672	[-H(+) +1]	214.021	0.205	0.704
2-Deoxy-D-ribose 5-phosphate	cpd:C00673	[-H(+) ]	213.018	0.262	1.392
2-Deoxy-D-ribose 5-phosphate	cpd:C00673	[-H(+) +1]	214.021	0.2	0.683
5-Dehydro-4-deoxy-D-glucarate	cpd:C00679	[-H(+) ]	191.02	0	0
5-Dehydro-4-deoxy-D-glucarate	cpd:C00679	[-H(+) +1]	192.023	0	0
meso-2,6-Diaminoheptanedioate	cpd:C00680	[-H(+) ]	189.088	0.299	0.843
2-Hydroxymuconate semialdehyde	cpd:C00682	[-H(+) ]	141.02	0	0
2-Hydroxymuconate semialdehyde	cpd:C00682	[-H(+) +1]	142.024	0	0
(S)-Methylmalonyl-CoA	cpd:C00683	[-H(+) ]	866.123	0	0
alpha,alpha'-Trehalose 6-phosphate	cpd:C00689	[-H(+) ]	421.076	-0.416	0.999
alpha,alpha'-Trehalose 6-phosphate	cpd:C00689	[-H(+) +1]	422.081	-0.597	0.673
UDP-N-acetylmuramoyl-L-alanyl-D-glutamate	cpd:C00692	[-H(+) ]	878.174	-0.378	0.949
UDP-N-acetylmuramoyl-L-alanyl-D-glutamate	cpd:C00692	[-H(+) +1]	879.177	-0.511	1.635
Cholic acid	cpd:C00695	[-H(+) ]	407.28	0	0
Cholic acid	cpd:C00695	[-H(+) +1]	408.284	0	0
Prostaglandin D2	cpd:C00696	[-H(+) ]	351.221	0	0
XTP	cpd:C00700	[-H(+) ]	522.968	-0.163	0.332
(9Z)-Octadecenoic acid	cpd:C00712	[-H(+) ]	281.249	0	0
(9Z)-Octadecenoic acid	cpd:C00712	[-H(+) +1]	282.252	0	0
Betaine	cpd:C00719	[-H(+) ]	116.071	-0.726	1.665
Lipoate	cpd:C00725	[-H(+) ]	205.036	0	0
Lipoate	cpd:C00725	[-H(+) +1]	206.039	0	0
Cortisol	cpd:C00735	[-H(+) ]	361.205	0	0
D-Lysine	cpd:C00739	[-H(+) ]	145.098	0	0
D-Serine	cpd:C00740	[-H(+) ]	104.035	0	0
Diacetyl	cpd:C00741	[-H(+) ]	85.0289	0	0
Cortisone	cpd:C00762	[-H(+) +1]	360.192	0	0
D-Proline	cpd:C00763	[-H(+) ]	114.057	0	0
D-Proline	cpd:C00763	[-H(+) +1]	115.059	0	0
D-Sorbose	cpd:C00764	[-H(+) ]	179.056	0	0
L-Idonate	cpd:C00770	[-H(+) ]	195.051	0	0
L-Idonate	cpd:C00770	[-H(+) +1]	196.054	0	0
Retinoate	cpd:C00777	[-H(+) ]	299.201	0	0
Urocanate	cpd:C00785	[-H(+) ]	137.035	0.666	0.699
L-Adrenaline	cpd:C00788	[-H(+) ]	182.082	0	0
D-Cysteine	cpd:C00793	[-H(+) ]	120.012	0	0
D-Sorbitol	cpd:C00794	[-H(+) ]	181.072	-0.282	0.394
D-Tagatose	cpd:C00795	[-H(+) ]	179.056	0	0
L-Gulonate	cpd:C00800	[-H(+) ]	195.051	-0.693	0.832
L-Gulonate	cpd:C00800	[-H(+) +1]	196.054	-0.532	0.903
Oxalureate	cpd:C00802	[-H(+) ]	131.015	0	0
Propynoate	cpd:C00804	[-H(+) ]	68.9965	0.294	1.489
Propynoate	cpd:C00804	[-H(+) +1]	69.9978	-0.222	2.542
Propynoate	cpd:C00804	[-H(+) +1]	70.0028	-0.152	3.262
Salicylate	cpd:C00805	[-H(+) ]	137.023	0	0
Salicylate	cpd:C00805	[-H(+) ]	137.027	0	0
Salicylate	cpd:C00805	[-H(+) +1]	138.028	0	0
4-Coumarate	cpd:C00811	[-H(+) ]	163.04	0	0
D-Altronate	cpd:C00817	[-H(+) ]	195.051	0	0
D-Altronate	cpd:C00817	[-H(+) +1]	196.054	0	0
D-Glucarate	cpd:C00818	[-H(+) ]	209.032	0.003	0.519
D-Glutamine	cpd:C00819	[-H(+) ]	145.063	0	0
Dopaquinone	cpd:C00822	[-H(+) ]	194.046	0	0
Dopaquinone	cpd:C00822	[-H(+) +1]	195.051	0	0
Naphthalene	cpd:C00829	[-H(+) ]	127.051	0	0
Pantetheine	cpd:C00831	[-H(+) ]	277.12	-0.39	0.456
Pantetheine	cpd:C00831	[-H(+) +1]	278.124	-0.538	0.628
dTDP-glucose	cpd:C00842	[-H(+) ]	563.07	-0.346	1.688
Prunasin	cpd:C00844	[-H(+) ]	294.1	-0.446	0.23
3-Oxoadipate	cpd:C00846	[-H(+) ]	159.03	0	0
4-Pyridoxate	cpd:C00847	[-H(+) ]	182.046	0	0
Aryl sulfate	cpd:C00850	[-H(+) ]	172.989	0	0
Aryl sulfate	cpd:C00850	[-H(+) +1]	173.99	0	0
Deamino-NAD+	cpd:C00857	[-H(+) +1]	665.093	-0.606	1.898
L-Histidinol	cpd:C00860	[-H(+) ]	140.082	-0.101	0.326
L-Rhamnulose	cpd:C00861	[-H(+) ]	163.061	0	0
Pantothenate	cpd:C00864	[-H(+) ]	218.103	0.414	0.893
4-Nitrophenol	cpd:C00870	[-H(+) ]	138.019	0.783	0.932
4-Nitrophenol	cpd:C00870	[-H(+) +1]	139.024	-0.154	0.248
Coenzyme F420	cpd:C00876	[-H(+) +1]	773.18	0	0
D-Galactarate	cpd:C00879	[-H(+) ]	209.032	0	0
D-Galactonate	cpd:C00880	[-H(+) ]	195.051	0	0
D-Galactonate	cpd:C00880	[-H(+) +1]	196.054	0	0
Dephospho-CoA	cpd:C00882	[-H(+) ]	686.143	-0.201	1.908
Dephospho-CoA	cpd:C00882	[-H(+) +1]	687.146	0.1	2.122
(R,R)-Tartaric acid	cpd:C00898	[-H(+) ]	149.009	0	0
2-Acetolactate	cpd:C00900	[-H(+) ]	131.035	0.055	0.504
D-Fructuronate	cpd:C00905	[-H(+) ]	193.036	0	0
5,6-Dihydrothymine	cpd:C00906	[-H(+) ]	127.051	0	0
Leukotriene A4	cpd:C00909	[-H(+) ]	317.212	0	0
Cephalosporin C	cpd:C00916	[-H(+) +1]	415.103	0	0
Porphobilinogen	cpd:C00931	[-H(+) ]	225.088	-0.323	0.43
Porphobilinogen	cpd:C00931	[-H(+) +1]	226.094	-0.534	0.44
(R)-Lactaldehyde	cpd:C00937	[-H(+) ]	73.0289	0	0
(R)-Lactaldehyde	cpd:C00937	[-H(+) +1]	74.0324	0	0
2-Oxoglutaramate	cpd:C00940	[-H(+) ]	144.03	0	0
3',5'-Cyclic GMP	cpd:C00942	[-H(+) ]	344.04	0.351	0.398
3',5'-Cyclic GMP	cpd:C00942	[-H(+) +1]	345.044	0.073	0.266
3-Dehydroquinate	cpd:C00944	[-H(+) ]	189.04	0.483	0.862
Estradiol-17beta	cpd:C00951	[-H(+) +1]	272.173	0	0
Indole-3-acetate	cpd:C00954	[-H(+) +1]	175.061	0.072	0.751
L-2-Aminoadipate	cpd:C00956	[-H(+) ]	160.061	0	0
Mercaptopyruvate	cpd:C00957	[-H(+) ]	118.98	-0.591	0.977
Mercaptopyruvate	cpd:C00957	[-H(+) +1]	119.98	0.13	1.148
2-Dehydropantoate	cpd:C00966	[-H(+) ]	145.05	0.602	0.348
GDP-D-mannuronate	cpd:C00976	[-H(+) ]	618.053	0	0
N-Acetylserotonin	cpd:C00978	[-H(+) ]	217.096	0	0
N-Acetylserotonin	cpd:C00978	[-H(+) +1]	218.103	0	0
O-Acetyl-L-serine	cpd:C00979	[-H(+) ]	146.046	-0.095	1.23
O-Acetyl-L-serine	cpd:C00979	[-H(+) +1]	147.048	-0.163	0.667
alpha-D-Galactose	cpd:C00984	[-H(+) ]	179.056	-0.48	0.457
2-Phosphoglycolate	cpd:C00988	[-H(+) +1]	155.977	-0.025	0.709
4-Hydroxybutanoic acid	cpd:C00989	[-H(+) ]	103.039	0	0
D-Alanyl-D-alanine	cpd:C00993	[-H(+) ]	159.078	0.032	1.582
O-Phospho-L-serine	cpd:C01005	[-H(+) ]	184.001	-0.453	2.421
Urea-1-carboxylate	cpd:C01010	[-H(+) +1]	104.016	0	0
Urea-1-carboxylate	cpd:C01010	[-H(+) +1]	104.023	0	0
(3S)-Citramalyl-CoA	cpd:C01011	[-H(+) ]	896.133	0	0
3-Hydroxypropanoate	cpd:C01013	[-H(+) ]	89.0238	0	0
3-Hydroxypropanoate	cpd:C01013	[-H(+) +1]	90.0273	0	0
6-Deoxy-L-galactose	cpd:C01019	[-H(+) ]	163.061	0	0
6-Hydroxynicotinate	cpd:C01020	[-H(+) ]	138.019	0	0
6-Hydroxynicotinate	cpd:C01020	[-H(+) +1]	139.024	0	0
Hydroxymethylbilane	cpd:C01024	[-H(+) ]	853.279	-0.829	1.33
Hydroxymethylbilane	cpd:C01024	[-H(+) +1]	854.282	-0.865	0.937
N,N-Dimethylglycine	cpd:C01026	[-H(+) ]	102.055	0	0
N,N-Dimethylglycine	cpd:C01026	[-H(+) +1]	103.059	0	0
N6-Hydroxy-L-lysine	cpd:C01028	[-H(+) ]	161.093	0	0
S-Formylglutathione	cpd:C01031	[-H(+) +1]	335.072	-0.41	0.6
N-Acetyl-L-aspartate	cpd:C01042	[-H(+) ]	174.041	0	0
N-Acetyl-L-aspartate	cpd:C01042	[-H(+) +1]	175.044	0	0
N-Carbamoylsarcosine	cpd:C01043	[-H(+) ]	131.046	0	0
N-Formyl-L-aspartate	cpd:C01044	[-H(+) ]	160.025	0	0
N-Formyl-L-aspartate	cpd:C01044	[-H(+) +1]	161.024	0	0
N-Formyl-L-glutamate	cpd:C01045	[-H(+) ]	174.041	0	0
N-Formyl-L-glutamate	cpd:C01045	[-H(+) +1]	175.044	0	0
UDP-N-acetylmuramate	cpd:C01050	[-H(+) ]	678.095	-0.274	1.789
UDP-N-acetylmuramate	cpd:C01050	[-H(+) +1]	679.098	-0.446	2.055
Uroporphyrinogen III	cpd:C01051	[-H(+) +1]	836.268	-0.559	1.204
2,5-Dihydroxypyridine	cpd:C01059	[-H(+) ]	110.022	0	0
2,5-Dihydroxypyridine	cpd:C01059	[-H(+) ]	110.024	0	0
2,5-Dihydroxypyridine	cpd:C01059	[-H(+) +1]	111.028	0	0
3,5-Diiodo-L-tyrosine	cpd:C01060	[-H(+) +1]	432.86	0	0
5-Dehydro-D-gluconate	cpd:C01062	[-H(+) ]	193.036	0	0
O-Acetyl-L-homoserine	cpd:C01077	[-H(+) ]	160.061	-0.018	0.615
Protoporphyrinogen IX	cpd:C01079	[-H(+) +1]	568.304	-0.25	0.677
Reduced coenzyme F420	cpd:C01080	[-H(+) ]	774.183	0	0
alpha,alpha-Trehalose	cpd:C01083	[-H(+) ]	341.109	-0.096	0.864
alpha,alpha-Trehalose	cpd:C01083	[-H(+) +1]	342.113	-0.104	0.678
(R)-3-Hydroxybutanoate	cpd:C01089	[-H(+) ]	103.039	0.596	1.079
D-Fructose 1-phosphate	cpd:C01094	[-H(+) ]	259.023	-0.315	1.415
D-Fructose 1-phosphate	cpd:C01094	[-H(+) +1]	260.023	-0.426	0.614
Sorbitol 6-phosphate	cpd:C01096	[-H(+) ]	261.038	0	0
Sorbitol 6-phosphate	cpd:C01096	[-H(+) +1]	262.04	0	0
D-Tagatose 6-phosphate	cpd:C01097	[-H(+) ]	259.023	-0.358	1.331
D-Tagatose 6-phosphate	cpd:C01097	[-H(+) +1]	260.023	-0.45	0.541
L-Ribulose 5-phosphate	cpd:C01101	[-H(+) ]	229.012	0	0
L-Ribulose 5-phosphate	cpd:C01101	[-H(+) +1]	230.013	0	0
O-Phospho-L-homoserine	cpd:C01102	[-H(+) ]	198.018	-0.404	0.792
(R)-5-Phosphomevalonate	cpd:C01107	[-H(+) ]	227.033	0	0
(R)-5-Phosphomevalonate	cpd:C01107	[-H(+) +1]	228.034	0	0
5-Amino-2-oxopentanoic acid	cpd:C01110	[-H(+) ]	130.05	0	0
D-Arabinose 5-phosphate	cpd:C01112	[-H(+) ]	229.012	0	0
D-Arabinose 5-phosphate	cpd:C01112	[-H(+) +1]	230.013	0	0
D-Galactose 6-phosphate	cpd:C01113	[-H(+) ]	259.023	0	0
D-Galactose 6-phosphate	cpd:C01113	[-H(+) +1]	260.023	0	0
O-Succinyl-L-homoserine	cpd:C01118	[-H(+) ]	218.067	0.07	0.715
Oxidized dithiothreitol	cpd:C01119	[-H(+) ]	150.987	0	0
Sphinganine 1-phosphate	cpd:C01120	[-H(+) ]	380.254	0	0
18-Hydroxycorticosterone	cpd:C01124	[-H(+) ]	361.205	0	0
4-Hydroxy-2-oxoglutarate	cpd:C01127	[-H(+) ]	161.009	0.354	0.778
N-Acetyl-D-galactosamine	cpd:C01132	[-H(+) ]	220.082	-0.195	0.269
Pantetheine 4'-phosphate	cpd:C01134	[-H(+) +1]	358.091	-0.38	0.348
(3S)-3,6-Diaminohexanoate	cpd:C01142	[-H(+) ]	145.098	0	0
(R)-5-Diphosphomevalonate	cpd:C01143	[-H(+) +1]	308.005	0	0
(S)-3-Hydroxybutanoyl-CoA	cpd:C01144	[-H(+) ]	852.145	0.012	1.937
2-Hydroxy-3-oxopropanoate	cpd:C01146	[-H(+) ]	103.004	-0.043	0.424
2-Hydroxy-3-oxopropanoate	cpd:C01146	[-H(+) +1]	104.007	-0.462	1.114
D-Ribose 1,5-bisphosphate	cpd:C01151	[-H(+) ]	308.982	-0.262	0.49
Hydroxyproline	cpd:C01157	[-H(+) ]	130.05	0.05	0.703
2,3-Bisphospho-D-glycerate	cpd:C01159	[-H(+) ]	264.949	0	0
2,3-Bisphospho-D-glycerate	cpd:C01159	[-H(+) +1]	265.952	0	0
2,3-Bisphospho-D-glycerate	cpd:C01159	[-H(+) +1]	265.959	0	0
3,4-Dihydroxyphenylacetate	cpd:C01161	[-H(+) ]	167.035	0	0
3,4-Dihydroxyphenylacetate	cpd:C01161	[-H(+) +1]	168.043	0	0
L-Glutamate 5-semialdehyde	cpd:C01165	[-H(+) ]	130.05	0.05	0.703
Pseudouridine 5'-phosphate	cpd:C01168	[-H(+) ]	323.029	0	0
Pseudouridine 5'-phosphate	cpd:C01168	[-H(+) +1]	324.033	0	0
UDP-N-acetyl-D-mannosamine	cpd:C01170	[-H(+) ]	606.074	0	0
UDP-N-acetyl-D-mannosamine	cpd:C01170	[-H(+) +1]	607.077	0	0
beta-D-Glucose 6-phosphate	cpd:C01172	[-H(+) ]	259.023	-0.315	1.415
beta-D-Glucose 6-phosphate	cpd:C01172	[-H(+) +1]	260.023	-0.426	0.614
Inositol 1-phosphate	cpd:C01177	[-H(+) ]	259.023	-0.389	1.42
Inositol 1-phosphate	cpd:C01177	[-H(+) +1]	260.023	-0.461	0.616
3-(4-Hydroxyphenyl)pyruvate	cpd:C01179	[-H(+) ]	179.035	0.171	0.583
4-Methylthio-2-oxobutanoic acid	cpd:C01180	[-H(+) +1]	148.014	0.15	1.055
D-Ribulose 1,5-bisphosphate	cpd:C01182	[-H(+) ]	308.982	0	0
Nicotinate D-ribonucleotide	cpd:C01185	[-H(+) ]	335.041	-0.702	0.535
Nicotinate D-ribonucleotide	cpd:C01185	[-H(+) +1]	336.043	-0.396	0.288
3-Deoxy-D-manno-octulosonate	cpd:C01187	[-H(+) ]	237.062	0	0
Caffeate	cpd:C01197	[-H(+) ]	179.035	0	0
Phytic acid	cpd:C01204	[-H(+) ]	658.853	0	0
UDP-N-acetylmuramoyl-L-alanine	cpd:C01212	[-H(+) ]	749.132	-0.321	2.494
UDP-N-acetylmuramoyl-L-alanine	cpd:C01212	[-H(+) +1]	750.135	-0.42	1.85
(R)-Methylmalonyl-CoA	cpd:C01213	[-H(+) ]	866.123	0.556	5.152
5,6,7,8-Tetrahydromethanopterin	cpd:C01217	[-H(+) ]	775.26	-0.189	0.851
6-Phospho-2-dehydro-D-gluconate	cpd:C01218	[-H(+) ]	273.005	0	0
6-Phospho-2-dehydro-D-gluconate	cpd:C01218	[-H(+) +1]	274.003	0	0
1D-myo-Inositol 1,4-bisphosphate	cpd:C01220	[-H(+) ]	338.989	0	0
1D-myo-Inositol 1,4-bisphosphate	cpd:C01220	[-H(+) +1]	339.993	0	0
all-trans-Hexaprenyl diphosphate	cpd:C01230	[-H(+) ]	585.307	0	0
alpha-D-Glucose 1,6-bisphosphate	cpd:C01231	[-H(+) ]	338.989	0	0
alpha-D-Glucose 1,6-bisphosphate	cpd:C01231	[-H(+) +1]	339.993	0	0
sn-Glycero-3-phosphoethanolamine	cpd:C01233	[-H(+) ]	214.048	-0.615	0.689
1-Aminocyclopropane-1-carboxylate	cpd:C01234	[-H(+) ]	100.04	0	0
1-Aminocyclopropane-1-carboxylate	cpd:C01234	[-H(+) +1]	101.043	0	0
alpha-D-Galactosyl-(1->3)-1D-myo-inositol	cpd:C01235	[-H(+) ]	341.109	0	0
alpha-D-Galactosyl-(1->3)-1D-myo-inositol	cpd:C01235	[-H(+) +1]	342.113	0	0
D-Glucono-1,5-lactone 6-phosphate	cpd:C01236	[-H(+) +1]	258.006	-0.31	0.491
1D-myo-Inositol 1,3,4-trisphosphate	cpd:C01243	[-H(+) +1]	419.956	0	0
D-myo-Inositol 1,4,5-trisphosphate	cpd:C01245	[-H(+) +1]	419.956	0	0
N-Acetyl-L-glutamate 5-semialdehyde	cpd:C01250	[-H(+) ]	172.061	-0.236	0.48
(R)-2-Hydroxybutane-1,2,4-tricarboxylate	cpd:C01251	[-H(+) ]	205.036	0	0
(R)-2-Hydroxybutane-1,2,4-tricarboxylate	cpd:C01251	[-H(+) +1]	206.039	0	0
4-(2-Aminophenyl)-2,4-dioxobutanoate	cpd:C01252	[-H(+) ]	206.049	0	0
4-(2-Aminophenyl)-2,4-dioxobutanoate	cpd:C01252	[-H(+) +1]	207.05	0	0
P1,P4-Bis(5'-guanosyl) tetraphosphate	cpd:C01261	[-H(+) ]	867.034	0	0
P1,P4-Bis(5'-guanosyl) tetraphosphate	cpd:C01261	[-H(+) +1]	868.038	0	0
5-Amino-6-(5'-phosphoribosylamino)uracil	cpd:C01268	[-H(+) ]	353.049	-0.122	0.368
5-Amino-6-(5'-phosphoribosylamino)uracil	cpd:C01268	[-H(+) +1]	354.052	-0.263	0.642
1D-myo-Inositol 1,3,4,5,6-pentakisphosphate	cpd:C01284	[-H(+) ]	578.889	0	0
2-Dehydro-3-deoxy-6-phospho-D-galactonate	cpd:C01286	[-H(+) +1]	258.006	0	0
3-(4-Methylpent-3-en-1-yl)pent-2-enedioyl-CoA	cpd:C01291	[-H(+) +1]	961.205	0	0
1-(2-Carboxyphenylamino)-1-deoxy-D-ribulose 5-phosphate	cpd:C01302	[-H(+) +1]	349.057	0.089	0.334
Prostaglandin I2	cpd:C01312	[-H(+) ]	351.221	0	0
Bromide	cpd:C01324	[-H(+) ]	77.908	0	0
dITP	cpd:C01345	[-H(+) ]	490.978	0.008	0.341
dITP	cpd:C01345	[-H(+) +1]	491.977	0.112	0.323
dUDP	cpd:C01346	[-H(+) +1]	388.002	0.069	0.626
Carbonic acid	cpd:C01353	[-H(+) ]	60.9971	0.464	1.784
Carbonic acid	cpd:C01353	[-H(+) +1]	61.9929	0.026	1.661
Carbonic acid	cpd:C01353	[-H(+) +1]	61.9958	0.072	1.609
PQQH2	cpd:C01359	[-H(+) +1]	332.023	0	0
3'-AMP	cpd:C01367	[-H(+) ]	346.056	0	0
3'-AMP	cpd:C01367	[-H(+) +1]	347.059	0	0
3'-UMP	cpd:C01368	[-H(+) ]	323.029	0	0
3'-UMP	cpd:C01368	[-H(+) +1]	324.033	0	0
Maleic acid	cpd:C01384	[-H(+) ]	115.003	0	0
Maleic acid	cpd:C01384	[-H(+) +1]	116.007	0	0
Alanine	cpd:C01401	[-H(+) ]	88.0398	0	0
Benzene	cpd:C01407	[-H(+) ]	77.0389	0	0
Benzene	cpd:C01407	[-H(+) +1]	78.0463	0	0
Butanal	cpd:C01412	[-H(+) +1]	72.0508	0	0
Butanal	cpd:C01412	[-H(+) +1]	72.0534	0	0
Cocaine	cpd:C01416	[-H(+) ]	302.136	0	0
Cocaine	cpd:C01416	[-H(+) +1]	303.145	0	0
Cys-Gly	cpd:C01419	[-H(+) +1]	178.037	0.505	0.653
Gallate	cpd:C01424	[-H(+) +1]	170.018	0	0
Queuine	cpd:C01449	[-H(+) ]	276.106	-0.578	0.631
Salicin	cpd:C01451	[-H(+) ]	285.098	0	0
Salicin	cpd:C01451	[-H(+) +1]	286.105	0	0
Toluate	cpd:C01454	[-H(+) ]	135.045	0	0
Toluate	cpd:C01454	[-H(+) +1]	136.049	0	0
Toluene	cpd:C01455	[-H(+) ]	91.0548	0	0
Toluene	cpd:C01455	[-H(+) +1]	92.0547	0	0
Toluene	cpd:C01455	[-H(+) +1]	92.058	0	0
3-Cresol	cpd:C01467	[-H(+) ]	107.05	0	0
4-Cresol	cpd:C01468	[-H(+) ]	107.05	0	0
D-Allose	cpd:C01487	[-H(+) ]	179.056	0	0
L-Lyxose	cpd:C01508	[-H(+) ]	149.045	0	0
L-Lyxose	cpd:C01508	[-H(+) +1]	150.048	0	0
Morphine	cpd:C01516	[-H(+) ]	284.125	0	0
Morphine	cpd:C01516	[-H(+) +1]	285.134	0	0
Hydrogen selenide	cpd:C01528	[-H(+) ]	80.9279	0.586	3.104
Octadecanoic acid	cpd:C01530	[-H(+) ]	283.265	0	0
Octadecanoic acid	cpd:C01530	[-H(+) +1]	284.268	0	0
o-Cresol	cpd:C01542	[-H(+) ]	107.05	0	0
2-Furoate	cpd:C01546	[-H(+) ]	111.008	0	0
2-Furoate	cpd:C01546	[-H(+) +1]	112.011	0	0
Calcidiol	cpd:C01561	[-H(+) +1]	400.33	0	0
Carbamate	cpd:C01563	[-H(+) ]	60.0084	0	0
Carbamate	cpd:C01563	[-H(+) +1]	61.0078	0	0
Carbamate	cpd:C01563	[-H(+) +1]	61.0169	0	0
Decanoic acid	cpd:C01571	[-H(+) ]	171.139	0	0
Decanoic acid	cpd:C01571	[-H(+) +1]	172.142	0	0
Hippurate	cpd:C01586	[-H(+) ]	178.051	0	0
Hippurate	cpd:C01586	[-H(+) +1]	179.056	0	0
Linoleate	cpd:C01595	[-H(+) ]	279.232	0	0
Linoleate	cpd:C01595	[-H(+) +1]	280.236	0	0
Maleamate	cpd:C01596	[-H(+) ]	114.019	0	0
Melatonin	cpd:C01598	[-H(+) +1]	232.119	0	0
Acrylamide	cpd:C01659	[-H(+) ]	70.0291	-0.023	0.609
Cysteamine	cpd:C01678	[-H(+) ]	76.0179	0	0
Cysteamine	cpd:C01678	[-H(+) ]	76.0261	0	0
L-Dopachrome	cpd:C01693	[-H(+) +1]	193.036	0	0
Galactitol	cpd:C01697	[-H(+) ]	181.072	0	0
L-Fuconate	cpd:C01720	[-H(+) ]	179.056	0	0
L-Fuculose	cpd:C01721	[-H(+) ]	163.061	0	0
Levanbiose	cpd:C01725	[-H(+) ]	341.109	0	0
Levanbiose	cpd:C01725	[-H(+) +1]	342.113	0	0
Resorcinol	cpd:C01751	[-H(+) ]	109.03	0	0
Resorcinol	cpd:C01751	[-H(+) +1]	110.033	0	0
Thiocyanate	cpd:C01755	[-H(+) ]	57.9745	-0.348	0.729
Thiocyanate	cpd:C01755	[-H(+) +1]	58.9823	0.296	2.624
Xanthosine	cpd:C01762	[-H(+) ]	283.068	0.196	0.779
Xanthosine	cpd:C01762	[-H(+) +1]	284.072	0.036	0.66
Aldosterone	cpd:C01780	[-H(+) +1]	360.192	0	0
Deoxyribose	cpd:C01801	[-H(+) ]	133.05	-0.311	0.248
L-Galactose	cpd:C01825	[-H(+) ]	179.056	0	0
Propan-2-ol	cpd:C01845	[-H(+) ]	59.0489	0	0
Pidolic acid	cpd:C01879	[-H(+) ]	128.035	0	0
Pidolic acid	cpd:C01879	[-H(+) +1]	129.038	0	0
epsilon-Caprolactone	cpd:C01880	[-H(+) ]	113.06	0	0
Aminoacetone	cpd:C01888	[-H(+) ]	72.0448	0.421	1.269
Aminoacetone	cpd:C01888	[-H(+) +1]	73.0507	0.287	1.479
Aminoacetone	cpd:C01888	[-H(+) +1]	73.0533	0.286	1.46
Dethiobiotin	cpd:C01909	[-H(+) ]	213.125	-0.5	0.818
Dethiobiotin	cpd:C01909	[-H(+) +1]	214.128	-0.487	0.584
Glycocholate	cpd:C01921	[-H(+) ]	464.301	0	0
Glycocholate	cpd:C01921	[-H(+) +1]	465.305	0	0
L-Rhamnonate	cpd:C01934	[-H(+) ]	179.056	0	0
Thiocysteine	cpd:C01962	[-H(+) +1]	152.986	0.481	0.541
(R)-Mandelate	cpd:C01983	[-H(+) ]	151.04	0	0
(R)-Mandelate	cpd:C01983	[-H(+) +1]	152.045	0	0
(S)-Mandelate	cpd:C01984	[-H(+) ]	151.04	0	0
(S)-Mandelate	cpd:C01984	[-H(+) +1]	152.045	0	0
Acrylonitrile	cpd:C01998	[-H(+) ]	52.017	0	0
Acrylonitrile	cpd:C01998	[-H(+) ]	52.0183	0	0
Acrylonitrile	cpd:C01998	[-H(+) ]	52.0195	0	0
Acrylonitrile	cpd:C01998	[-H(+) ]	52.0208	0	0
Phylloquinone	cpd:C02059	[-H(+) +1]	450.342	0.483	1.589
Pseudouridine	cpd:C02067	[-H(+) ]	243.062	0	0
Pseudouridine	cpd:C02067	[-H(+) +1]	244.066	0	0
Sedoheptulose	cpd:C02076	[-H(+) ]	209.067	0	0
Trypanothione	cpd:C02090	[-H(+) ]	722.3	0	0
Trypanothione	cpd:C02090	[-H(+) +1]	723.305	0	0
dTDP-galactose	cpd:C02097	[-H(+) ]	563.07	-0.345	1.705
Chlorophyllide	cpd:C02139	[-H(+) ]	613.231	0	0
Leukotriene B4	cpd:C02165	[-H(+) ]	335.223	0	0
Leukotriene B4	cpd:C02165	[-H(+) +1]	336.229	0	0
Leukotriene C4	cpd:C02166	[-H(+) ]	624.3	-0.728	0.369
Methylmalonate	cpd:C02170	[-H(+) ]	117.019	-0.176	0.757
Methylmalonate	cpd:C02170	[-H(+) +1]	118.022	0.057	0.707
Thromboxane A2	cpd:C02198	[-H(+) ]	351.221	0	0
2-Aminomuconate	cpd:C02220	[-H(+) ]	156.03	0	0
2-Maleylacetate	cpd:C02222	[-H(+) ]	157.014	0.362	0.519
2-Maleylacetate	cpd:C02222	[-H(+) +1]	158.018	-0.67	0.94
2-Methylcitrate	cpd:C02225	[-H(+) ]	205.036	0	0
2-Methylcitrate	cpd:C02225	[-H(+) +1]	206.039	0	0
2-Methylmaleate	cpd:C02226	[-H(+) ]	129.019	-0.244	0.891
2-Methylmaleate	cpd:C02226	[-H(+) +1]	130.022	-0.052	0.776
4-Nitrocatechol	cpd:C02235	[-H(+) ]	154.014	0	0
D-Galactosamine	cpd:C02262	[-H(+) ]	178.071	0	0
D-Phenylalanine	cpd:C02265	[-H(+) ]	164.071	-0.406	1.826
D-Phenylalanine	cpd:C02265	[-H(+) +1]	165.075	-0.49	1.436
D-Xylonolactone	cpd:C02266	[-H(+) ]	147.03	0	0
D-Xylonolactone	cpd:C02266	[-H(+) +1]	148.033	0	0
L-Cystathionine	cpd:C02291	[-H(+) ]	221.06	-0.434	0.686
Phosphocreatine	cpd:C02305	[-H(+) ]	210.029	0	0
Phosphocreatine	cpd:C02305	[-H(+) +1]	211.027	0	0
Phosphocreatine	cpd:C02305	[-H(+) +1]	211.036	0	0
Sinapyl alcohol	cpd:C02325	[-H(+) ]	209.082	0	0
Sinapyl alcohol	cpd:C02325	[-H(+) +1]	210.088	0	0
beta-D-Fructose	cpd:C02336	[-H(+) ]	179.056	-0.486	0.448
beta-L-Rhamnose	cpd:C02338	[-H(+) ]	163.061	0	0
(R)(-)-Allantoin	cpd:C02348	[-H(+) +1]	158.037	0	0
(S)-Allantoin	cpd:C02350	[-H(+) +1]	158.037	-0.204	0.836
2',3'-Cyclic AMP	cpd:C02353	[-H(+) ]	328.045	0	0
2',3'-Cyclic AMP	cpd:C02353	[-H(+) +1]	329.048	0	0
2',3'-Cyclic CMP	cpd:C02354	[-H(+) ]	304.034	0	0
2',3'-Cyclic UMP	cpd:C02355	[-H(+) ]	305.018	0	0
2-Fluorobenzoate	cpd:C02359	[-H(+) ]	139.024	0	0
2-Fluorobenzoate	cpd:C02359	[-H(+) +1]	140.024	0	0
2-Oxosuccinamate	cpd:C02362	[-H(+) +1]	131.015	0	0
3-Fluorobenzoate	cpd:C02364	[-H(+) ]	139.024	0	0
3-Fluorobenzoate	cpd:C02364	[-H(+) +1]	140.024	0	0
4-Fluorobenzoate	cpd:C02371	[-H(+) ]	139.024	0	0
4-Fluorobenzoate	cpd:C02371	[-H(+) +1]	140.024	0	0
6-Mercaptopurine	cpd:C02380	[-H(+) ]	151.006	0.563	0.686
Triiodothyronine	cpd:C02465	[-H(+) ]	649.786	0	0
Triiodothyronine	cpd:C02465	[-H(+) +1]	650.787	0	0
Xanthurenic acid	cpd:C02470	[-H(+) ]	204.032	0	0
Xanthurenic acid	cpd:C02470	[-H(+) +1]	205.036	0	0
alpha-L-Rhamnose	cpd:C02476	[-H(+) ]	163.061	0	0
cis,cis-Muconate	cpd:C02480	[-H(+) ]	141.02	0	0
cis,cis-Muconate	cpd:C02480	[-H(+) +1]	142.024	0	0
2-Hydroxymuconate	cpd:C02501	[-H(+) ]	157.014	0.416	0.668
2-Hydroxymuconate	cpd:C02501	[-H(+) +1]	158.018	0.598	1.544
alpha-Isopropylmalate	cpd:C02504	[-H(+) ]	175.061	0.281	0.611
3-Cyano-L-alanine	cpd:C02512	[-H(+) ]	113.035	-0.465	0.643
3-Iodo-L-tyrosine	cpd:C02515	[-H(+) ]	305.958	0	0
N-Methylhydantoin	cpd:C02565	[-H(+) ]	113.035	-0.084	0.655
Perillyl aldehyde	cpd:C02576	[-H(+) ]	149.097	-0.101	0.181
Perillyl aldehyde	cpd:C02576	[-H(+) +1]	150.1	0.681	1.529
Tetradecanoyl-CoA	cpd:C02593	[-H(+) +1]	977.312	-0.866	0.944
(R)-2-Methylmalate	cpd:C02612	[-H(+) ]	147.03	0.254	1.17
(R)-2-Methylmalate	cpd:C02612	[-H(+) +1]	148.033	0.444	1.535
(S)-2-Methylmalate	cpd:C02614	[-H(+) ]	147.03	0	0
(S)-2-Methylmalate	cpd:C02614	[-H(+) +1]	148.033	0	0
2-Hydroxyglutarate	cpd:C02630	[-H(+) ]	147.03	0	0
2-Hydroxyglutarate	cpd:C02630	[-H(+) +1]	148.033	0	0
2-Isopropylmaleate	cpd:C02631	[-H(+) ]	157.05	0.166	0.401
2-Isopropylmaleate	cpd:C02631	[-H(+) +1]	158.054	0.581	0.919
3-Dehydroshikimate	cpd:C02637	[-H(+) ]	171.03	0.354	0.396
3-Ureidopropionate	cpd:C02642	[-H(+) ]	131.046	0	0
4-Coumaryl alcohol	cpd:C02646	[-H(+) ]	149.061	0	0
4-Coumaryl alcohol	cpd:C02646	[-H(+) +1]	150.065	0	0
Pimelate	cpd:C02656	[-H(+) ]	159.066	0	0
Acetone cyanohydrin	cpd:C02659	[-H(+) ]	84.0449	0.78	0.955
D-Glucuronolactone	cpd:C02670	[-H(+) +1]	176.028	0.488	1.269
Dodecanoic acid	cpd:C02679	[-H(+) ]	199.17	0	0
Dodecanoic acid	cpd:C02679	[-H(+) +1]	200.177	0	0
(Indol-3-yl)acetamide	cpd:C02693	[-H(+) +1]	174.077	0.15	0.453
L-Formylkynurenine	cpd:C02700	[-H(+) ]	235.077	0	0
L-Formylkynurenine	cpd:C02700	[-H(+) +1]	236.074	0	0
N-Acetylmuramate	cpd:C02713	[-H(+) ]	292.103	-0.11	0.176
N-Acetylmuramate	cpd:C02713	[-H(+) +1]	293.104	0.182	0.235
2-Succinylbenzoate	cpd:C02730	[-H(+) ]	221.046	0	0
2-Succinylbenzoate	cpd:C02730	[-H(+) +1]	222.044	0	0
Phosphoribosyl-AMP	cpd:C02741	[-H(+) ]	558.064	-0.159	1.701
alpha-Pinene-oxide	cpd:C02759	[-H(+) ]	151.113	0	0
2-Hydroxy-3-phenylpropenoate	cpd:C02763	[-H(+) ]	163.04	0	0
2,5-Didehydro-D-gluconate	cpd:C02780	[-H(+) ]	191.02	0	0
2,5-Didehydro-D-gluconate	cpd:C02780	[-H(+) +1]	192.023	0	0
3-Phosphonopyruvate	cpd:C02798	[-H(+) ]	166.975	0	0
3-Phosphonopyruvate	cpd:C02798	[-H(+) +1]	167.976	0	0
Benzene-1,2,4-triol	cpd:C02814	[-H(+) ]	125.024	0	0
Benzene-1,2,4-triol	cpd:C02814	[-H(+) +1]	126.028	0	0
Propanoyl phosphate	cpd:C02876	[-H(+) ]	152.996	0.224	0.722
Propanoyl phosphate	cpd:C02876	[-H(+) +1]	153.997	-0.264	0.608
Sorbose 1-phosphate	cpd:C02888	[-H(+) ]	259.023	0	0
Sorbose 1-phosphate	cpd:C02888	[-H(+) +1]	260.023	0	0
(2-Naphthyl)methanol	cpd:C02909	[-H(+) ]	157.062	-0.373	0.528
1-Methylnicotinamide	cpd:C02918	[-H(+) +1]	137.071	0	0
3-Indoleacetonitrile	cpd:C02938	[-H(+) ]	155.065	0	0
3-Indoleacetonitrile	cpd:C02938	[-H(+) +1]	156.066	0	0
3-Methylbutanoyl-CoA	cpd:C02939	[-H(+) ]	850.164	-0.801	2.168
3-Methylbutanoyl-CoA	cpd:C02939	[-H(+) +1]	851.167	-0.58	2.175
4-Acetamidobutanoate	cpd:C02946	[-H(+) ]	144.066	0.335	0.522
4-Hydroxybenzoyl-CoA	cpd:C02949	[-H(+) +1]	887.13	0	0
D-Allose 6-phosphate	cpd:C02962	[-H(+) ]	259.023	0	0
D-Allose 6-phosphate	cpd:C02962	[-H(+) +1]	260.023	0	0
L-Methionine S-oxide	cpd:C02989	[-H(+) ]	164.035	0	0
L-Methionine S-oxide	cpd:C02989	[-H(+) +1]	165.04	0	0
Maltose 6'-phosphate	cpd:C02995	[-H(+) ]	421.076	0	0
Maltose 6'-phosphate	cpd:C02995	[-H(+) +1]	422.081	0	0
N-Acetylmuramoyl-Ala	cpd:C02999	[-H(+) ]	363.145	-0.649	0.79
Naphthalene-1,2-diol	cpd:C03012	[-H(+) ]	159.048	0	0
(R,R)-Butane-2,3-diol	cpd:C03044	[-H(+) ]	89.0651	0	0
(R,R)-Butane-2,3-diol	cpd:C03044	[-H(+) +1]	90.0625	0	0
2,6-Dihydroxypyridine	cpd:C03056	[-H(+) ]	110.022	0	0
2,6-Dihydroxypyridine	cpd:C03056	[-H(+) ]	110.024	0	0
2,6-Dihydroxypyridine	cpd:C03056	[-H(+) +1]	111.028	0	0
2-Hydroxyglutaryl-CoA	cpd:C03058	[-H(+) ]	896.133	0	0
2-Oxohept-3-enedioate	cpd:C03063	[-H(+) ]	171.03	0	0
5-Methylthio-D-ribose	cpd:C03089	[-H(+) ]	179.035	0	0
5-Methylthio-D-ribose	cpd:C03089	[-H(+) +1]	180.045	0	0
Shikimate 3-phosphate	cpd:C03175	[-H(+) +1]	254.015	-0.374	0.527
dTDP-6-deoxy-beta-L-talose	cpd:C03187	[-H(+) ]	547.073	0	0
dTDP-6-deoxy-beta-L-talose	cpd:C03187	[-H(+) +1]	548.076	0	0
(S)-4-Hydroxymandelate	cpd:C03198	[-H(+) ]	167.035	0	0
(S)-4-Hydroxymandelate	cpd:C03198	[-H(+) +1]	168.043	0	0
1-Hydroxy-2-naphthoate	cpd:C03203	[-H(+) ]	187.038	0	0
2-trans-Dodecenoyl-CoA	cpd:C03221	[-H(+) +1]	947.267	0.216	1.285
3-Demethylubiquinone-9	cpd:C03226	[-H(+) ]	779.597	0	0
3-Hydroxy-L-kynurenine	cpd:C03227	[-H(+) ]	223.077	0	0
3-Hydroxy-L-kynurenine	cpd:C03227	[-H(+) +1]	224.08	0	0
3-Methylglutaconyl-CoA	cpd:C03231	[-H(+) +1]	893.148	0	0
3-Phosphonooxypyruvate	cpd:C03232	[-H(+) ]	182.97	-0.091	0.469
3-Phosphonooxypyruvate	cpd:C03232	[-H(+) +1]	183.974	-0.318	1.15
6-Amino-2-oxohexanoate	cpd:C03239	[-H(+) ]	144.066	0	0
Coproporphyrinogen III	cpd:C03263	[-H(+) +1]	660.31	-0.632	0.556
beta-D-Fructose 2-phosphate	cpd:C03267	[-H(+) ]	259.023	0	0
beta-D-Fructose 2-phosphate	cpd:C03267	[-H(+) +1]	260.023	0	0
5-Oxopentanoate	cpd:C03273	[-H(+) ]	115.04	0.138	0.443
L-3-Amino-isobutanoate	cpd:C03284	[-H(+) ]	102.055	-0.098	0.864
L-3-Amino-isobutanoate	cpd:C03284	[-H(+) +1]	103.059	-0.067	0.731
L-Glutamyl 5-phosphate	cpd:C03287	[-H(+) ]	226.012	0.289	0.399
L-Glutamyl 5-phosphate	cpd:C03287	[-H(+) +1]	227.014	-0.168	0.367
L-Xylulose 5-phosphate	cpd:C03291	[-H(+) ]	229.012	0	0
L-Xylulose 5-phosphate	cpd:C03291	[-H(+) +1]	230.013	0	0
N2-Succinyl-L-arginine	cpd:C03296	[-H(+) ]	273.121	0	0
N2-Succinyl-L-arginine	cpd:C03296	[-H(+) +1]	274.121	0	0
dTDP-L-rhamnose	cpd:C03319	[-H(+) ]	547.073	-0.343	1.126
dTDP-L-rhamnose	cpd:C03319	[-H(+) +1]	548.076	-0.242	1.158
5-Phosphonooxy-L-lysine	cpd:C03366	[-H(+) +1]	242.06	0	0
Aminoimidazole ribotide	cpd:C03373	[-H(+) ]	294.047	-0.28	0.774
Aminoimidazole ribotide	cpd:C03373	[-H(+) +1]	295.048	0.119	0.266
N-Glycoloyl-neuraminate	cpd:C03410	[-H(+) ]	324.094	0	0
N2-Succinyl-L-ornithine	cpd:C03415	[-H(+) ]	231.099	0	0
Prephytoene diphosphate	cpd:C03427	[-H(+) +1]	722.437	0	0
Presqualene diphosphate	cpd:C03428	[-H(+) ]	585.307	0	0
cis-4-Hydroxy-D-proline	cpd:C03440	[-H(+) ]	130.05	0	0
gamma-Oxalocrotonate	cpd:C03453	[-H(+) ]	157.014	0	0
gamma-Oxalocrotonate	cpd:C03453	[-H(+) +1]	158.018	0	0
2,3,6-Trihydroxypyridine	cpd:C03458	[-H(+) ]	126.019	0	0
2-Hydroxy-3-oxosuccinate	cpd:C03459	[-H(+) +1]	147.996	0	0
2-trans,6-trans-Farnesal	cpd:C03461	[-H(+) ]	219.175	0	0
2-trans,6-trans-Farnesal	cpd:C03461	[-H(+) +1]	220.178	0	0
Folinic acid	cpd:C03479	[-H(+) +1]	473.163	0.028	0.476
D-4'-Phosphopantothenate	cpd:C03492	[-H(+) ]	298.072	0.001	0.626
Indoleglycerol phosphate	cpd:C03506	[-H(+) +1]	287.055	-0.358	0.226
L-2-Amino-3-oxobutanoic acid	cpd:C03508	[-H(+) ]	116.035	-0.185	0.579
S-Ribosyl-L-homocysteine	cpd:C03539	[-H(+) +1]	267.073	0	0
myo-Inositol 4-phosphate	cpd:C03546	[-H(+) ]	259.023	-0.389	1.42
myo-Inositol 4-phosphate	cpd:C03546	[-H(+) +1]	260.023	-0.461	0.616
2-Aminoethylphosphonate	cpd:C03557	[-H(+) +1]	125.024	0	0
(R)-3-Hydroxybutanoyl-CoA	cpd:C03561	[-H(+) ]	852.145	0	0
1-Pyrroline-2-carboxylate	cpd:C03564	[-H(+) ]	112.04	0	0
2-Chloro-cis,cis-muconate	cpd:C03572	[-H(+) +1]	175.983	0	0
Coenzyme M	cpd:C03576	[-H(+) +1]	141.975	0	0
Resveratrol	cpd:C03582	[-H(+) ]	227.068	0	0
3-Chloro-cis,cis-muconate	cpd:C03585	[-H(+) +1]	175.983	0	0
2-Oxo-2,3-dihydrofuran-5-acetate	cpd:C03586	[-H(+) ]	141.02	0.593	0.896
2-Oxo-2,3-dihydrofuran-5-acetate	cpd:C03586	[-H(+) +1]	142.024	0.764	0.916
4-Hydroxy-2-oxopentanoate	cpd:C03589	[-H(+) ]	131.035	0	0
4-Hydroxyphenylglyoxylate	cpd:C03590	[-H(+) ]	165.02	0	0
4-Hydroxyphenylglyoxylate	cpd:C03590	[-H(+) +1]	166.023	0	0
7alpha-Hydroxycholesterol	cpd:C03594	[-H(+) ]	401.346	0	0
7alpha-Hydroxycholesterol	cpd:C03594	[-H(+) +1]	402.349	0	0
CDP-3,6-dideoxy-D-glucose	cpd:C03598	[-H(+) ]	532.073	0	0
CDP-3,6-dideoxy-D-mannose	cpd:C03599	[-H(+) ]	532.073	0	0
1,4-Dihydroxy-2-naphthoate	cpd:C03657	[-H(+) ]	203.035	0	0
2-Pyrone-4,6-dicarboxylate	cpd:C03671	[-H(+) ]	182.995	0	0
2-Pyrone-4,6-dicarboxylate	cpd:C03671	[-H(+) +1]	184.001	0	0
3-Hydroxy-cis,cis-muconate	cpd:C03676	[-H(+) ]	157.014	0	0
3-Hydroxy-cis,cis-muconate	cpd:C03676	[-H(+) +1]	158.018	0	0
4-Imidazolone-5-propanoate	cpd:C03680	[-H(+) ]	155.046	-0.012	0.405
6-Pyruvoyltetrahydropterin	cpd:C03684	[-H(+) ]	236.074	0	0
6-Pyruvoyltetrahydropterin	cpd:C03684	[-H(+) +1]	237.078	0	0
CMP-N-glycoloylneuraminate	cpd:C03691	[-H(+) ]	629.138	0	0
CMP-N-glycoloylneuraminate	cpd:C03691	[-H(+) +1]	630.141	0	0
D-Mannose 1,6-bisphosphate	cpd:C03693	[-H(+) ]	338.989	0.411	1.568
D-Mannose 1,6-bisphosphate	cpd:C03693	[-H(+) +1]	339.993	0.124	0.93
Quinolinate	cpd:C03722	[-H(+) +1]	167.021	0.75	0.439
UDP-alpha-D-galactofuranose	cpd:C03733	[-H(+) ]	565.048	0	0
UDP-alpha-D-galactofuranose	cpd:C03733	[-H(+) +1]	566.051	0	0
(S)-4-Amino-5-oxopentanoate	cpd:C03741	[-H(+) ]	130.05	0.334	0.87
(S)-4-Hydroxymandelonitrile	cpd:C03742	[-H(+) ]	148.043	-0.732	1.431
(S)-4-Hydroxymandelonitrile	cpd:C03742	[-H(+) +1]	149.045	-0.378	0.353
Dopamine	cpd:C03758	[-H(+) ]	152.071	0	0
4-Hydroxyphenylacetaldehyde	cpd:C03765	[-H(+) ]	135.045	0	0
4-Hydroxyphenylacetaldehyde	cpd:C03765	[-H(+) +1]	136.049	0	0
5-Guanidino-2-oxopentanoate	cpd:C03771	[-H(+) ]	172.075	0	0
D-Tagatose 1,6-bisphosphate	cpd:C03785	[-H(+) ]	338.989	0.407	1.58
D-Tagatose 1,6-bisphosphate	cpd:C03785	[-H(+) +1]	339.993	0.115	0.948
N6-(1,2-Dicarboxyethyl)-AMP	cpd:C03794	[-H(+) ]	462.068	0.18	0.269
2-Aminomuconate semialdehyde	cpd:C03824	[-H(+) ]	140.035	0	0
2-Dehydro-3-deoxy-L-fuconate	cpd:C03827	[-H(+) ]	161.045	0	0
5'-Phosphoribosylglycinamide	cpd:C03838	[-H(+) ]	285.053	-0.007	1.508
L-2-Amino-6-oxoheptanedioate	cpd:C03871	[-H(+) ]	188.056	0	0
L-2-Amino-6-oxoheptanedioate	cpd:C03871	[-H(+) +1]	189.06	0	0
(S)-1-Pyrroline-5-carboxylate	cpd:C03912	[-H(+) ]	112.04	0.053	0.381
2-Dehydro-3-deoxy-D-glucarate	cpd:C03921	[-H(+) ]	191.02	0	0
2-Dehydro-3-deoxy-D-glucarate	cpd:C03921	[-H(+) +1]	192.023	0	0
2,3,4,5-Tetrahydrodipicolinate	cpd:C03972	[-H(+) ]	170.046	0.143	0.897
2-Dehydro-3-deoxy-L-rhamnonate	cpd:C03979	[-H(+) ]	161.045	0	0
(Z)-But-1-ene-1,2,4-tricarboxylate	cpd:C04002	[-H(+) ]	187.025	0	0
1D-myo-Inositol 3-phosphate	cpd:C04006	[-H(+) ]	259.023	-0.389	1.42
1D-myo-Inositol 3-phosphate	cpd:C04006	[-H(+) +1]	260.023	-0.461	0.616
2,3-Dihydroxy-3-methylbutanoate	cpd:C04039	[-H(+) ]	133.05	-0.1	0.238
3,4-Dihydroxyphenylacetaldehyde	cpd:C04043	[-H(+) ]	151.04	0	0
3,4-Dihydroxyphenylacetaldehyde	cpd:C04043	[-H(+) +1]	152.045	0	0
3-(2,3-Dihydroxyphenyl)propanoate	cpd:C04044	[-H(+) ]	181.051	0	0
3-(2,3-Dihydroxyphenyl)propanoate	cpd:C04044	[-H(+) +1]	182.057	0	0
5-Amino-4-imidazolecarboxyamide	cpd:C04051	[-H(+) ]	125.046	-0.271	0.449
5-Dehydro-4-deoxy-D-glucuronate	cpd:C04053	[-H(+) +1]	176.028	0	0
D-myo-Inositol 1,3-bisphosphate	cpd:C04062	[-H(+) ]	338.989	0	0
D-myo-Inositol 1,3-bisphosphate	cpd:C04062	[-H(+) +1]	339.993	0	0
D-myo-Inositol 3,4-bisphosphate	cpd:C04063	[-H(+) ]	338.989	0	0
D-myo-Inositol 3,4-bisphosphate	cpd:C04063	[-H(+) +1]	339.993	0	0
L-2-Aminoadipate 6-semialdehyde	cpd:C04076	[-H(+) ]	144.066	0	0
N-((R)-Pantothenoyl)-L-cysteine	cpd:C04079	[-H(+) ]	321.112	0.51	0.343
N-((R)-Pantothenoyl)-L-cysteine	cpd:C04079	[-H(+) +1]	322.117	-0.015	0.268
delta1-Piperideine-2-carboxylate	cpd:C04092	[-H(+) ]	126.055	0	0
3-Methyl-cis,cis-hexadienedioate	cpd:C04112	[-H(+) ]	155.035	0	0
(E)-4-(Trimethylammonio)but-2-enoate	cpd:C04114	[-H(+) ]	142.087	0	0
4-Carboxy-4-hydroxy-2-oxoadipate	cpd:C04115	[-H(+) ]	219.012	0	0
D-1-Aminopropan-2-ol O-phosphate	cpd:C04122	[-H(+) +1]	155.035	0	0
N-Acetyl-D-glucosamine 6-sulfate	cpd:C04132	[-H(+) ]	300.037	-0.196	0.511
all-trans-Nonaprenyl diphosphate	cpd:C04145	[-H(+) ]	789.501	0	0
all-trans-Octaprenyl diphosphate	cpd:C04146	[-H(+) +1]	722.437	-0.168	1.531
(2S,3S)-2,3-Dihydro-2,3-dihydroxybenzoate	cpd:C04171	[-H(+) ]	155.035	0	0
Bromoxynil	cpd:C04178	[-H(+) ]	273.851	0	0
3-Hydroxy-3-methyl-2-oxobutanoic acid	cpd:C04181	[-H(+) ]	131.035	-0.02	0.511
5,6-Dihydroxyindole-2-carboxylate	cpd:C04185	[-H(+) +1]	193.036	0	0
S-Methyl-5-thio-D-ribose 1-phosphate	cpd:C04188	[-H(+) ]	259.009	-0.645	1.472
S-Methyl-5-thio-D-ribose 1-phosphate	cpd:C04188	[-H(+) +1]	260.012	-0.444	1.54
(Z)-But-2-ene-1,2,3-tricarboxylate	cpd:C04225	[-H(+) ]	187.025	0	0
(2S)-2-Isopropyl-3-oxosuccinate	cpd:C04236	[-H(+) ]	173.046	-0.192	0.34
6-Lactoyl-5,6,7,8-tetrahydropterin	cpd:C04244	[-H(+) ]	238.095	0	0
N-Acetyl-D-galactosamine 6-sulfate	cpd:C04255	[-H(+) ]	300.037	0	0
N-Acetyl-D-mannosamine 6-phosphate	cpd:C04257	[-H(+) ]	300.049	0	0
(R)-2,3-Dihydroxy-3-methylbutanoate	cpd:C04272	[-H(+) ]	133.05	-0.1	0.238
L-1-Pyrroline-3-hydroxy-5-carboxylate	cpd:C04281	[-H(+) ]	128.035	-0.153	0.509
L-1-Pyrroline-3-hydroxy-5-carboxylate	cpd:C04281	[-H(+) +1]	129.038	0.282	0.54
1-Pyrroline-4-hydroxy-2-carboxylate	cpd:C04282	[-H(+) ]	128.035	0	0
1-Pyrroline-4-hydroxy-2-carboxylate	cpd:C04282	[-H(+) +1]	129.038	0	0
3D-3,5/4-Trihydroxycyclohexane-1,2-dione	cpd:C04287	[-H(+) ]	159.03	0	0
5-(2-Hydroxyethyl)-4-methylthiazole	cpd:C04294	[-H(+) +1]	143.035	-0.063	0.344
CDP-4-dehydro-3,6-dideoxy-D-glucose	cpd:C04297	[-H(+) ]	530.054	0	0
N-(5-Phospho-D-ribosyl)anthranilate	cpd:C04302	[-H(+) +1]	349.057	0.089	0.334
(4S)-4,6-Dihydroxy-2,5-dioxohexanoate	cpd:C04349	[-H(+) +1]	176.028	0	0
5'-Phosphoribosyl-N-formylglycinamide	cpd:C04376	[-H(+) ]	313.043	-0.077	0.804
5'-Phosphoribosyl-N-formylglycinamide	cpd:C04376	[-H(+) +1]	314.05	-0.306	0.383
5,10-Methylenetetrahydromethanopterin	cpd:C04377	[-H(+) +1]	788.256	-0.705	0.734
N6-Acetyl-LL-2,6-diaminoheptanedioate	cpd:C04390	[-H(+) ]	231.099	0	0
2-Amino-3-carboxymuconate semialdehyde	cpd:C04409	[-H(+) ]	184.026	0	0
(2R,3S)-3-Isopropylmalate	cpd:C04411	[-H(+) ]	175.061	0.281	0.611
N-Succinyl-LL-2,6-diaminoheptanedioate	cpd:C04421	[-H(+) ]	289.104	-0.205	0.458
cis-4-Carboxymethylenebut-2-en-4-olide	cpd:C04431	[-H(+) ]	139.007	0.738	0.425
cis-4-Carboxymethylenebut-2-en-4-olide	cpd:C04431	[-H(+) +1]	140.01	0.674	0.951
2-Dehydro-3-deoxy-6-phospho-D-gluconate	cpd:C04442	[-H(+) +1]	258.006	-0.326	0.615
N-Acetyl-D-glucosamine 1,6-bisphosphate	cpd:C04461	[-H(+) ]	380.016	0	0
N-Succinyl-2-L-amino-6-oxoheptanedioate	cpd:C04462	[-H(+) ]	288.073	-0.001	0.576
3-Deoxy-D-manno-octulosonate 8-phosphate	cpd:C04478	[-H(+) ]	317.031	0	0
3-Deoxy-D-manno-octulosonate 8-phosphate	cpd:C04478	[-H(+) +1]	318.031	0	0
2-Hydroxy-6-oxonona-2,4-diene-1,9-dioate	cpd:C04479	[-H(+) +1]	214.048	0	0
Guanosine 3'-diphosphate 5'-triphosphate	cpd:C04494	[-H(+) ]	681.913	-0.422	3.015
N-Acetyl-alpha-D-glucosamine 1-phosphate	cpd:C04501	[-H(+) ]	300.049	-0.387	0.542
(R)-3-((R)-3-Hydroxybutanoyloxy)butanoate	cpd:C04546	[-H(+) ]	189.077	0	0
Dehydroepiandrosterone sulfate	cpd:C04555	[-H(+) +1]	368.158	0	0
4-Amino-2-methyl-5-phosphomethylpyrimidine	cpd:C04556	[-H(+) ]	218.033	0.126	1.758
4-Amino-2-methyl-5-phosphomethylpyrimidine	cpd:C04556	[-H(+) +1]	219.035	0.275	1.469
3-Methylmuconolactone	cpd:C04558	[-H(+) ]	155.035	0	0
4-Methylmuconolactone	cpd:C04559	[-H(+) ]	155.035	0	0
D-myo-Inositol 1,2,4,5,6-pentakisphosphate	cpd:C04563	[-H(+) ]	578.889	0	0
di-trans,poly-cis-Undecaprenyl diphosphate	cpd:C04574	[-H(+) ]	925.624	0.253	5.948
di-trans,poly-cis-Undecaprenyl diphosphate	cpd:C04574	[-H(+) +1]	926.627	0.536	1.782
(4R,5S)-4,5,6-Trihydroxy-2,3-dioxohexanoate	cpd:C04575	[-H(+) ]	191.02	0	0
(4R,5S)-4,5,6-Trihydroxy-2,3-dioxohexanoate	cpd:C04575	[-H(+) +1]	192.023	0	0
Inositol 1,2,3,5,6-pentakisphosphate	cpd:C04579	[-H(+) ]	578.889	0	0
S-Methyl-5-thio-D-ribulose 1-phosphate	cpd:C04582	[-H(+) ]	259.009	0	0
S-Methyl-5-thio-D-ribulose 1-phosphate	cpd:C04582	[-H(+) +1]	260.012	0	0
(2S,3R)-3-Hydroxybutane-1,2,3-tricarboxylate	cpd:C04593	[-H(+) ]	205.036	0	0
(2S,3R)-3-Hydroxybutane-1,2,3-tricarboxylate	cpd:C04593	[-H(+) +1]	206.039	0	0
UDP-N-acetyl-3-(1-carboxyvinyl)-D-glucosamine	cpd:C04631	[-H(+) ]	676.081	-0.207	1.8
2-(Formamido)-N1-(5'-phosphoribosyl)acetamidine	cpd:C04640	[-H(+) ]	312.06	-0.746	0.654
6-Thioinosine-5'-monophosphate	cpd:C04646	[-H(+) ]	363.02	-0.685	0.334
D-erythro-1-(Imidazol-4-yl)glycerol 3-phosphate	cpd:C04666	[-H(+) +1]	238.035	-0.312	0.385
1-(5'-Phosphoribosyl)-5-amino-4-imidazolecarboxamide	cpd:C04677	[-H(+) ]	337.054	-0.015	0.741
2-Dehydro-3-deoxy-D-arabino-heptonate 7-phosphate	cpd:C04691	[-H(+) ]	287.02	-0.54	0.43
2-Dehydro-3-deoxy-D-arabino-heptonate 7-phosphate	cpd:C04691	[-H(+) +1]	288.017	-0.674	0.822
(7R)-7-(5-Carboxy-5-oxopentanoyl)aminocephalosporinate	cpd:C04712	[-H(+) ]	413.07	0	0
(7R)-7-(5-Carboxy-5-oxopentanoyl)aminocephalosporinate	cpd:C04712	[-H(+) +1]	414.072	0	0
(9Z,11E)-(13S)-13-Hydroperoxyoctadeca-9,11-dienoic acid	cpd:C04717	[-H(+) ]	311.223	0	0
3alpha,7alpha,12alpha-Trihydroxy-5beta-cholestanoate	cpd:C04722	[-H(+) +1]	450.33	0	0
5-Amino-6-(1-D-ribitylamino)uracil	cpd:C04732	[-H(+) +1]	276.106	-0.024	0.478
1-(5'-Phosphoribosyl)-5-formamido-4-imidazolecarboxamide	cpd:C04734	[-H(+) ]	365.05	-0.235	0.594
UDP-3-O-(3-hydroxytetradecanoyl)-N-acetylglucosamine	cpd:C04738	[-H(+) +1]	833.271	0	0
(15S)-15-Hydroxy-5,8,11-cis-13-trans-eicosatetraenoate	cpd:C04742	[-H(+) ]	319.231	0.665	1.235
(15S)-15-Hydroxy-5,8,11-cis-13-trans-eicosatetraenoate	cpd:C04742	[-H(+) +1]	320.234	0.599	0.9
1-(5-Phospho-D-ribosyl)-5-amino-4-imidazolecarboxylate	cpd:C04751	[-H(+) +1]	339.046	-0.447	0.621
N1-(5-Phospho-alpha-D-ribosyl)-5,6-dimethylbenzimidazole	cpd:C04778	[-H(+) +1]	358.091	0	0
5(S)-HETE	cpd:C04805	[-H(+) ]	319.231	0.665	1.235
5(S)-HETE	cpd:C04805	[-H(+) +1]	320.234	0.599	0.9
2-Amino-7,8-dihydro-4-hydroxy-6-(diphosphooxymethyl)pteridine	cpd:C04807	[-H(+) ]	354.001	-0.52	1.158
3-Hydroxy-5,9,17-trioxo-4,5:9,10-disecoandrosta-1(10),2-dien-4-oate	cpd:C04844	[-H(+) ]	347.146	0	0
20-OH-Leukotriene B4	cpd:C04853	[-H(+) ]	351.221	0	0
Hydroxytamoxifen	cpd:C05011	[-H(+) ]	386.212	0	0
Glufosinate	cpd:C05042	[-H(+) ]	180.045	-0.286	0.979
Glufosinate	cpd:C05042	[-H(+) +1]	181.051	-0.224	0.435
3-Ureidoisobutyrate	cpd:C05100	[-H(+) ]	145.063	0	0
3-Hydroxybutanoyl-CoA	cpd:C05116	[-H(+) ]	852.145	-0.701	1.966
Taurocholate	cpd:C05122	[-H(+) ]	514.284	0	0
Taurocholate	cpd:C05122	[-H(+) +1]	515.288	0	0
Imidazole-4-acetaldehyde	cpd:C05130	[-H(+) +1]	110.039	0.525	1.744
Dhurrin	cpd:C05143	[-H(+) ]	310.098	0.21	0.546
3-Aminoisobutyric acid	cpd:C05145	[-H(+) ]	102.055	0	0
3-Aminoisobutyric acid	cpd:C05145	[-H(+) +1]	103.059	0	0
trans-3-Hydroxy-L-proline	cpd:C05147	[-H(+) ]	130.05	0	0
Selenophosphoric acid	cpd:C05172	[-H(+) ]	160.889	0.574	0.877
(S)-N-Methylcoclaurine	cpd:C05176	[-H(+) ]	298.141	0	0
(S)-N-Methylcoclaurine	cpd:C05176	[-H(+) +1]	299.144	0	0
5'-Deoxyadenosine	cpd:C05198	[-H(+) ]	250.094	-0.403	0.31
Hydroxyacetone	cpd:C05235	[-H(+) ]	73.0289	0	0
Hydroxyacetone	cpd:C05235	[-H(+) +1]	74.0324	0	0
(S)-3-Hydroxytetradecanoyl-CoA	cpd:C05260	[-H(+) ]	992.299	0.134	1.016
(S)-3-Hydroxytetradecanoyl-CoA	cpd:C05260	[-H(+) +1]	993.304	-0.388	0.74
(S)-Hydroxyhexanoyl-CoA	cpd:C05268	[-H(+) ]	880.18	-0.766	1.358
trans-Tetradec-2-enoyl-CoA	cpd:C05273	[-H(+) ]	974.29	-0.661	1.339
trans-Dec-2-enoyl-CoA	cpd:C05275	[-H(+) ]	918.231	-0.431	3.345
trans-Dec-2-enoyl-CoA	cpd:C05275	[-H(+) +1]	919.227	-0.403	3.215
Chlorophyll a	cpd:C05306	[-H(+) ]	891.532	0	0
Chlorophyll a	cpd:C05306	[-H(+) +1]	892.534	0	0
3-Hexaprenyl-4-hydroxy-5-methoxybenzoate	cpd:C05313	[-H(+) ]	575.412	0	0
L-Selenomethionine	cpd:C05335	[-H(+) ]	195.992	-0.012	0.682
L-Selenomethionine	cpd:C05335	[-H(+) +1]	196.994	0.346	0.384
4-Hydroxyphenylacetyl-CoA	cpd:C05338	[-H(+) ]	900.143	0	0
beta-Alanyl-L-lysine	cpd:C05341	[-H(+) ]	216.136	0	0
(R)-4-Hydroxymandelate	cpd:C05343	[-H(+) ]	167.035	0	0
(R)-4-Hydroxymandelate	cpd:C05343	[-H(+) +1]	168.043	0	0
beta-D-Fructose 6-phosphate	cpd:C05345	[-H(+) ]	259.023	-0.315	1.415
beta-D-Fructose 6-phosphate	cpd:C05345	[-H(+) +1]	260.023	-0.426	0.614
2-Hydroxy-3-(4-hydroxyphenyl)propenoate	cpd:C05350	[-H(+) ]	179.035	0	0
5(S)-HPETE	cpd:C05356	[-H(+) ]	335.223	0.163	0.626
5(S)-HPETE	cpd:C05356	[-H(+) +1]	336.229	0.411	0.444
beta-D-Fructose 1,6-bisphosphate	cpd:C05378	[-H(+) ]	338.989	0.368	1.273
beta-D-Fructose 1,6-bisphosphate	cpd:C05378	[-H(+) +1]	339.993	0.056	0.823
Oxalosuccinate	cpd:C05379	[-H(+) ]	189.004	-0.197	0.542
Sedoheptulose 7-phosphate	cpd:C05382	[-H(+) ]	289.034	-0.021	0.837
Sedoheptulose 7-phosphate	cpd:C05382	[-H(+) +1]	290.036	-0.312	0.309
Lactose 6-phosphate	cpd:C05396	[-H(+) ]	421.076	0	0
Lactose 6-phosphate	cpd:C05396	[-H(+) +1]	422.081	0	0
Melibiitol	cpd:C05399	[-H(+) ]	343.127	0	0
Epimelibiose	cpd:C05400	[-H(+) ]	341.109	0	0
Epimelibiose	cpd:C05400	[-H(+) +1]	342.113	0	0
Melibiose	cpd:C05402	[-H(+) ]	341.109	0.026	0.89
Melibiose	cpd:C05402	[-H(+) +1]	342.113	-0.054	0.711
3-Ketolactose	cpd:C05403	[-H(+) ]	339.097	0	0
D-Gal alpha 1->6D-Gal alpha 1->6D-Glucose	cpd:C05404	[-H(+) ]	503.162	-0.262	0.332
Dehydroascorbate	cpd:C05422	[-H(+) ]	173.009	0	0
Dehydroascorbate	cpd:C05422	[-H(+) +1]	174.013	0	0
3alpha,7alpha,26-Trihydroxy-5beta-cholestane	cpd:C05444	[-H(+) ]	419.353	0	0
3alpha,7alpha-Dihydroxy-5beta-cholestan-26-al	cpd:C05445	[-H(+) ]	417.336	0.36	1.371
3alpha,7alpha-Dihydroxy-5beta-cholestan-26-al	cpd:C05445	[-H(+) +1]	418.34	0.604	1.66
7alpha-Hydroxy-5beta-cholestan-3-one	cpd:C05451	[-H(+) ]	401.346	0	0
7alpha-Hydroxy-5beta-cholestan-3-one	cpd:C05451	[-H(+) +1]	402.349	0	0
7alpha,12alpha-Dihydroxy-5beta-cholestan-3-one	cpd:C05453	[-H(+) ]	417.336	0	0
7alpha,12alpha-Dihydroxy-5beta-cholestan-3-one	cpd:C05453	[-H(+) +1]	418.34	0	0
3alpha,7alpha,12alpha-Trihydroxy-5beta-cholestane	cpd:C05454	[-H(+) ]	419.353	0	0
7alpha-Hydroxycholest-4-en-3-one	cpd:C05455	[-H(+) +1]	400.33	0	0
Taurodeoxycholate	cpd:C05463	[-H(+) ]	498.289	0	0
Taurodeoxycholate	cpd:C05463	[-H(+) +1]	499.293	0	0
Glycodeoxycholate	cpd:C05464	[-H(+) ]	448.307	0	0
Glycodeoxycholate	cpd:C05464	[-H(+) +1]	449.31	0	0
Taurochenodeoxycholate	cpd:C05465	[-H(+) ]	498.289	0	0
Taurochenodeoxycholate	cpd:C05465	[-H(+) +1]	499.293	0	0
Glycochenodeoxycholate	cpd:C05466	[-H(+) ]	448.307	0	0
Glycochenodeoxycholate	cpd:C05466	[-H(+) +1]	449.31	0	0
17alpha,21-Dihydroxy-5beta-pregnane-3,11,20-trione	cpd:C05469	[-H(+) ]	361.205	0	0
Tetrahydrocortisone	cpd:C05470	[-H(+) ]	363.221	0	0
11beta,17alpha,21-Trihydroxy-5beta-pregnane-3,20-dione	cpd:C05471	[-H(+) ]	363.221	0	0
Urocortisol	cpd:C05472	[-H(+) ]	365.237	0	0
Urocortisol	cpd:C05472	[-H(+) +1]	366.239	0	0
11beta,21-Dihydroxy-3,20-oxo-5beta-pregnan-18-al	cpd:C05473	[-H(+) ]	361.205	0	0
3alpha,11beta,21-Trihydroxy-20-oxo-5beta-pregnan-18-al	cpd:C05474	[-H(+) ]	363.221	0	0
11beta,21-Dihydroxy-5beta-pregnane-3,20-dione	cpd:C05475	[-H(+) ]	347.226	0	0
11beta,21-Dihydroxy-5beta-pregnane-3,20-dione	cpd:C05475	[-H(+) +1]	348.23	0	0
Tetrahydrocorticosterone	cpd:C05476	[-H(+) ]	349.242	0	0
3alpha,21-Dihydroxy-5beta-pregnane-11,20-dione	cpd:C05478	[-H(+) ]	347.226	0	0
3alpha,21-Dihydroxy-5beta-pregnane-11,20-dione	cpd:C05478	[-H(+) +1]	348.23	0	0
Cortolone	cpd:C05481	[-H(+) ]	365.237	0	0
Cortolone	cpd:C05481	[-H(+) +1]	366.239	0	0
3alpha,20alpha,21-Trihydroxy-5beta-pregnan-11-one	cpd:C05483	[-H(+) ]	349.242	0	0
17alpha,21-Dihydroxypregnenolone	cpd:C05487	[-H(+) ]	347.226	0	0
17alpha,21-Dihydroxypregnenolone	cpd:C05487	[-H(+) +1]	348.23	0	0
11beta,17alpha,21-Trihydroxypregnenolone	cpd:C05489	[-H(+) ]	363.221	0	0
11-Dehydrocorticosterone	cpd:C05490	[-H(+) +1]	344.2	0	0
17alpha,20alpha-Dihydroxycholesterol	cpd:C05499	[-H(+) ]	417.336	0	0
17alpha,20alpha-Dihydroxycholesterol	cpd:C05499	[-H(+) +1]	418.34	0	0
20alpha-Hydroxycholesterol	cpd:C05500	[-H(+) ]	401.346	0	0
20alpha-Hydroxycholesterol	cpd:C05500	[-H(+) +1]	402.349	0	0
20alpha,22beta-Dihydroxycholesterol	cpd:C05501	[-H(+) ]	417.336	0	0
20alpha,22beta-Dihydroxycholesterol	cpd:C05501	[-H(+) +1]	418.34	0	0
22(R)-Hydroxycholesterol	cpd:C05502	[-H(+) ]	401.346	0	0
22(R)-Hydroxycholesterol	cpd:C05502	[-H(+) +1]	402.349	0	0
L-Allothreonine	cpd:C05519	[-H(+) ]	118.05	-0.728	0.508
L-Allothreonine	cpd:C05519	[-H(+) +1]	119.05	-0.685	0.205
3-Sulfinylpyruvate	cpd:C05527	[-H(+) ]	150.97	0.615	0.437
3-Sulfopyruvate	cpd:C05528	[-H(+) ]	166.965	0.049	0.769
Oxaloglutarate	cpd:C05533	[-H(+) ]	203.021	0	0
Oxaloglutarate	cpd:C05533	[-H(+) +1]	204.02	0	0
N-Acetyl-L-2-amino-6-oxopimelate	cpd:C05539	[-H(+) ]	230.067	0	0
Biocytin	cpd:C05552	[-H(+) +1]	372.176	0	0
Hydantoin-5-propionate	cpd:C05565	[-H(+) ]	171.041	0	0
Hydantoin-5-propionate	cpd:C05565	[-H(+) +1]	172.04	0	0
Hercynine	cpd:C05575	[-H(+) ]	197.118	0	0
Hercynine	cpd:C05575	[-H(+) +1]	198.125	0	0
3,4-Dihydroxymandelaldehyde	cpd:C05577	[-H(+) ]	167.035	0.42	0.7
3,4-Dihydroxymandelaldehyde	cpd:C05577	[-H(+) +1]	168.043	0.316	0.701
5,6-Dihydroxyindole	cpd:C05578	[-H(+) ]	148.043	0	0
5,6-Dihydroxyindole	cpd:C05578	[-H(+) +1]	149.045	0	0
Indole-5,6-quinone	cpd:C05579	[-H(+) +1]	147.03	0	0
3,4-Dihydroxymandelate	cpd:C05580	[-H(+) ]	183.03	0	0
3-Methoxy-4-hydroxyphenylacetaldehyde	cpd:C05581	[-H(+) ]	165.055	0	0
Homovanillate	cpd:C05582	[-H(+) ]	181.051	0	0
Homovanillate	cpd:C05582	[-H(+) +1]	182.057	0	0
3-Methoxy-4-hydroxyphenylglycolaldehyde	cpd:C05583	[-H(+) ]	181.051	0	0
3-Methoxy-4-hydroxyphenylglycolaldehyde	cpd:C05583	[-H(+) +1]	182.057	0	0
3-Methoxy-4-hydroxymandelate	cpd:C05584	[-H(+) ]	197.046	0	0
Gentisate aldehyde	cpd:C05585	[-H(+) ]	137.023	0	0
Gentisate aldehyde	cpd:C05585	[-H(+) ]	137.027	0	0
Gentisate aldehyde	cpd:C05585	[-H(+) +1]	138.028	0	0
3-Methoxytyramine	cpd:C05587	[-H(+) ]	166.087	0	0
L-Normetanephrine	cpd:C05589	[-H(+) ]	182.082	0	0
Hydroiodic acid	cpd:C05590	[-H(+) ]	126.905	0	0
3-Hydroxyphenylacetate	cpd:C05593	[-H(+) ]	151.04	0	0
3-Hydroxyphenylacetate	cpd:C05593	[-H(+) +1]	152.045	0	0
3-Methoxy-4-hydroxyphenylethyleneglycol	cpd:C05594	[-H(+) ]	183.066	0	0
3-Methoxy-4-hydroxyphenylethyleneglycol	cpd:C05594	[-H(+) +1]	184.073	0	0
p-Hydroxyphenylacetylglycine	cpd:C05596	[-H(+) ]	208.062	0	0
p-Hydroxyphenylacetylglycine	cpd:C05596	[-H(+) +1]	209.067	0	0
Phenylacetylglycine	cpd:C05598	[-H(+) ]	192.067	0	0
Phenylacetylglycine	cpd:C05598	[-H(+) +1]	193.073	0	0
2-Hydroxyhepta-2,4-dienedioate	cpd:C05600	[-H(+) ]	171.03	0	0
4-Hydroxy-2-oxo-heptanedioate	cpd:C05601	[-H(+) ]	189.04	0	0
3-O-Methylgallate	cpd:C05616	[-H(+) ]	183.03	0	0
N-Acetyl-D-phenylalanine	cpd:C05620	[-H(+) ]	206.083	0	0
N-Acetyl-D-phenylalanine	cpd:C05620	[-H(+) +1]	207.081	0	0
N-Acetyl-D-phenylalanine	cpd:C05620	[-H(+) +1]	207.088	0	0
4-Hydroxystyrene	cpd:C05627	[-H(+) ]	119.05	0	0
4-Hydroxystyrene	cpd:C05627	[-H(+) +1]	120.053	0	0
Phenylpropanoate	cpd:C05629	[-H(+) ]	149.061	0	0
Phenylpropanoate	cpd:C05629	[-H(+) +1]	150.065	0	0
5-Hydroxyindoleacetaldehyde	cpd:C05634	[-H(+) +1]	175.061	0.123	0.784
5-Hydroxyindoleacetate	cpd:C05635	[-H(+) ]	190.054	-0.021	0.698
4,8-Dihydroxyquinoline	cpd:C05637	[-H(+) +1]	161.045	0	0
4,6-Dihydroxyquinoline	cpd:C05639	[-H(+) +1]	161.045	0	0
Cinnavalininate	cpd:C05640	[-H(+) +1]	300.037	0.086	0.444
Formyl-N-acetyl-5-methoxykynurenamine	cpd:C05642	[-H(+) +1]	264.11	0	0
4-(2-Amino-3-hydroxyphenyl)-2,4-dioxobutanoate	cpd:C05645	[-H(+) ]	222.044	0	0
4-(2-Amino-3-hydroxyphenyl)-2,4-dioxobutanoate	cpd:C05645	[-H(+) +1]	223.046	0	0
Formyl-5-hydroxykynurenamine	cpd:C05647	[-H(+) ]	207.081	0	0
Formyl-5-hydroxykynurenamine	cpd:C05647	[-H(+) +1]	208.085	0	0
5-Hydroxy-N-formylkynurenine	cpd:C05648	[-H(+) ]	251.071	0	0
5-Hydroxykynurenine	cpd:C05651	[-H(+) ]	223.077	0	0
5-Hydroxykynurenine	cpd:C05651	[-H(+) +1]	224.08	0	0
Formylanthranilate	cpd:C05653	[-H(+) ]	164.035	0	0
Formylanthranilate	cpd:C05653	[-H(+) +1]	165.04	0	0
Homoisocitrate	cpd:C05662	[-H(+) ]	205.036	0	0
Homoisocitrate	cpd:C05662	[-H(+) +1]	206.039	0	0
3-Aminopropanal	cpd:C05665	[-H(+) ]	72.0448	0.435	1.273
3-Aminopropanal	cpd:C05665	[-H(+) +1]	73.0507	0.389	1.733
3-Aminopropanal	cpd:C05665	[-H(+) +1]	73.0533	0.389	1.739
3-Aminopropiononitrile	cpd:C05670	[-H(+) ]	69.0446	0.034	1.098
3-Aminopropiononitrile	cpd:C05670	[-H(+) ]	69.0502	0.004	1.126
3-Aminopropiononitrile	cpd:C05670	[-H(+) +1]	70.0492	-0.154	0.78
3-Aminopropiononitrile	cpd:C05670	[-H(+) +1]	70.0536	-0.148	0.872
Phosphonoacetate	cpd:C05682	[-H(+) ]	138.98	0	0
Phosphonoacetate	cpd:C05682	[-H(+) +1]	139.984	0	0
Selenate	cpd:C05697	[-H(+) ]	144.909	0.386	1.142
Selenate	cpd:C05697	[-H(+) +1]	145.908	0.028	1.108
L-Selenocystathionine	cpd:C05699	[-H(+) +1]	270.009	0.039	0.467
O-Phosphorylhomoserine	cpd:C05702	[-H(+) ]	198.018	0	0
Methaneselenol	cpd:C05703	[-H(+) +1]	95.941	-0.521	1.38
Methaneselenol	cpd:C05703	[-H(+) +1]	95.9427	-0.517	1.172
gamma-Glutamyl-beta-cyanoalanine	cpd:C05711	[-H(+) ]	242.08	-0.343	0.927
alpha-Aminopropiononitrile	cpd:C05714	[-H(+) ]	69.0446	0	0
alpha-Aminopropiononitrile	cpd:C05714	[-H(+) ]	69.0502	0	0
alpha-Aminopropiononitrile	cpd:C05714	[-H(+) +1]	70.0492	0	0
alpha-Aminopropiononitrile	cpd:C05714	[-H(+) +1]	70.0536	0	0
gamma-Amino-gamma-cyanobutanoate	cpd:C05715	[-H(+) ]	127.051	0	0
Uroporphyrinogen I	cpd:C05766	[-H(+) +1]	836.268	-0.559	1.204
Coproporphyrinogen I	cpd:C05768	[-H(+) +1]	660.31	-0.563	0.5
alpha-Ribazole	cpd:C05775	[-H(+) ]	277.12	0	0
alpha-Ribazole	cpd:C05775	[-H(+) +1]	278.124	0	0
Sirohydrochlorin	cpd:C05778	[-H(+) ]	861.28	-0.238	0.912
2-Hexaprenyl-3-methyl-5-hydroxy-6-methoxy-1,4-benzoquinone	cpd:C05805	[-H(+) ]	575.412	0	0
3-Octaprenyl-4-hydroxybenzoate	cpd:C05809	[-H(+) ]	681.527	0	0
3-Octaprenyl-4-hydroxybenzoate	cpd:C05809	[-H(+) +1]	682.532	0	0
2-Octaprenylphenol	cpd:C05810	[-H(+) ]	637.534	0	0
2-Octaprenylphenol	cpd:C05810	[-H(+) +1]	638.537	0	0
2-Octaprenyl-6-methoxyphenol	cpd:C05812	[-H(+) ]	667.542	0	0
2-Octaprenyl-6-methoxyphenol	cpd:C05812	[-H(+) +1]	668.547	0	0
2-Octaprenyl-6-methoxy-1,4-benzoquinone	cpd:C05813	[-H(+) ]	681.527	0.359	5.791
2-Octaprenyl-6-methoxy-1,4-benzoquinone	cpd:C05813	[-H(+) +1]	682.532	-0.312	2.373
2-Octaprenyl-3-methyl-6-methoxy-1,4-benzoquinone	cpd:C05814	[-H(+) ]	695.545	0.263	7.385
2-Octaprenyl-3-methyl-6-methoxy-1,4-benzoquinone	cpd:C05814	[-H(+) +1]	696.548	0	0
(1R,6R)-6-Hydroxy-2-succinylcyclohexa-2,4-diene-1-carboxylate	cpd:C05817	[-H(+) ]	239.055	0	0
3'-CMP	cpd:C05822	[-H(+) ]	322.045	0	0
3-Mercaptolactate	cpd:C05823	[-H(+) ]	120.997	0	0
3-Mercaptolactate	cpd:C05823	[-H(+) +1]	122	0	0
S-Sulfo-L-cysteine	cpd:C05824	[-H(+) +1]	200.973	0	0
8-Methoxykynurenate	cpd:C05830	[-H(+) +1]	219.046	0	0
3-Methoxyanthranilate	cpd:C05831	[-H(+) ]	166.051	0	0
cis-2-Hydroxycinnamate	cpd:C05838	[-H(+) ]	163.04	-0.071	0.471
Iminoaspartate	cpd:C05840	[-H(+) +1]	131.015	-0.638	0.466
Vitamin K1 epoxide	cpd:C05849	[-H(+) ]	465.338	0	0
Vitamin K1 epoxide	cpd:C05849	[-H(+) +1]	466.344	0	0
2-Hydroxyphenylacetate	cpd:C05852	[-H(+) ]	151.04	0	0
2-Hydroxyphenylacetate	cpd:C05852	[-H(+) +1]	152.045	0	0
Phenylethyl alcohol	cpd:C05853	[-H(+) ]	121.065	0	0
Piceatannol	cpd:C05901	[-H(+) ]	243.062	0	0
Piceatannol	cpd:C05901	[-H(+) +1]	244.066	0	0
N-Succinyl-L-glutamate	cpd:C05931	[-H(+) ]	246.063	0	0
N-Succinyl-L-glutamate 5-semialdehyde	cpd:C05932	[-H(+) ]	230.067	0	0
L-4-Hydroxyglutamate semialdehyde	cpd:C05938	[-H(+) ]	146.046	-0.024	1.178
L-4-Hydroxyglutamate semialdehyde	cpd:C05938	[-H(+) +1]	147.048	-0.107	0.589
(4R)-4-Hydroxy-2-oxoglutarate	cpd:C05946	[-H(+) ]	161.009	-0.034	0.777
L-erythro-4-Hydroxyglutamate	cpd:C05947	[-H(+) ]	162.042	0.359	0.531
L-erythro-4-Hydroxyglutamate	cpd:C05947	[-H(+) +1]	163.04	0.318	0.201
Prostaglandin G2	cpd:C05956	[-H(+) ]	367.211	0	0
11-epi-Prostaglandin F2alpha	cpd:C05959	[-H(+) ]	353.234	0	0
12(S)-HPETE	cpd:C05965	[-H(+) ]	335.223	0	0
12(S)-HPETE	cpd:C05965	[-H(+) +1]	336.229	0	0
15(S)-HPETE	cpd:C05966	[-H(+) ]	335.223	0.163	0.626
15(S)-HPETE	cpd:C05966	[-H(+) +1]	336.229	0.411	0.444
2-Hydroxybutanoic acid	cpd:C05984	[-H(+) ]	103.039	0	0
2-Propynal	cpd:C05985	[-H(+) ]	52.9996	0.202	1.172
2-Propyn-1-ol	cpd:C05986	[-H(+) ]	55.018	0	0
2-Propyn-1-ol	cpd:C05986	[-H(+) ]	55.0231	0	0
2-Propyn-1-ol	cpd:C05986	[-H(+) +1]	56.0222	0	0
Acetyl adenylate	cpd:C05993	[-H(+) ]	388.065	-0.391	0.247
Lactaldehyde	cpd:C05999	[-H(+) ]	73.0289	0	0
Lactaldehyde	cpd:C05999	[-H(+) +1]	74.0324	0	0
(S)-3-Hydroxyisobutyryl-CoA	cpd:C06000	[-H(+) ]	852.145	-0.274	1.866
(S)-3-Hydroxyisobutyrate	cpd:C06001	[-H(+) ]	103.039	0.457	1.079
(S)-Methylmalonate semialdehyde	cpd:C06002	[-H(+) ]	101.024	0.011	0.776
(S)-Methylmalonate semialdehyde	cpd:C06002	[-H(+) +1]	102.023	0.24	1.214
(S)-2-Aceto-2-hydroxybutanoate	cpd:C06006	[-H(+) ]	145.05	0.521	0.339
(R)-2,3-Dihydroxy-3-methylpentanoate	cpd:C06007	[-H(+) ]	147.066	-0.081	1.063
(S)-2-Acetolactate	cpd:C06010	[-H(+) ]	131.035	0.055	0.504
D-arabino-Hex-3-ulose 6-phosphate	cpd:C06019	[-H(+) ]	259.023	0	0
D-arabino-Hex-3-ulose 6-phosphate	cpd:C06019	[-H(+) +1]	260.023	0	0
UDP-3-O-(3-hydroxytetradecanoyl)-D-glucosamine	cpd:C06022	[-H(+) +1]	791.259	0	0
L-erythro-3-Methylmalyl-CoA	cpd:C06027	[-H(+) ]	896.133	0	0
D-erythro-3-Methylmalate	cpd:C06032	[-H(+) ]	147.03	0.228	1.149
D-erythro-3-Methylmalate	cpd:C06032	[-H(+) +1]	148.033	0.333	1.465
Parapyruvate	cpd:C06033	[-H(+) +1]	176.028	0	0
2-Oxo-3-hydroxy-4-phosphobutanoate	cpd:C06054	[-H(+) ]	212.978	-0.091	0.57
2-Oxo-3-hydroxy-4-phosphobutanoate	cpd:C06054	[-H(+) +1]	213.984	0.244	0.366
O-Phospho-4-hydroxy-L-threonine	cpd:C06055	[-H(+) ]	214.01	-0.288	0.334
4-Hydroxy-L-threonine	cpd:C06056	[-H(+) ]	134.047	-0.401	0.707
4-Hydroxy-L-threonine	cpd:C06056	[-H(+) +1]	135.045	-0.274	0.579
Adipate semialdehyde	cpd:C06102	[-H(+) ]	129.055	-0.5	0.428
6-Hydroxyhexanoic acid	cpd:C06103	[-H(+) ]	131.072	0	0
Adipate	cpd:C06104	[-H(+) ]	145.05	0	0
gamma-Glutamyl-beta-aminopropiononitrile	cpd:C06114	[-H(+) ]	198.088	-0.319	0.219
Hexadecenal	cpd:C06123	[-H(+) ]	237.222	0	0
Hexadecenal	cpd:C06123	[-H(+) +1]	238.225	0	0
1-Butanol	cpd:C06142	[-H(+) ]	73.0624	0	0
1-Butanol	cpd:C06142	[-H(+) ]	73.0708	0	0
scyllo-Inositol	cpd:C06153	[-H(+) ]	179.056	0	0
alpha-D-Glucosamine 1-phosphate	cpd:C06156	[-H(+) ]	258.038	-0.083	0.661
Codeine	cpd:C06174	[-H(+) ]	298.141	0	0
Codeine	cpd:C06174	[-H(+) +1]	299.144	0	0
Arbutin	cpd:C06186	[-H(+) ]	271.082	0	0
Arbutin	cpd:C06186	[-H(+) +1]	272.089	0	0
Arbutin 6-phosphate	cpd:C06187	[-H(+) +1]	352.047	0	0
Guanosine 3'-phosphate	cpd:C06193	[-H(+) ]	362.051	0	0
Guanosine 3'-phosphate	cpd:C06193	[-H(+) +1]	363.054	0	0
2',3'-Cyclic GMP	cpd:C06194	[-H(+) ]	344.04	0	0
2',3'-Cyclic GMP	cpd:C06194	[-H(+) +1]	345.044	0	0
2'-Deoxyinosine 5'-phosphate	cpd:C06196	[-H(+) +1]	332.05	-0.771	0.94
P1,P3-Bis(5'-adenosyl) triphosphate	cpd:C06197	[-H(+) ]	755.071	0	0
P1,P3-Bis(5'-adenosyl) triphosphate	cpd:C06197	[-H(+) +1]	756.074	0	0
P1,P4-Bis(5'-uridyl) tetraphosphate	cpd:C06198	[-H(+) ]	788.986	0	0
P1,P4-Bis(5'-uridyl) tetraphosphate	cpd:C06198	[-H(+) +1]	789.99	0	0
2,4-Dihydroxyhept-2-enedioate	cpd:C06201	[-H(+) ]	189.04	0	0
1,2-Dihydronaphthalene-1,2-diol	cpd:C06205	[-H(+) +1]	162.066	0	0
Benzoyl phosphate	cpd:C06206	[-H(+) +1]	202.002	0	0
2-Hydroxy-6-keto-2,4-heptadienoate	cpd:C06210	[-H(+) ]	155.035	0	0
N-Methyltryptamine	cpd:C06213	[-H(+) ]	173.104	0	0
N-Methyltryptamine	cpd:C06213	[-H(+) +1]	174.107	0	0
Sedoheptulose 1-phosphate	cpd:C06222	[-H(+) ]	289.034	0	0
Sedoheptulose 1-phosphate	cpd:C06222	[-H(+) +1]	290.036	0	0
3,4-Dihydroxystyrene	cpd:C06224	[-H(+) ]	135.045	0	0
3,4-Dihydroxystyrene	cpd:C06224	[-H(+) +1]	136.049	0	0
Ectoine	cpd:C06231	[-H(+) ]	141.067	0	0
Ectoine	cpd:C06231	[-H(+) +1]	142.066	0	0
N-Acetylneuraminate 9-phosphate	cpd:C06241	[-H(+) ]	388.065	0	0
Galactitol 1-phosphate	cpd:C06311	[-H(+) ]	261.038	0	0
Galactitol 1-phosphate	cpd:C06311	[-H(+) +1]	262.04	0	0
(1R,6S)-1,6-Dihydroxycyclohexa-2,4-diene-1-carboxylate	cpd:C06321	[-H(+) ]	155.035	0	0
2-Chloromaleylacetate	cpd:C06329	[-H(+) ]	190.973	0.224	0.317
3-Sulfocatechol	cpd:C06336	[-H(+) ]	188.985	0	0
3-Sulfocatechol	cpd:C06336	[-H(+) +1]	189.988	0	0
7alpha,27-Dihydroxycholesterol	cpd:C06341	[-H(+) ]	417.336	0	0
7alpha,27-Dihydroxycholesterol	cpd:C06341	[-H(+) +1]	418.34	0	0
N-Acetyl-D-galactosamine 6-phosphate	cpd:C06376	[-H(+) ]	300.049	0	0
D-Galactosamine 6-phosphate	cpd:C06377	[-H(+) ]	258.038	0	0
ADP-D-glycero-beta-D-manno-heptose	cpd:C06397	[-H(+) ]	618.086	0	0
ADP-D-glycero-beta-D-manno-heptose	cpd:C06397	[-H(+) +1]	619.091	0	0
ADP-L-glycero-beta-D-manno-heptose	cpd:C06398	[-H(+) ]	618.086	0	0
ADP-L-glycero-beta-D-manno-heptose	cpd:C06398	[-H(+) +1]	619.091	0	0
Octanoic acid	cpd:C06423	[-H(+) ]	143.107	0	0
Octanoic acid	cpd:C06423	[-H(+) +1]	144.111	0	0
Tetradecanoic acid	cpd:C06424	[-H(+) ]	227.202	0	0
Tetradecanoic acid	cpd:C06424	[-H(+) +1]	228.205	0	0
Icosanoic acid	cpd:C06425	[-H(+) ]	311.295	0	0
Icosanoic acid	cpd:C06425	[-H(+) +1]	312.299	0	0
(6Z,9Z,12Z)-Octadecatrienoic acid	cpd:C06426	[-H(+) ]	277.216	0	0
(6Z,9Z,12Z)-Octadecatrienoic acid	cpd:C06426	[-H(+) +1]	278.22	0	0
(9Z,12Z,15Z)-Octadecatrienoic acid	cpd:C06427	[-H(+) ]	277.216	0	0
(9Z,12Z,15Z)-Octadecatrienoic acid	cpd:C06427	[-H(+) +1]	278.22	0	0
(5Z,8Z,11Z,14Z,17Z)-Icosapentaenoic acid	cpd:C06428	[-H(+) ]	301.216	0	0
L-Xylulose 1-phosphate	cpd:C06441	[-H(+) ]	229.012	0	0
L-Xylulose 1-phosphate	cpd:C06441	[-H(+) +1]	230.013	0	0
N-Trimethyl-2-aminoethylphosphonate	cpd:C06459	[-H(+) ]	167.071	0	0
D-Psicose	cpd:C06468	[-H(+) ]	179.056	0	0
L-Iduronic acid	cpd:C06472	[-H(+) ]	193.036	0	0
2-Keto-D-gluconic acid	cpd:C06473	[-H(+) ]	193.036	0	0
2,3-Dihydroxy-p-cumate	cpd:C06580	[-H(+) +1]	196.073	0	0
2-Hydroxy-3-carboxy-6-oxo-7-methylocta-2,4-dienoate	cpd:C06581	[-H(+) ]	227.056	0	0
2-Hydroxy-3-carboxy-6-oxo-7-methylocta-2,4-dienoate	cpd:C06581	[-H(+) +1]	228.063	0	0
2-Hydroxy-6-oxo-7-methylocta-2,4-dienoate	cpd:C06582	[-H(+) ]	183.066	0	0
2-Hydroxy-6-oxo-7-methylocta-2,4-dienoate	cpd:C06582	[-H(+) +1]	184.073	0	0
2,4,5-Trichloro-2,5-cyclohexadiene-1-ol	cpd:C06598	[-H(+) ]	196.935	0	0
2,4,5-Trichloro-2,5-cyclohexadiene-1-ol	cpd:C06598	[-H(+) +1]	197.935	0	0
Paraoxon	cpd:C06606	[-H(+) +1]	275.055	0	0
Diethylthiophosphoric acid	cpd:C06607	[-H(+) +1]	170.009	0	0
trans-1,3-Dichloropropene	cpd:C06609	[-H(+) +1]	109.968	0	0
cis-1,3-Dichloropropene	cpd:C06610	[-H(+) +1]	109.968	0	0
trans-3-Chloroallyl aldehyde	cpd:C06613	[-H(+) ]	88.9807	0.381	6.409
trans-3-Chloroallyl aldehyde	cpd:C06613	[-H(+) ]	88.9837	0.353	2.09
Toluene-4-sulfonate	cpd:C06677	[-H(+) +1]	172.015	0	0
Mycothiol	cpd:C06717	[-H(+) ]	485.145	0	0
Aminoacetaldehyde	cpd:C06735	[-H(+) ]	58.029	0	0
Aminoacetaldehyde	cpd:C06735	[-H(+) +1]	59.0333	0	0
Chloroacetaldehyde	cpd:C06754	[-H(+) ]	76.9755	0.696	0.588
Chloroacetaldehyde	cpd:C06754	[-H(+) ]	76.9784	0.674	0.54
Chloroacetic acid	cpd:C06755	[-H(+) ]	92.9771	0.102	2.815
Chloroacetic acid	cpd:C06755	[-H(+) ]	92.9799	-0.002	3.558
4-Methylbenzyl alcohol	cpd:C06757	[-H(+) ]	121.065	0	0
p-Tolualdehyde	cpd:C06758	[-H(+) ]	119.05	0	0
p-Tolualdehyde	cpd:C06758	[-H(+) +1]	120.053	0	0
2-Hydroxy-5-methyl-cis,cis-muconic semialdehyde	cpd:C06760	[-H(+) ]	155.035	0	0
Aflatoxin B1	cpd:C06800	[-H(+) ]	311.055	0	0
Aflatoxin B1	cpd:C06800	[-H(+) +1]	312.06	0	0
Nitrobenzene	cpd:C06813	[-H(+) ]	122.024	0	0
Carbamazepine	cpd:C06868	[-H(+) +1]	236.093	0	0
D-2,3-Diketo 4-deoxy-epi-inositol	cpd:C06891	[-H(+) ]	159.03	0	0
2-Deoxy-5-keto-D-gluconic acid 6-phosphate	cpd:C06893	[-H(+) +1]	258.006	0	0
Ifosfamide	cpd:C07047	[-H(+) +1]	260.023	0	0
Isoniazid	cpd:C07054	[-H(+) ]	136.049	0	0
3-Vinylcatechol	cpd:C07085	[-H(+) ]	135.045	0	0
3-Vinylcatechol	cpd:C07085	[-H(+) +1]	136.049	0	0
Phenylacetic acid	cpd:C07086	[-H(+) ]	135.045	0.295	0.132
Phenylacetic acid	cpd:C07086	[-H(+) +1]	136.049	0.185	0.291
2-Hydroxy-6-oxoocta-2,4,7-trienoate	cpd:C07087	[-H(+) ]	167.035	0	0
2-Hydroxy-6-oxoocta-2,4,7-trienoate	cpd:C07087	[-H(+) +1]	168.043	0	0
5-Chloro-2-hydroxymuconic semialdehyde	cpd:C07089	[-H(+) +1]	175.983	0	0
Protoanemonin	cpd:C07090	[-H(+) +1]	96.0208	-0.653	0.78
cis-Acetylacrylate	cpd:C07091	[-H(+) ]	113.024	-0.497	0.244
Methadone	cpd:C07163	[-H(+) +1]	309.207	0	0
Valproic acid	cpd:C07185	[-H(+) ]	143.107	0	0
Valproic acid	cpd:C07185	[-H(+) +1]	144.111	0	0
3-Methylbenzaldehyde	cpd:C07209	[-H(+) ]	119.05	0	0
3-Methylbenzaldehyde	cpd:C07209	[-H(+) +1]	120.053	0	0
m-Methylbenzoate	cpd:C07211	[-H(+) ]	135.045	0	0
m-Methylbenzoate	cpd:C07211	[-H(+) +1]	136.049	0	0
2-Methylbenzyl alcohol	cpd:C07213	[-H(+) ]	121.065	0	0
2-Methylbenzaldehyde	cpd:C07214	[-H(+) ]	119.05	0	0
2-Methylbenzaldehyde	cpd:C07214	[-H(+) +1]	120.053	0	0
o-Toluate	cpd:C07215	[-H(+) ]	135.045	0	0
o-Toluate	cpd:C07215	[-H(+) +1]	136.049	0	0
3-Methylbenzyl alcohol	cpd:C07216	[-H(+) ]	121.065	0	0
Limonene-1,2-epoxide	cpd:C07271	[-H(+) ]	151.113	0	0
(R)-Mandelamide	cpd:C07301	[-H(+) ]	150.056	0	0
Acetylhydrazine	cpd:C07447	[-H(+) +1]	74.04	0	0
Acetylhydrazine	cpd:C07447	[-H(+) +1]	74.049	0	0
Burimamide	cpd:C07448	[-H(+) +1]	212.104	0	0
2-Hydroxy-5-methyl-cis,cis-muconate	cpd:C07478	[-H(+) ]	171.03	0	0
2-Oxo-5-methyl-cis-muconate	cpd:C07479	[-H(+) ]	171.03	0	0
Theobromine	cpd:C07480	[-H(+) ]	179.056	0	0
Caffeine	cpd:C07481	[-H(+) ]	193.073	0	0
Carbamazepine-10,11-epoxide	cpd:C07496	[-H(+) +1]	252.087	0	0
Felbamate	cpd:C07501	[-H(+) ]	237.092	0	0
Felbamate	cpd:C07501	[-H(+) +1]	238.095	0	0
Benzo[a]pyrene	cpd:C07535	[-H(+) +1]	252.087	0	0
N-Acetylisoniazid	cpd:C07585	[-H(+) ]	178.06	0	0
4-Ketocyclophosphamide	cpd:C07644	[-H(+) ]	272.996	0	0
4-Ketocyclophosphamide	cpd:C07644	[-H(+) +1]	274.003	0	0
Carboxyphosphamide	cpd:C07646	[-H(+) +1]	292.007	0	0
Thioguanine	cpd:C07648	[-H(+) ]	166.023	0.341	0.836
Thioguanine	cpd:C07648	[-H(+) +1]	167.021	0.544	0.8
5-FU	cpd:C07649	[-H(+) ]	129.007	0	0
D-glycero-beta-D-manno-Heptose 7-phosphate	cpd:C07836	[-H(+) ]	289.034	0	0
D-glycero-beta-D-manno-Heptose 7-phosphate	cpd:C07836	[-H(+) +1]	290.036	0	0
D-glycero-beta-D-manno-Heptose 1-phosphate	cpd:C07838	[-H(+) ]	289.034	0	0
D-glycero-beta-D-manno-Heptose 1-phosphate	cpd:C07838	[-H(+) +1]	290.036	0	0
Cyclophosphamide	cpd:C07888	[-H(+) +1]	260.023	0	0
Levomethadyl acetate	cpd:C08012	[-H(+) +1]	353.234	0	0
3-(Methylthio)propanoate	cpd:C08276	[-H(+) +1]	120.022	0	0
Amygdalin	cpd:C08325	[-H(+) +1]	457.158	0.203	0.335
beta-D-Ribopyranose	cpd:C08353	[-H(+) ]	149.045	0	0
beta-D-Ribopyranose	cpd:C08353	[-H(+) +1]	150.048	0	0
Sulfur dioxide	cpd:C09306	[-H(+) +1]	63.9617	0	0
Benzonitrile	cpd:C09814	[-H(+) +1]	103.039	0	0
Benzamide	cpd:C09815	[-H(+) ]	120.045	-0.134	0.468
4'-Hydroxyacetophenone	cpd:C10700	[-H(+) ]	135.045	0	0
4'-Hydroxyacetophenone	cpd:C10700	[-H(+) +1]	136.049	0	0
Bromobenzene	cpd:C11036	[-H(+) ]	154.947	0	0
5-Hydroxymethyl-2-furaldehyde	cpd:C11101	[-H(+) ]	125.024	0	0
5-Hydroxymethyl-2-furaldehyde	cpd:C11101	[-H(+) +1]	126.028	0	0
Estrone glucuronide	cpd:C11133	[-H(+) +1]	446.192	0	0
Androsterone glucuronide	cpd:C11135	[-H(+) ]	465.252	0	0
Etiocholan-3alpha-ol-17-one 3-glucuronide	cpd:C11136	[-H(+) ]	465.252	0	0
Dimethyl sulfone	cpd:C11142	[-H(+) ]	93.0018	0	0
Dimethyl sulfone	cpd:C11142	[-H(+) ]	93.006	0	0
Dimethyl sulfoxide	cpd:C11143	[-H(+) ]	77.0069	0	0
Methanesulfonic acid	cpd:C11145	[-H(+) ]	94.98	0	0
Methanesulfonic acid	cpd:C11145	[-H(+) +1]	95.9795	0	0
Methanesulfonic acid	cpd:C11145	[-H(+) +1]	95.9859	0	0
TCE epoxide	cpd:C11148	[-H(+) +1]	145.908	0	0
2-Hydroxy-cis-hex-2,4-dienoate	cpd:C11354	[-H(+) ]	127.04	0	0
4-Amino-4-deoxychorismate	cpd:C11355	[-H(+) ]	224.057	0.434	0.446
SN38 glucuronide	cpd:C11376	[-H(+) ]	567.158	0	0
SN38 glucuronide	cpd:C11376	[-H(+) +1]	568.164	0	0
Phenanthrene	cpd:C11422	[-H(+) +1]	178.071	0	0
2-C-Methyl-D-erythritol 4-phosphate	cpd:C11434	[-H(+) ]	215.033	-0.284	1.699
2-C-Methyl-D-erythritol 4-phosphate	cpd:C11434	[-H(+) +1]	216.036	-0.104	1.498
4-(Cytidine 5'-diphospho)-2-C-methyl-D-erythritol	cpd:C11435	[-H(+) ]	520.074	-0.649	1.358
1-Deoxy-D-xylulose 5-phosphate	cpd:C11437	[-H(+) ]	213.018	-0.34	1.484
1-Deoxy-D-xylulose 5-phosphate	cpd:C11437	[-H(+) +1]	214.021	-0.596	0.849
3-(3-Hydroxyphenyl)propanoic acid	cpd:C11457	[-H(+) ]	165.055	0	0
D-glycero-beta-D-manno-Heptose 1,7-bisphosphate	cpd:C11472	[-H(+) ]	368.999	0	0
D-glycero-beta-D-manno-Heptose 1,7-bisphosphate	cpd:C11472	[-H(+) +1]	370.005	0	0
HSO3-	cpd:C11481	[-H(+) ]	79.9579	0	0
HSO3-	cpd:C11481	[-H(+) +1]	80.9631	0	0
2-(alpha-D-Mannosyl)-3-phosphoglycerate	cpd:C11516	[-H(+) ]	347.04	0	0
(2R)-O-Phospho-3-sulfolactate	cpd:C11536	[-H(+) ]	248.944	0	0
(2R)-3-Sulfolactate	cpd:C11537	[-H(+) ]	168.981	-0.413	0.587
(2R)-3-Sulfolactate	cpd:C11537	[-H(+) +1]	169.985	-0.693	0.94
Cobalt-precorrin 6	cpd:C11542	[-H(+) +1]	952.275	0	0
Cobalt-dihydro-precorrin 6	cpd:C11543	[-H(+) +1]	954.293	0	0
2(alpha-D-Mannosyl)-D-glycerate	cpd:C11544	[-H(+) ]	267.073	0	0
cis-3-(Carboxy-ethyl)-3,5-cyclo-hexadiene-1,2-diol	cpd:C11588	[-H(+) ]	183.066	0	0
cis-3-(Carboxy-ethyl)-3,5-cyclo-hexadiene-1,2-diol	cpd:C11588	[-H(+) +1]	184.073	0	0
5-Fluorodeoxyuridine	cpd:C11736	[-H(+) ]	245.06	-0.294	1.823
5-Fluorodeoxyuridine	cpd:C11736	[-H(+) +1]	246.063	-0.02	0.331
1-Hydroxy-2-methyl-2-butenyl 4-diphosphate	cpd:C11811	[-H(+) +1]	262	-0.022	0.811
13(1)-Hydroxy-magnesium-protoporphyrin IX 13-monomethyl ester	cpd:C11829	[-H(+) ]	613.231	0	0
(4S)-4,5-Dihydroxypentan-2,3-dione	cpd:C11838	[-H(+) ]	131.035	0	0
Myrtenol	cpd:C11938	[-H(+) ]	151.113	0	0
Pinocarveol	cpd:C11941	[-H(+) ]	151.113	0	0
5-Hydroxyconiferyl alcohol	cpd:C12205	[-H(+) +1]	196.073	0	0
Kanosamine 6-phosphate	cpd:C12213	[-H(+) ]	258.038	0	0
Aminofructose 6-phosphate	cpd:C12214	[-H(+) ]	258.038	-0.179	0.662
Iminoerythrose 4-phosphate	cpd:C12215	[-H(+) ]	198.018	-0.396	0.635
5-Hydroxy-2-oxo-4-ureido-2,5-dihydro-1H-imidazole-5-carboxylate	cpd:C12248	[-H(+) +1]	202.028	-0.267	0.35
N-Acetylaspartylglutamate	cpd:C12270	[-H(+) ]	303.083	0	0
L-4-Hydroxyphenylglycine	cpd:C12323	[-H(+) ]	166.051	0	0
Boric acid	cpd:C12486	[-H(+) ]	61.0078	0	0
Boric acid	cpd:C12486	[-H(+) +1]	62.0121	0	0
Glutaral	cpd:C12518	[-H(+) ]	99.0445	0	0
Glutaral	cpd:C12518	[-H(+) +1]	100.048	0	0
trans-3-Hydroxycinnamate	cpd:C12621	[-H(+) ]	163.04	0	0
cis-3-(3-Carboxyethenyl)-3,5-cyclohexadiene-1,2-diol	cpd:C12622	[-H(+) ]	181.051	0	0
cis-3-(3-Carboxyethenyl)-3,5-cyclohexadiene-1,2-diol	cpd:C12622	[-H(+) +1]	182.057	0	0
trans-2,3-Dihydroxycinnamate	cpd:C12623	[-H(+) ]	179.035	0	0
2-Hydroxy-6-ketononatrienedioate	cpd:C12624	[-H(+) ]	211.027	0	0
Capecitabine	cpd:C12650	[-H(+) ]	358.145	0	0
Tegafur	cpd:C12673	[-H(+) +1]	200.056	0	0
5'-Deoxy-5-fluorouridine	cpd:C12739	[-H(+) ]	245.06	0.019	1.71
5'-Deoxy-5-fluorouridine	cpd:C12739	[-H(+) +1]	246.063	0.042	0.28
3,4,6-Trichlorocatechol	cpd:C12831	[-H(+) ]	210.911	0	0
3,4,6-Trichlorocatechol	cpd:C12831	[-H(+) +1]	211.911	0	0
2,3,5-Trichloro-cis,cis-muconate	cpd:C12833	[-H(+) +1]	243.903	0	0
2,5-Dichloro-carboxymethylenebut-2-en-4-olide	cpd:C12834	[-H(+) ]	206.93	-0.224	0.82
2,5-Dichloro-carboxymethylenebut-2-en-4-olide	cpd:C12834	[-H(+) +1]	207.93	-0.244	1.144
2,5-Dichloro-4-oxohex-2-enedioate	cpd:C12835	[-H(+) ]	224.936	0.497	0.948
2,5-Dichloro-4-oxohex-2-enedioate	cpd:C12835	[-H(+) +1]	225.935	-0.256	0.926
2,5-Dichloro-4-oxohex-2-enedioate	cpd:C12835	[-H(+) +1]	225.94	-0.354	1.257
2-Chloro-3-oxoadipate	cpd:C12836	[-H(+) ]	192.991	0	0
2-Chloro-3-oxoadipate	cpd:C12836	[-H(+) +1]	193.993	0	0
trans-4-Carboxymethylenebut-2-en-4-olide	cpd:C12838	[-H(+) ]	139.007	0.738	0.425
trans-4-Carboxymethylenebut-2-en-4-olide	cpd:C12838	[-H(+) +1]	140.01	0.674	0.951
Cyclic ADP-ribose	cpd:C13050	[-H(+) ]	540.054	0	0
Cyclic ADP-ribose	cpd:C13050	[-H(+) +1]	541.058	0	0
Cerebrosterol	cpd:C13550	[-H(+) ]	401.346	0	0
Cerebrosterol	cpd:C13550	[-H(+) +1]	402.349	0	0
Bisphenol A	cpd:C13624	[-H(+) ]	227.104	0	0
Bisphenol A	cpd:C13624	[-H(+) +1]	228.107	0	0
4-Hydroxyphenyl acetate	cpd:C13636	[-H(+) ]	151.04	0	0
4-Hydroxyphenyl acetate	cpd:C13636	[-H(+) +1]	152.045	0	0
4-Ethylphenol	cpd:C13637	[-H(+) ]	121.065	0	0
Allotetrahydrodeoxycorticosterone	cpd:C13713	[-H(+) ]	333.247	0	0
Allotetrahydrodeoxycorticosterone	cpd:C13713	[-H(+) +1]	334.251	0	0
1,7-Dimethylxanthine	cpd:C13747	[-H(+) ]	179.056	0	0
1,1-Dichloroethylene	cpd:C14039	[-H(+) +1]	95.9527	0	0
1-Nitronaphthalene	cpd:C14040	[-H(+) ]	172.04	0	0
1-Nitronaphthalene	cpd:C14040	[-H(+) +1]	173.046	0	0
1-Methylnaphthalene	cpd:C14082	[-H(+) ]	141.067	0	0
3-Methylsalicylate	cpd:C14088	[-H(+) ]	151.04	0	0
3-Methylsalicylate	cpd:C14088	[-H(+) +1]	152.045	0	0
1-Hydroxymethylnaphthalene	cpd:C14089	[-H(+) ]	157.062	-0.373	0.528
1-Naphthaldehyde	cpd:C14090	[-H(+) ]	155.046	-0.064	0.536
1-Naphthaldehyde	cpd:C14090	[-H(+) ]	155.054	-0.374	1.513
2-Methylnaphthalene	cpd:C14098	[-H(+) ]	141.067	0	0
2-Naphthaldehyde	cpd:C14099	[-H(+) ]	155.046	-0.064	0.536
2-Naphthaldehyde	cpd:C14099	[-H(+) ]	155.054	-0.374	1.513
2-Naphthoic acid	cpd:C14101	[-H(+) ]	171.041	0	0
4-Methylsalicylate	cpd:C14103	[-H(+) ]	151.04	0	0
4-Methylsalicylate	cpd:C14103	[-H(+) +1]	152.045	0	0
4-Hydroxymethylsalicylate	cpd:C14109	[-H(+) ]	167.035	0	0
4-Hydroxymethylsalicylate	cpd:C14109	[-H(+) +1]	168.043	0	0
5-Carboxy-2-pentenoyl-CoA	cpd:C14144	[-H(+) +1]	893.148	-0.528	1.174
(3S)-3-Hydroxyadipyl-CoA	cpd:C14145	[-H(+) ]	910.148	-0.308	1.536
Furfural	cpd:C14279	[-H(+) +1]	96.0208	0	0
Bis(4-hydroxyphenyl)methane	cpd:C14298	[-H(+) ]	199.072	0	0
Bis(4-hydroxyphenyl)methane	cpd:C14298	[-H(+) +1]	200.076	0	0
Anthracene	cpd:C14315	[-H(+) +1]	178.071	0	0
4-Bromophenol	cpd:C14453	[-H(+) ]	170.942	0	0
(R)-3-Hydroxy-3-methyl-2-oxopentanoate	cpd:C14463	[-H(+) ]	145.05	0.551	0.271
9-Hydroxybenzo[a]pyrene	cpd:C14556	[-H(+) +1]	268.086	0	0
(S)-5-Oxo-2,5-dihydrofuran-2-acetate	cpd:C14610	[-H(+) ]	141.02	0	0
(S)-5-Oxo-2,5-dihydrofuran-2-acetate	cpd:C14610	[-H(+) +1]	142.024	0	0
20-HETE	cpd:C14748	[-H(+) ]	319.231	0	0
20-HETE	cpd:C14748	[-H(+) +1]	320.234	0	0
19(S)-HETE	cpd:C14749	[-H(+) ]	319.231	0	0
19(S)-HETE	cpd:C14749	[-H(+) +1]	320.234	0	0
13(S)-HODE	cpd:C14762	[-H(+) ]	295.227	0	0
13(S)-HODE	cpd:C14762	[-H(+) +1]	296.231	0	0
13-OxoODE	cpd:C14765	[-H(+) ]	293.212	0	0
13-OxoODE	cpd:C14765	[-H(+) +1]	294.215	0	0
5,6-EET	cpd:C14768	[-H(+) ]	319.231	0	0
5,6-EET	cpd:C14768	[-H(+) +1]	320.234	0	0
8,9-EET	cpd:C14769	[-H(+) ]	319.231	0	0
8,9-EET	cpd:C14769	[-H(+) +1]	320.234	0	0
11,12-EET	cpd:C14770	[-H(+) ]	319.231	0	0
11,12-EET	cpd:C14770	[-H(+) +1]	320.234	0	0
14,15-EET	cpd:C14771	[-H(+) ]	319.231	0	0
14,15-EET	cpd:C14771	[-H(+) +1]	320.234	0	0
5,6-DHET	cpd:C14772	[-H(+) ]	337.236	0	0
5,6-DHET	cpd:C14772	[-H(+) +1]	338.244	0	0
8,9-DHET	cpd:C14773	[-H(+) ]	337.236	0	0
8,9-DHET	cpd:C14773	[-H(+) +1]	338.244	0	0
11,12-DHET	cpd:C14774	[-H(+) ]	337.236	0	0
11,12-DHET	cpd:C14774	[-H(+) +1]	338.244	0	0
14,15-DHET	cpd:C14775	[-H(+) ]	337.236	0	0
14,15-DHET	cpd:C14775	[-H(+) +1]	338.244	0	0
15H-11,12-EETA	cpd:C14781	[-H(+) ]	335.223	0	0
15H-11,12-EETA	cpd:C14781	[-H(+) +1]	336.229	0	0
11,12,15-THETA	cpd:C14782	[-H(+) ]	353.234	0	0
(1R,2S)-Naphthalene 1,2-oxide	cpd:C14786	[-H(+) ]	143.046	0.299	0.926
(1S,2R)-Naphthalene 1,2-oxide	cpd:C14787	[-H(+) ]	143.046	0.299	0.926
(1R)-Hydroxy-(2R)-glutathionyl-1,2-dihydronaphthalene	cpd:C14791	[-H(+) ]	450.13	-0.15	0.606
(1S)-Hydroxy-(2S)-glutathionyl-1,2-dihydronaphthalene	cpd:C14792	[-H(+) ]	450.13	-0.15	0.606
(1R)-Glutathionyl-(2R)-hydroxy-1,2-dihydronaphthalene	cpd:C14793	[-H(+) ]	450.13	-0.15	0.606
1-Nitronaphthalene-5,6-oxide	cpd:C14800	[-H(+) +1]	189.04	0.741	0.365
1-Nitro-5,6-dihydroxy-dihydronaphthalene	cpd:C14801	[-H(+) ]	206.049	0	0
1-Nitro-5,6-dihydroxy-dihydronaphthalene	cpd:C14801	[-H(+) +1]	207.05	0	0
1-Nitronaphthalene-7,8-oxide	cpd:C14802	[-H(+) +1]	189.04	0.741	0.365
12(R)-HPETE	cpd:C14812	[-H(+) ]	335.223	0	0
12(R)-HPETE	cpd:C14812	[-H(+) +1]	336.229	0	0
11H-14,15-EETA	cpd:C14813	[-H(+) ]	335.223	0	0
11H-14,15-EETA	cpd:C14813	[-H(+) +1]	336.229	0	0
11,14,15-THETA	cpd:C14814	[-H(+) ]	353.234	0	0
Fe2+	cpd:C14818	[-H(+) ]	54.9304	-0.142	0.537
Fe3+	cpd:C14819	[-H(+) ]	54.9304	-0.023	0.473
8(S)-HPETE	cpd:C14823	[-H(+) ]	335.223	0	0
8(S)-HPETE	cpd:C14823	[-H(+) +1]	336.229	0	0
9(10)-EpOME	cpd:C14825	[-H(+) ]	295.227	0	0
9(10)-EpOME	cpd:C14825	[-H(+) +1]	296.231	0	0
12(13)-EpOME	cpd:C14826	[-H(+) ]	295.227	0	0
12(13)-EpOME	cpd:C14826	[-H(+) +1]	296.231	0	0
Bromobenzene-3,4-oxide	cpd:C14839	[-H(+) ]	170.942	0.018	0.586
Bromobenzene-2,3-oxide	cpd:C14840	[-H(+) ]	170.942	0.018	0.586
Bromobenzene-2,3-dihydrodiol	cpd:C14842	[-H(+) ]	188.953	0	0
Bromobenzene-2,3-dihydrodiol	cpd:C14842	[-H(+) +1]	189.961	0	0
Bromobenzene-3,4-dihydrodiol	cpd:C14844	[-H(+) ]	188.953	0	0
Bromobenzene-3,4-dihydrodiol	cpd:C14844	[-H(+) +1]	189.961	0	0
4-Bromophenol-2,3-epoxide	cpd:C14845	[-H(+) ]	186.94	0	0
3,4-Dihydro-3-hydroxy-4-S-glutathionyl bromobenzene	cpd:C14847	[-H(+) +1]	479.033	-0.378	0.781
2,3-Dihydro-2-S-glutathionyl-3-hydroxy bromobenzene	cpd:C14848	[-H(+) +1]	479.033	-0.378	0.781
Benzo[a]pyrene-9,10-oxide	cpd:C14849	[-H(+) +1]	268.086	0	0
Benzo[a]pyrene-7,8-oxide	cpd:C14850	[-H(+) +1]	268.086	0	0
Benzo[a]pyrene-4,5-oxide	cpd:C14851	[-H(+) +1]	268.086	0.229	0.462
4,5-Dihydro-4-hydroxy-5-S-glutathionyl-benzo[a]pyrene	cpd:C14855	[-H(+) ]	574.169	0.148	1.639
4,5-Dihydro-4-hydroxy-5-S-glutathionyl-benzo[a]pyrene	cpd:C14855	[-H(+) +1]	575.172	0.091	0.868
7,8-Dihydro-7-hydroxy-8-S-glutathionyl-benzo[a]pyrene	cpd:C14856	[-H(+) ]	574.169	0.148	1.639
7,8-Dihydro-7-hydroxy-8-S-glutathionyl-benzo[a]pyrene	cpd:C14856	[-H(+) +1]	575.172	0.091	0.868
1,1-Dichloroethylene epoxide	cpd:C14857	[-H(+) ]	110.937	0.432	2.134
1,1-Dichloroethylene epoxide	cpd:C14857	[-H(+) +1]	111.946	-0.543	1.16
2,2-Dichloroacetaldehyde	cpd:C14858	[-H(+) ]	110.937	0.432	2.134
2,2-Dichloroacetaldehyde	cpd:C14858	[-H(+) +1]	111.946	-0.543	1.16
Chloroacetyl chloride	cpd:C14859	[-H(+) ]	110.937	0.432	2.134
Chloroacetyl chloride	cpd:C14859	[-H(+) +1]	111.946	-0.543	1.16
S-(2,2-Dichloro-1-hydroxy)ethyl glutathione	cpd:C14861	[-H(+) +1]	419.027	-0.452	0.681
S-(2-Chloroacetyl)glutathione	cpd:C14864	[-H(+) ]	382.047	-0.427	0.855
2-(S-Glutathionyl)acetyl chloride	cpd:C14865	[-H(+) ]	382.047	-0.427	0.855
Chloral	cpd:C14866	[-H(+) +1]	145.908	0	0
S-(1,2-Dichlorovinyl)glutathione	cpd:C14868	[-H(+) +1]	401.016	-0.21	0.268
2-Bromoacetaldehyde	cpd:C14870	[-H(+) ]	120.929	0.627	0.789
S-(Formylmethyl)glutathione	cpd:C14871	[-H(+) ]	348.088	0.055	0.798
S-(Formylmethyl)glutathione	cpd:C14871	[-H(+) +1]	349.089	0.299	0.378
3-Dehydro-L-gulonate 6-phosphate	cpd:C14899	[-H(+) ]	273.005	0	0
3-Dehydro-L-gulonate 6-phosphate	cpd:C14899	[-H(+) +1]	274.003	0	0
9-cis-Retinoic acid	cpd:C15493	[-H(+) ]	299.201	0	0
(24S)-Cholest-5-ene-3beta,7alpha,24-triol	cpd:C15518	[-H(+) ]	417.336	0	0
(24S)-Cholest-5-ene-3beta,7alpha,24-triol	cpd:C15518	[-H(+) +1]	418.34	0	0
25-Hydroxycholesterol	cpd:C15519	[-H(+) ]	401.346	0	0
25-Hydroxycholesterol	cpd:C15519	[-H(+) +1]	402.349	0	0
Cholest-5-ene-3beta,7alpha,25-triol	cpd:C15520	[-H(+) ]	417.336	0	0
Cholest-5-ene-3beta,7alpha,25-triol	cpd:C15520	[-H(+) +1]	418.34	0	0
N-Acetyl-L-citrulline	cpd:C15532	[-H(+) ]	216.1	0	0
L-3,4-Dihydroxybutan-2-one 4-phosphate	cpd:C15556	[-H(+) ]	183.005	0.113	0.347
Phenol	cpd:C15584	[-H(+) ]	93.0342	0	0
Purine	cpd:C15587	[-H(+) ]	119.034	-0.237	0.338
Purine	cpd:C15587	[-H(+) +1]	120.038	-0.147	0.364
1,2-Dihydroxy-5-(methylthio)pent-1-en-3-one	cpd:C15606	[-H(+) ]	161.024	0	0
1,2-Dihydroxy-5-(methylthio)pent-1-en-3-one	cpd:C15606	[-H(+) +1]	162.031	0	0
Cholest-5-ene-3beta,26-diol	cpd:C15610	[-H(+) ]	401.346	0	0
Cholest-5-ene-3beta,26-diol	cpd:C15610	[-H(+) +1]	402.349	0	0
2,3-Diketo-5-methylthiopentyl-1-phosphate	cpd:C15650	[-H(+) +1]	241.995	0	0
2-Hydroxy-3-keto-5-methylthiopentenyl-1-phosphate	cpd:C15651	[-H(+) +1]	241.995	0	0
5-Carboxyamino-1-(5-phospho-D-ribosyl)imidazole	cpd:C15667	[-H(+) +1]	339.046	-0.324	0.69
Heme O	cpd:C15672	[-H(+) ]	837.369	-0.465	0.334
2-Dehydro-L-idonate	cpd:C15673	[-H(+) ]	193.036	0	0
gamma-L-Glutamylputrescine	cpd:C15699	[-H(+) ]	216.136	0	0
4-(L-gamma-Glutamylamino)butanoate	cpd:C15767	[-H(+) ]	231.099	0	0
Iminoglycine	cpd:C15809	[-H(+) ]	72.0088	0.469	1.013
Iminoglycine	cpd:C15809	[-H(+) +1]	73.0088	0.273	2.352
Iminoglycine	cpd:C15809	[-H(+) +1]	73.0161	0.283	2.497
Angiotensin (1-5)	cpd:C15852	[-H(+) ]	663.35	0	0
Anhydrorhodovibrin	cpd:C15877	[-H(+) ]	565.439	0	0
Anhydrorhodovibrin	cpd:C15877	[-H(+) +1]	566.442	0	0
Rhodovibrin	cpd:C15878	[-H(+) +1]	584.46	0	0
Hydroxyspirilloxanthin	cpd:C15879	[-H(+) ]	581.433	0	0
Hydroxyspirilloxanthin	cpd:C15879	[-H(+) +1]	582.436	0	0
3,4-Dihydroanhydrorhodovibrin	cpd:C15886	[-H(+) ]	567.462	0	0
3,4,3',4'-Tetrahydrospirilloxanthin	cpd:C15888	[-H(+) ]	599.481	0	0
Chloroxanthin	cpd:C15892	[-H(+) ]	555.461	0	0
3,4-Dihydrospheroidene	cpd:C15895	[-H(+) ]	569.473	0	0
3,4-Dihydrospheroidene	cpd:C15895	[-H(+) +1]	570.474	0	0
Spheroidene	cpd:C15900	[-H(+) ]	567.462	0	0
Spheroidenone	cpd:C15903	[-H(+) ]	581.433	0	0
Spheroidenone	cpd:C15903	[-H(+) +1]	582.436	0	0
Hydroxyspheroidenone	cpd:C15905	[-H(+) ]	599.446	0	0
3-Methyl-1-hydroxybutyl-ThPP	cpd:C15974	[-H(+) +1]	511.117	-0.787	0.889
2-Methyl-1-hydroxybutyl-ThPP	cpd:C15978	[-H(+) +1]	511.117	-0.787	0.889
(S)-2-Methylbutanoyl-CoA	cpd:C15980	[-H(+) ]	850.164	-0.797	2.178
(S)-2-Methylbutanoyl-CoA	cpd:C15980	[-H(+) +1]	851.167	-0.557	2.238
4-Methylaminobutyrate	cpd:C15987	[-H(+) ]	116.071	0	0
7-Cyano-7-carbaguanine	cpd:C15996	[-H(+) ]	174.041	0	0
7-Cyano-7-carbaguanine	cpd:C15996	[-H(+) +1]	175.044	0	0
Phenylacetonitrile	cpd:C16074	[-H(+) ]	116.05	0	0
Phenylacetonitrile	cpd:C16074	[-H(+) +1]	117.055	0	0
UDP-L-Ara4N	cpd:C16153	[-H(+) ]	534.053	0	0
UDP-L-Ara4N	cpd:C16153	[-H(+) +1]	535.055	0	0
beta-2,3,5,6-Tetrachloro-1,4-cyclohexanediol	cpd:C16182	[-H(+) ]	250.919	0	0
L-Ascorbate 6-phosphate	cpd:C16186	[-H(+) +1]	255.996	0	0
Phenylboronic acid	cpd:C16200	[-H(+) +1]	122.053	0	0
Anthracene-9,10-dihydrodiol	cpd:C16205	[-H(+) ]	211.072	0	0
Anthracene-9,10-dihydrodiol	cpd:C16205	[-H(+) +1]	212.075	0	0
Cobalt-precorrin 5B	cpd:C16243	[-H(+) ]	936.246	0	0
3,5-Dibromo-4-hydroxybenzamide	cpd:C16246	[-H(+) +1]	292.868	0	0
2-Bromomaleylacetate	cpd:C16249	[-H(+) ]	234.92	0	0
N-Acetylgalactosamine 4-sulfate	cpd:C16265	[-H(+) ]	300.037	0	0
3-Hydroxy-5-oxohexanoate	cpd:C16272	[-H(+) ]	145.05	0	0
Thiobenzamide	cpd:C16281	[-H(+) +1]	137.023	0	0
Thiobenzamide	cpd:C16281	[-H(+) +1]	137.027	0	0
Thiobenzamide S-oxide	cpd:C16283	[-H(+) +1]	153.02	0	0
Stearidonic acid	cpd:C16300	[-H(+) ]	275.2	0	0
OPC4-CoA	cpd:C16335	[-H(+) +1]	987.26	-0.588	3.141
(+)-7-Isojasmonic acid CoA	cpd:C16339	[-H(+) ]	958.223	-0.318	1.28
cis-3-Chloroallyl aldehyde	cpd:C16348	[-H(+) ]	88.9807	0.381	6.409
cis-3-Chloroallyl aldehyde	cpd:C16348	[-H(+) ]	88.9837	0.353	2.09
7-Methylxanthine	cpd:C16353	[-H(+) ]	165.04	0	0
1,7-Dimethyluric acid	cpd:C16356	[-H(+) ]	195.051	0	0
1,7-Dimethyluric acid	cpd:C16356	[-H(+) +1]	196.054	0	0
1-Methylxanthine	cpd:C16358	[-H(+) ]	165.04	0	0
3,7-Dimethyluric acid	cpd:C16360	[-H(+) ]	195.051	0	0
3,7-Dimethyluric acid	cpd:C16360	[-H(+) +1]	196.054	0	0
1,3,7-Trimethyluric acid	cpd:C16361	[-H(+) ]	209.067	0	0
5-Acetylamino-6-formylamino-3-methyluracil	cpd:C16365	[-H(+) ]	225.066	0	0
Trinitrotoluene	cpd:C16391	[-H(+) ]	226.012	0	0
Trinitrotoluene	cpd:C16391	[-H(+) +1]	227.014	0	0
2,4-Diamino-6-nitrotoluene	cpd:C16396	[-H(+) +1]	167.061	0	0
2,4-Diamino-6-hydroxylaminotoluene	cpd:C16399	[-H(+) ]	152.083	0	0
4-Acetamido-2-amino-6-nitrotoluene	cpd:C16420	[-H(+) ]	208.072	0	0
Geranic acid	cpd:C16461	[-H(+) ]	167.107	0	0
3',5'-Cyclic diGMP	cpd:C16463	[-H(+) ]	689.086	0	0
3',5'-Cyclic diGMP	cpd:C16463	[-H(+) +1]	690.089	0	0
Citronellyl-CoA	cpd:C16464	[-H(+) ]	918.231	0	0
Citronellyl-CoA	cpd:C16464	[-H(+) +1]	919.227	0	0
3-Fluoro-cis,cis-muconate	cpd:C16474	[-H(+) +1]	160.015	0	0
2-Fluoro-cis,cis-muconate	cpd:C16475	[-H(+) +1]	160.015	0	0
4-Fluoromuconolactone	cpd:C16476	[-H(+) +1]	160.015	0.297	0.63
5-Fluoromuconolactone	cpd:C16477	[-H(+) +1]	160.015	0.21	0.419
Fructoselysine	cpd:C16488	[-H(+) ]	307.154	0	0
Fructoselysine 6-phosphate	cpd:C16489	[-H(+) ]	387.122	0	0
Fructoselysine 6-phosphate	cpd:C16489	[-H(+) +1]	388.119	0	0
APC	cpd:C16542	[-H(+) +1]	618.262	0	0
NPC	cpd:C16543	[-H(+) +1]	518.215	0	0
alpha-Hydroxytamoxifen	cpd:C16544	[-H(+) ]	386.212	0	0
Tamoxifen N-oxide	cpd:C16545	[-H(+) ]	386.212	0	0
Dechloroethylcyclophosphamide	cpd:C16550	[-H(+) ]	197.022	0	0
Dechloroethylcyclophosphamide	cpd:C16550	[-H(+) +1]	198.032	0	0
Alcophosphamide	cpd:C16551	[-H(+) +1]	278.036	0.141	0.5
2-Dechloroethylifosfamide	cpd:C16555	[-H(+) ]	197.022	0	0
2-Dechloroethylifosfamide	cpd:C16555	[-H(+) +1]	198.032	0	0
3-Hydroxylidocaine	cpd:C16560	[-H(+) ]	249.16	0	0
Norcodeine	cpd:C16576	[-H(+) ]	284.125	0	0
Norcodeine	cpd:C16576	[-H(+) +1]	285.134	0	0
2-Hydroxyfelbamate	cpd:C16582	[-H(+) ]	253.087	0	0
p-Hydroxyfelbamate	cpd:C16584	[-H(+) ]	253.087	0	0
2-Phenyl-1,3-propanediol monocarbamate	cpd:C16586	[-H(+) ]	194.082	0.492	0.511
3-Carbamoyl-2-phenylpropionaldehyde	cpd:C16587	[-H(+) ]	192.067	0.203	0.464
3-Carbamoyl-2-phenylpropionaldehyde	cpd:C16587	[-H(+) +1]	193.073	0.25	0.568
3-Carbamoyl-2-phenylpropionic acid	cpd:C16591	[-H(+) ]	208.062	0	0
3-Carbamoyl-2-phenylpropionic acid	cpd:C16591	[-H(+) +1]	209.067	0	0
4-Hydroxy-5-phenyltetrahydro-1,3-oxazin-2-one	cpd:C16595	[-H(+) ]	192.067	0.203	0.464
4-Hydroxy-5-phenyltetrahydro-1,3-oxazin-2-one	cpd:C16595	[-H(+) +1]	193.073	0.25	0.568
5-Phenyl-1,3-oxazinane-2,4-dione	cpd:C16596	[-H(+) ]	190.054	-0.197	0.81
2-Hydroxycarbamazepine	cpd:C16601	[-H(+) +1]	252.087	0	0
3-Hydroxycarbamazepine	cpd:C16602	[-H(+) +1]	252.087	0	0
2-Hydroxyiminostilbene	cpd:C16604	[-H(+) ]	208.072	0	0
2-Hydroxyiminostilbene	cpd:C16604	[-H(+) +1]	209.082	0	0
Citalopram N-oxide	cpd:C16607	[-H(+) +1]	340.151	0	0
Didemethylcitalopram	cpd:C16609	[-H(+) +1]	296.125	0	0
Citalopram aldehyde	cpd:C16612	[-H(+) +1]	295.093	0	0
6-Thiourate	cpd:C16613	[-H(+) ]	182.995	0	0
6-Thiourate	cpd:C16613	[-H(+) +1]	184.001	0	0
6-Methylmercaptopurine	cpd:C16614	[-H(+) ]	165.02	0.446	1.214
6-Methylmercaptopurine	cpd:C16614	[-H(+) +1]	166.023	0.471	1.076
6-Methylthiopurine 5'-monophosphate ribonucleotide	cpd:C16615	[-H(+) ]	377.032	-0.377	0.295
6-Mercaptopurine ribonucleoside triphosphate	cpd:C16617	[-H(+) ]	522.954	0	0
6-Thioxanthine 5'-monophosphate	cpd:C16618	[-H(+) +1]	380.016	-0.489	0.644
6-Thioguanosine monophosphate	cpd:C16619	[-H(+) +1]	379.029	0.159	0.348
N,N'-Diacetylhydrazine	cpd:C16622	[-H(+) +1]	116.05	0	0
5,6-Dihydro-5-fluorouracil	cpd:C16630	[-H(+) +1]	132.03	0	0
alpha-Fluoro-beta-ureidopropionic acid	cpd:C16631	[-H(+) +1]	150.042	0	0
alpha-Fluoro-beta-alanine	cpd:C16632	[-H(+) +1]	107.035	0	0
5-Fluorouridine	cpd:C16633	[-H(+) +1]	262.057	0	0
5-Deoxyribose-1-phosphate	cpd:C16637	[-H(+) ]	213.018	0	0
5-Deoxyribose-1-phosphate	cpd:C16637	[-H(+) +1]	214.021	0	0
beta-D-Ribofuranose	cpd:C16639	[-H(+) ]	149.045	0	0
beta-D-Ribofuranose	cpd:C16639	[-H(+) +1]	150.048	0	0
2-Ethylidene-1,5-dimethyl-3,3-diphenylpyrrolidine	cpd:C16659	[-H(+) +1]	277.184	0	0
2-Ethyl-5-methyl-3,3-diphenyl-1-pyrroline	cpd:C16660	[-H(+) +1]	263.165	0	0
L-alpha-Acetyl-N-normethadol	cpd:C16661	[-H(+) ]	338.208	0	0
L-alpha-Acetyl-N,N-dinormethadol	cpd:C16662	[-H(+) ]	324.192	0	0
7-Aminomethyl-7-carbaguanine	cpd:C16675	[-H(+) ]	178.071	-0.578	0.593
Sucrose 6-phosphate	cpd:C16688	[-H(+) ]	421.076	0	0
Sucrose 6-phosphate	cpd:C16688	[-H(+) +1]	422.081	0	0
N-Acetylmuramic acid 6-phosphate	cpd:C16698	[-H(+) ]	372.071	0	0
L-Hydroxylysine	cpd:C16741	[-H(+) ]	161.093	0	0
1-Pentanol	cpd:C16834	[-H(+) +1]	88.0803	0	0
Succinic aldehyde	cpd:C16835	[-H(+) ]	85.0289	0	0
4-Amino-1-piperidinecarboxylic acid	cpd:C16837	[-H(+) ]	143.082	0	0
2-Aminobut-2-enoate	cpd:C17234	[-H(+) ]	100.04	-0.509	0.591
2-Aminobut-2-enoate	cpd:C17234	[-H(+) +1]	101.043	-0.413	0.794
Nocardicin G	cpd:C17355	[-H(+) ]	384.118	0	0
di-trans,poly-cis-Undecaprenyl phosphate	cpd:C17556	[-H(+) +1]	846.659	0.313	1.37
5,6-Indolequinone-2-carboxylic acid	cpd:C17938	[-H(+) ]	190.017	0	0
5,6-Indolequinone-2-carboxylic acid	cpd:C17938	[-H(+) +1]	191.02	0	0
Demethylphosphinothricin	cpd:C17962	[-H(+) ]	166.023	0.303	0.928
Demethylphosphinothricin	cpd:C17962	[-H(+) +1]	167.035	0.516	0.732
L-Fucono-1,5-lactone	cpd:C18028	[-H(+) ]	161.045	0	0
Cholesterol sulfate	cpd:C18043	[-H(+) ]	465.305	0	0
3beta-Hydroxypregn-5-en-20-one sulfate	cpd:C18044	[-H(+) ]	395.195	0	0
3beta-Hydroxypregn-5-en-20-one sulfate	cpd:C18044	[-H(+) +1]	396.197	0	0
5'-Phosphoguanylyl(3'->5')guanosine	cpd:C18076	[-H(+) ]	707.097	0	0
5'-Phosphoguanylyl(3'->5')guanosine	cpd:C18076	[-H(+) +1]	708.106	0	0
Ethylnitronate	cpd:C18091	[-H(+) ]	73.0161	0.341	1.757
Ethylnitronate	cpd:C18091	[-H(+) ]	73.0178	0.333	1.715
Ethylnitronate	cpd:C18091	[-H(+) ]	73.0205	0.26	1.75
Ethylnitronate	cpd:C18091	[-H(+) +1]	74.0241	0.566	0.437
D-Allulose 6-phosphate	cpd:C18096	[-H(+) ]	259.023	0	0
D-Allulose 6-phosphate	cpd:C18096	[-H(+) +1]	260.023	0	0
3-Vinylbacteriochlorophyllide a	cpd:C18152	[-H(+) +1]	616.245	0	0
3-Vinylbacteriochlorophyllide d	cpd:C18157	[-H(+) +1]	556.233	0	0
3-Acetamidopropanal	cpd:C18170	[-H(+) ]	114.057	0	0
3-Acetamidopropanal	cpd:C18170	[-H(+) +1]	115.059	0	0
4-Hydroxyphenyl-4-hydroxybenzoate	cpd:C18216	[-H(+) ]	229.047	0	0
4-Hydroxyphenyl-4-hydroxybenzoate	cpd:C18216	[-H(+) +1]	230.049	0	0
N-Formylmaleamic acid	cpd:C18232	[-H(+) ]	142.015	0	0
N-Formylmaleamic acid	cpd:C18232	[-H(+) +1]	143.016	0	0
S-(Hydroxymethyl)mycothiol	cpd:C18235	[-H(+) +1]	516.16	0	0
Molybdoenzyme molybdenum cofactor	cpd:C18237	[-H(+) +1]	522.892	0.175	0.575
Precursor Z	cpd:C18239	[-H(+) ]	362.051	-0.135	1.251
Precursor Z	cpd:C18239	[-H(+) +1]	363.054	-0.442	1.08
Tetrachloro-cis,cis-muconate	cpd:C18241	[-H(+) ]	276.864	0	0
2,3,5-Trichlorodienelactone	cpd:C18242	[-H(+) ]	240.884	0.451	1.228
2,3,5-Trichloromaleylacetate	cpd:C18243	[-H(+) +1]	259.904	0.225	1.093
2,4-Dichloro-3-oxoadipate	cpd:C18244	[-H(+) ]	226.951	0	0
5-Methylmaleylacetate	cpd:C18306	[-H(+) ]	171.03	0	0
2-Methyl-3-oxoadipate	cpd:C18307	[-H(+) ]	173.046	0	0
(S)-Chiral alcohol	cpd:C18354	[-H(+) ]	303.083	0	0
(S)-Hemiketal	cpd:C18356	[-H(+) ]	303.083	0	0
Methylselenopyruvate	cpd:C18904	[-H(+) +1]	181.94	0	0
(4S)-Limonene-1,2-epoxide	cpd:C19081	[-H(+) ]	151.113	0	0
7,8-Didemethyl-8-hydroxy-5-deazariboflavin	cpd:C19154	[-H(+) +1]	363.104	0	0
(2S)-Lactyl-2-diphospho-5'-guanosine	cpd:C19155	[-H(+) ]	514.039	0	0
1a,11b-Dihydro-4,9-dimethylbenz[a]anthra[3,4-b]oxirene	cpd:C19489	[-H(+) +1]	272.112	0	0
(1aalpha,2beta,3alpha,11calpha)-1a,2,3,11c-Tetrahydro-6,11-dimethylbenzo[6,7]phenanthro[3,4-b]oxirene-2,3-diol	cpd:C19559	[-H(+) ]	305.115	0	0
7-Hydroxymethyl-12-methylbenz[a]anthracene	cpd:C19561	[-H(+) +1]	272.112	0	0
7-Hydroxymethyl-12-methylbenz[a]anthracene sulfate	cpd:C19562	[-H(+) +1]	352.073	0	0
4-(Methylnitrosamino)-1-(3-pyridyl)-1-butanol	cpd:C19574	[-H(+) ]	208.109	0	0
1-(Methylnitrosoamino)-4-(3-pyridinyl)-1,4-butanediol	cpd:C19577	[-H(+) ]	224.104	0	0
alpha-[3-[(Hydroxymethyl)nitrosoamino]propyl]-3-pyridinemethanol	cpd:C19580	[-H(+) ]	224.104	0	0
Aflatoxin B1 diol	cpd:C19588	[-H(+) ]	345.062	0	0
Aflatoxin B1 dialdehyde	cpd:C19589	[-H(+) ]	345.062	0	0
6-[2,3-Dihydroxy-1-(hydroxymethyl)propyl]-1,2-dihydro-7-hydroxy-9-methoxy-cyclopenta[c][1]benzopyran-3,4-dione	cpd:C19590	[-H(+) ]	349.089	0	0
1,2,3,4-Tetrahydro-alpha,7-dihydroxy-beta-(hydroxymethyl)-9-methoxy-3,4-dioxocyclopenta[c][1]benzopyran-6-propanal	cpd:C19591	[-H(+) ]	347.076	0	0
alpha-(1,2-Dihydroxyethyl)-1,2,3,4-tetrahydro-7-hydroxy-9-methoxy-3,4-dioxocyclopenta[c][1]benzopyran-6-acetaldehyde	cpd:C19592	[-H(+) ]	347.076	0	0
Aflatoxin-M1-8,9-epoxide	cpd:C19594	[-H(+) ]	343.047	0	0
7,12-Dimethylbenz[a]anthracene 5,6-oxide	cpd:C19604	[-H(+) +1]	272.112	0	0
Polysulfide	cpd:C19692	[-H(+) ]	120.911	0	0
Adenylated molybdopterin	cpd:C19848	[-H(+) ]	723.062	-0.496	1.939
Adenylated molybdopterin	cpd:C19848	[-H(+) +1]	724.063	-0.035	3.13
D-glycero-alpha-D-manno-Heptose 7-phosphate	cpd:C19878	[-H(+) ]	289.034	0	0
D-glycero-alpha-D-manno-Heptose 7-phosphate	cpd:C19878	[-H(+) +1]	290.036	0	0
D-glycero-alpha-D-manno-Heptose 1,7-bisphosphate	cpd:C19879	[-H(+) ]	368.999	0	0
D-glycero-alpha-D-manno-Heptose 1,7-bisphosphate	cpd:C19879	[-H(+) +1]	370.005	0	0
D-glycero-alpha-D-manno-Heptose 1-phosphate	cpd:C19880	[-H(+) ]	289.034	0	0
D-glycero-alpha-D-manno-Heptose 1-phosphate	cpd:C19880	[-H(+) +1]	290.036	0	0
D-glycero-D-manno-Heptose 7-phosphate	cpd:C19882	[-H(+) ]	289.034	0	0
D-glycero-D-manno-Heptose 7-phosphate	cpd:C19882	[-H(+) +1]	290.036	0	0
1D-chiro-Inositol	cpd:C19891	[-H(+) ]	179.056	0	0
1,1'-Dihydroxy-1,1',2,2'-tetrahydrolycopene	cpd:C19894	[-H(+) ]	571.449	0	0
N-alpha-Acetyl-L-2,4-diaminobutyrate	cpd:C19929	[-H(+) ]	159.078	0	0
2-Oxepin-2(3H)-ylideneacetyl-CoA	cpd:C19975	[-H(+) ]	900.143	0	0
2-(1,2-Epoxy-1,2-dihydrophenyl)acetyl-CoA	cpd:C20062	[-H(+) ]	900.143	0	0
26-Hydroxycholest-4-en-3-one	cpd:C20143	[-H(+) +1]	400.33	0	0
N7-Methylguanosine 5'-diphosphate	cpd:C20183	[-H(+) +1]	458.046	0	0
3-[(3aS,4S,7aS)-7a-Methyl-1,5-dioxo-octahydro-1H-inden-4-yl]propanoate	cpd:C20199	[-H(+) +1]	238.119	0	0
alpha-Maltose 1-phosphate	cpd:C20237	[-H(+) ]	421.076	0	0
alpha-Maltose 1-phosphate	cpd:C20237	[-H(+) +1]	422.081	0	0
6-Carboxy-5,6,7,8-tetrahydropterin	cpd:C20239	[-H(+) +1]	211.063	0.044	0.178
(2Z,4Z)-2-Hydroxyhexa-2,4-dienoate	cpd:C20240	[-H(+) ]	127.04	0	0
2-[(2R,5Z)-2-Carboxy-4-methylthiazol-5(2H)-ylidene]ethyl phosphate	cpd:C20246	[-H(+) ]	265.988	-0.422	0.772
2-[(2R,5Z)-2-Carboxy-4-methylthiazol-5(2H)-ylidene]ethyl phosphate	cpd:C20246	[-H(+) +1]	266.989	-0.473	0.795
2-(2-Carboxy-4-methylthiazol-5-yl)ethyl phosphate	cpd:C20247	[-H(+) ]	265.988	0.057	0.772
2-(2-Carboxy-4-methylthiazol-5-yl)ethyl phosphate	cpd:C20247	[-H(+) +1]	266.989	-0.371	0.72
7-Carboxy-7-carbaguanine	cpd:C20248	[-H(+) ]	193.036	0	0
(Z)-3-Peroxyaminoacrylate	cpd:C20249	[-H(+) ]	102.023	0	0
[truncated: 51 more rows]
